# Supplementary material for: Well-hidden methanogenesis in deep, organic-rich sediments of Guaymas Basin
Source: ISME J. 2023 Aug 18;17(11):1828–38. doi: 10.1038/s41396-023-01485-y (PMC10579335; doi:10.1038/s41396-023-01485-y)
Supplement: Supplementary file 1 — Supplementary Tables [file 41396_2023_1485_MOESM1_ESM.xlsx]

## Sheet: Table 1
	Sample	Depth (mbsf)	Temperature (°C)	Method(s)	Set	# replicates for DNA extraction
	U1545B_1H_3	3	5.571	Meta	2	3
	U1545B_2H_3	6.3	6.3102	Meta	2	3
	U1545C_4H_3	25.6	10.6334	Meta	1	3
	U1545B_4H_3	25.8	10.6782	Meta	2	3
	U1545B_8H_3	63.8	19.1902	Meta	1	3
	U1545B_8H_5	68.2	20.1758	Isotopes
	U1545B_13H_3	112.1	30.0094	Enrichments
	U1545B_13H_4	112.5	30.099	Meta	2	10
	U1545C_14H_4	123.2	32.4958	Meta/Enrichments	1	10
	U1545B_19F_2	153.6	39.3054	Isotopes	2
	U1545B_19F_3	155	39.619	Meta		10
	U1545B_31F_2	204.7	50.7518	Isotopes
	U1545C_31F_2	204.6	50.7294	Meta/Enrichments	1	20
	U1545B_32F_3	211	52.163	Meta	2	10
	U1545B_34F_3	220.3	54.2462	Enrichments
	U1546D_4H_3	26.8	9.62016	Meta	1	3
	U1546B_13H_3	111.9	27.5507	Enrichments
	U1546D_16H_2	124	30.1002	Meta/Enrichments	1	10
	U1546D_27F_2	213	48.8525	Meta/Enrichments	1	10
	U1546B_29F_2	216.6	49.611	Enrichments/Isotopes
	U1546B_49F_3	273.7	61.642	Isotopes
	U1546B_54F_4	294.5	66.0246	Isotopes
	U1547B_1H_3	3.1	12.7887	Meta	2	3
	U1547B_2H_3	9.3	16.0698	Meta	2	3
	U1547B_3H_2	18.3	20.8326	Meta	2	3
	U1547B_3H_3	18.5	20.9384	Meta	1	3
	U1547B_4H_3	28.4	26.1775	Meta/Enrichments	1	3
	U1547B_5H_3	37.7	31.099	Meta	2	3
	U1547B_7H_3	57	41.3126	Meta	2	10
	U1547B_9H_2	75.5	51.1028	Isotopes/Enrichments
	U1547B_9H_3	75.5	51.1028	Meta	2	10
	U1547B_21F_4	118.7	73.9642	Isotopes
	U1547B_24F_3	128.8	79.3092	Isotopes
	SUPP T1: In-situ information about sediment cores analysed in this study, alongside analysis methods and metagenomic processing information.

## Sheet: Table 2
	Substrate	Lower limit	Upper limit	Catabolism	U1545 ΔGr (kJ/molC)	U1546 ΔGr (kJ/molC)	U1547 ΔGr (kJ/molC)
	H2/CO2	In-situ	In-situ	4H2(aq) + CO2(aq) → CH4(aq) + 2H2O(l)	6 to -30.4	8.3 to -44.7	22.5 to -31.4
	Acetate	5uM	230uM	CH3COO-(aq) + H+(aq) → CH4(aq) + CO2(aq)	-0.8 to -14.5	-1.6 to -13	0.5 to -16.3
	Formate	5uM	72uM	4HCOO-(aq) + 4H+(aq) → CH4(aq) + 3CO2(aq) + H2O(l)	-0.7 to -13.5	-0.7 to -14.8	1.6 to -16.4
	Methanol	60nM	36.7uM	H2(aq) + CH3OH(aq) → CH4(aq) + H2(aq)	-8.9 to -15.7	-8 to -19	-5.6 to -18.3
				4CH3OH(aq) → 3CH4(aq) + CO2(aq) + 2H2O(l)	-37.7 to -60.1	-34.4 to -64.9	-25.6 to -65.3
	Methylamine	3nM	8.2uM	4(CH3)NH2(aq) + 4H+(aq) + 2H2O(l) → 3CH4(aq) + CO2(aq) + 4NH4+(aq)	-31.2 to -59.6	-30.6 to -67.8	-21 to -72.2
	Dimethylamine	6nM	1.9uM	2(CH3)2NH2(aq) + 2H+(aq) + 2H2O(l) → 3CH4(aq) + CO2(aq) + 2NH4+(aq)	-41 to -61.8	-39.8 to -64.5	-33 to -68.5
	Trimethylamine	2nM	10uM	4(CH3)3NH2(aq) + 4H+(aq) + 6H2O(l) → 9CH4(aq) + 3CO2(aq) + 4NH4+(aq)	-46.8 to -64.2	-47 to -64.6	-42.1 to -68.6
	Dimethylsulfide	0.1nM	12nM	2(CH3)2S(aq) + 2H2O → 3CH4(aq) + CO2(aq) + 2HS-(aq) + 2H+(aq)	-16.8 to -41.3	-17.8 to -38.6	-20.9 to -35.5
	SUPP T2: concentration ranges used for C1 compounds used for various methanogenic catabolisms, the resulting ΔGr (kJ per mole carbon transferred) ranges, and the average ΔGr value plotted in FIG 2 at each site. In-situ¬ measurements were made for CO2, therefore no substrate range was used for the hydrogenotrophic catabolism. Note: bold values are from previous studies of Guaymas sediments.

## Sheet: Table 3
	Sample	Depth	Temperature °C (in-situ)	Temperature °C (enrichments)	mcrA detected?	Cell growth?	Methane production?
	U1545B_13H_3	112.1	30.0094	30	no	no	no
	U1545C_14H_4	123.2	32.4958	30	no	no	no
	U1545C_31F_2	204.6	50.7294	50	no	no	no
	U1545B_34F_3	220.3	54.2462	50	no	no	no
	U1546B_13H_3	111.9	27.5507	30	no	no	no
	U1546D_16H_2	124	30.1002	30	no	no	no
	U1546D_27H_2	#N/A	#N/A	50	no	no	no
	U1546B_29F_2	216.6	49.611	50	no	no	no
	U1547B_4H_3	28.4	26.1775	30	no	no	no
	U1547B_9H_2	75.5	51.1028	50	no	no	no
	SUPP T3: Cultivation experiment conditions and results of 150 methanogen cultivation attemps that were incubated for >2 years. Coloring represents the site from which the sediment sample came: U1545 (green), U1546 (blue), U1547 (red).

## Sheet: Table 4
	SAMPLE	Depth (mbsf)	δ13C	δ13C error	δD	δD error	δ13CH3D	δ13CH3D error	δ12CH2D2	δ12CH2D2 error	Δ13CH3D	Δ 13CH3D error	Δ 12CH2D2	Δ 12CH2D2 error	C1/C2+C3
	U1545B_8H_5	68.2	-75.8	0.1	-199.8	0.4	-256.9	1.2	-358.8	2.8	4.9	1.7	1.6	5.1	7500
	U1545B_19F_2	153.6	-64.82	0.01	-194.75	0.04	-166.66	0.27	-267.81	0.91	3.64	0.17	2.67	0.62	1117.65
	U1545B_31F_2	204.7	-61.72	0.01	-179.76	0.02	-147.83	0.14	-237.33	0.47	3.05	0.33	-1.22	1.24	200
	U1546B_29F_2	216.6	-67.7	0.1	-220.3	0.5	-271.7	1.1	-400.2	3.1	1.9	1.6	-13.5	6.1	5083.33
	U1546B_49F_3	273.7	-60.1	0.1	-194.9	0.4	-242.3	1.3	-355.3	2.4	1.3	1.7	-5.4	4.4	689.12
	U1546B_54F_4	294.5	-61.8	0.1	-195.7	1.7	-245.7	1.2	-353.2	5.8	-0.5	2.7	-0.3	13.7	316
	*U1547B_9H_2	75.5	-68.1	0.8	-213.3	8.5	-251.8	3.8	-354.8	10.8	20.6	12.3	42.5	53	57.23
	U1547B_21F_4	118.7	-53.5	0.1	-168.7	0.8	-210.6	1.2	-308.5	4	3.3	1.8	0.6	6.9	26.09
	U1547B_24F_3	128.8	-50.9	0.2	-175.1	0.9	-216.7	1.5	-319.5	4.8	0.5	2.2	0.1	8.6	49.79
	SUPP T4: Raw values of methane samples run on the IRMS Panorama. The sample denoted by * is not discussed in this study due to outlier values and very large error bars.

## Sheet: Table 5
	Sample	Total number of sequences	Sequence length	GC %	% Assembled
	1545B_1H_2_S1_R1_001	13935307	50-151	45	0.4742
	1545B_1H_2_S1_R2_001	13935307	50-151	44
	1545B_2H_3_S2_R1_001	21942642	50-151	46	0.4765
	1545B_2H_3_S2_R2_001	21942642	50-151	46
	1545B_4_H3_S3_R1_001	17219433	50-151	44	0.489
	1545B_4_H3_S3_R2_001	17219433	50-151	44
	U1545C_4H_R1	185215969	20-137	45	0.6374
	U1545C_4H_R2	185215969	20-137	45
	1545B_8_H3_S4_R1_001	45447451	50-151	47	0.8526
	1545B_8_H3_S4_R2_001	45447451	50-151	47
	1545B_13H_4_S5_R1_001	46571207	50-151	48	0.8749
	1545B_13H_4_S5_R2_001	46571207	50-151	48
	U1545C_14H_R1	7181911	20-137	49	0.4733
	U1545C_14H_R2	7181911	20-137	49
	1545B_19F_3_S6_R1_001	38131672	50-151	52	0.7693
	1545B_19F_3_S6_R2_001	38131672	50-151	52
	U1545C_31F_R1	10094138	20-137	65	0.7198
	U1545C_31F_R2	10094138	20-137	64
	1545B_32F_3_S7_R1_001	37005293	50-151	47	0.7978
	1545B_32F_3_S7_R2_001	37005293	50-151	47
	U1546D_4H_R1	183108781	20-137	46	0.6248
	U1546D_4H_R2	183108781	20-137	46
	U1546D_16H_R1	9555642	20-137	49	0.5132
	U1546D_16H_R2	9555642	20-137	49
	U1546D_27F_R1	6950658	20-137	64	0.7486
	U1546D_27F_R2	6950658	20-137	64
	1547B_1H_3_S8_R1_001	40613552	50-151	45	0.5992
	1547B_1H_3_S8_R2_001	40613552	50-151	45
	1547B_2H_3_S9_R1_001	40700497	50-151	46	0.6371
	1547B_2H_3_S9_R2_001	40700497	50-151	46
	U1547B_3H_R1	143209993	20-137	47	0.682
	U1547B_3H_R2	143209993	20-137	47
	1547B_3H_3_S10_R1_001	26680751	50-151	47	0.535
	1547B_3H_3_S10_R2_001	26680751	50-151	46
	U1547B_4H_R1	80671740	20-137	46	0.7102
	U1547B_4H_R2	80671740	20-137	46
	1547B_5H_3_S11_R1_001	42284165	50-151	44	0.7245
	1547B_5H_3_S11_R2_001	42284165	50-151	44
	1547B_7H_3_S12_R1_001	6270347	50-151	51	0.8469
	1547B_7H_3_S12_R2_001	6270347	50-151	51
	1547B_9H_3_S13_R1_001	48661292	50-151	42	0.7176
	1547B_9H_3_S13_R2_001	48661292	50-151	42
	Blank_control_S14_R1_001	43345406	50-151	58	0.8446
	Blank_control_S14_R2_001	43345406	50-151	58
	drilling_fluid_S15_R1_001	36759212	50-151	46	0.6576
	drilling_fluid_S15_R2_001	36759212	50-151	46
	SUPP T5: sequencing read metrics from FastQC and the percent that was assembled with Megahit, as determined by Bowtie2 and Samtools.

## Sheet: Table 6
	Sample	# contigs (>= 0 bp)	# contigs (>= 1000 bp)	# contigs (>= 5000 bp)	# contigs (>= 10000 bp)	# contigs (>= 25000 bp)	# contigs (>= 50000 bp)	Total length (>= 0 bp)	Total length (>= 1000 bp)	Total length (>= 5000 bp)	Total length (>= 10000 bp)	Total length (>= 25000 bp)	Total length (>= 50000 bp)	# contigs	Largest contig	Total length	GC (%)	N50	N90	auN	L50	L90	# N's per 100 kbp	Properly paired reads	Percent assembled	length assembled
	U1545B_1H_3	12809	12809	322	49	4	0	22264432	22264432	2529630	740759	119542	0	12809	37588	22264432	42.76	1676	1080	2793.6	3833	10664	0
	U1545B_2H_3	32519	32519	788	121	11	2	57198771	57198771	6266676	1856197	443063	140509	32519	80289	57198771	45.9	1705	1087	2928.3	9754	27030	0
	U1545C_4H_3	424086	424086	30984	9096	1318	294	1024428204	1024428204	318213694	170397505	57875662	24275445	424086	303296	1024428204	46.01	2735	1172	7710.5	85173	329193	0
	U1545B_4H_3	34005	34005	1855	429	51	24	74054609	74054609	18290006	8659888	3266128	2375281	34005	226342	74054609	44.66	2292	1138	7894.7	7757	27046	0
	U1545B_8H_3	68577	68577	6356	1836	259	48	179223603	179223603	63737563	33125130	10307020	3353369	68577	140800	179223603	47.67	3156	1208	7401.4	12970	52212	0
	U1545B_13H_4	21249	21249	1496	361	25	0	49452830	49452830	13202246	5597820	780262	0	21249	41399	49452830	48.31	2585	1179	4705.1	4855	16688	0
	U1545C_14H_4	15938	15938	1658	554	78	8	43993933	43993933	17321527	9755921	2855677	516740	15938	109775	43993933	48.84	3486	1229	7716.1	2794	11958	0
	U1545B_19F_3	18727	18727	1807	625	157	53	53974442	53974442	22895816	14850860	7946580	4358090	18727	404231	53974442	56.07	3792	1219	16111.2	2750	13820	0
	U1545C_31F_2	2596	2596	70	54	40	28	9893536	9893536	6207417	6089239	5889369	5439538	2596	864414	9893536	64.4	88379	1182	210174	22	1682	0
	U1545B_32F_3	610	610	140	75	20	16	4541888	4541888	3632925	3175782	2351882	2235716	610	323014	4541888	56.2	29290	2136	104062	18	276	0
	U1546D_4H_3	462070	462070	27967	7122	978	190	1040951238	1040951238	270261296	130411537	43010573	17024335	462070	720548	1040951238	46.4	2434	1153	6960.4	103454	364939	0
	U1546D_16H_2	23764	23764	2044	535	29	4	59132066	59132066	18540418	8329202	1089504	284289	23764	98686	59132066	48.39	2898	1202	5485	5006	18356	0
	U1546D_27F_2	3063	3063	347	237	102	41	15732619	15732619	11602096	10803100	8672861	6581936	3063	864390	15732619	63.27	31349	1314	137168	74	1669	0
	U1547B_1H_3	74755	74755	1963	266	16	0	133499955	133499955	14851768	3768422	512166	0	74755	46771	133499955	44.13	1751	1092	2762.9	22168	61957	0
	U1547B_2H_3	75929	75929	1520	225	11	0	129266242	129266242	11637061	3188480	345390	0	75929	47788	129266242	45.76	1642	1082	2548.8	23687	63483	0	12207226	0.105893
	U1547B_3H_2	332280	332280	27680	8450	1421	324	851248197	851248197	295195557	164849882	63205630	26803559	332280	367308	851248197	47.72	3023	1194	9117.6	61928	254145	0
	U1547B_3H_3	49612	49612	3984	1305	244	47	126164511	126164511	44194182	25990320	10350499	3777343	49612	225850	126164511	46.38	2973	1184	9268.1	9009	37983	0
	U1547B_4H_3	209753	209753	19921	7045	1503	387	592203379	592203379	240735737	153411072	71496630	34049231	209753	519650	592203379	47.28	3560	1231	13727.8	33171	156191	0
	U1547B_5H_3	49399	49399	5982	2143	396	107	153667644	153667644	73277358	46755417	20851642	11392735	49399	531374	153667644	46.26	4572	1258	20371.5	6726	35614	0
	U1547B_7H_3	346	346	63	55	34	18	2861628	2861628	2422804	2360074	1943514	1375569	346	183552	2861628	58.64	44642	1892	53882.5	20	117	0
	U1547B_9H_3	2124	2124	352	155	48	23	9782212	9782212	6531574	5129406	3469789	2590237	2124	366237	9782212	48.43	11741	1406	55375.1	133	1288	0
	Blank Control	7858	7858	445	157	47	24	19288277	19288277	6526272	4605747	3037921	2206973	7858	261744	19288277	64.51	2673	1155	19043.6	1338	6060	0
	Drilling fluid	1382	1382	133	86	30	4	4221266	4221266	2415218	2073701	1154044	250549	1382	83161	4221266	58.19	9582	1116	16779.6	90	981	0
	SUPP T6: assembly metrics from Quast

## Sheet: Table 7
	Search Method	Sample	Seq name	Taxonomy hit - GraftM	Pfam - MEBS	BlastP Result	Blast Percent Identity	Sequence
	GraftM	U1545B_1H_3	1545B_1H_2_28754_6	k__Archaea; p__Euryarchaeota; c__Candidatus_Methanoliparia; o__Candidatus_Methanoliparales; f__Candidatus_Methanollivieraceae; g__Candidatus_Methanolliviera; s__Candidatus_Methanolliviera_hydrocarbonicum		aspartate-semialdehyde dehydrogenase [Deltaproteobacteria bacterium]		MLRIGFIGWRGMVGSVLLSRMLEEKDFQDFEPIFFTTSNINGIGPDVGLDIPPLKDAFDIKLLSSMDIILTCQGGDYTKKAYPELRRHGWKGYWIDSASALRMNDDSIIVLDPVNRAVIDSGLSSGIKAYVGGNCTVSLMLMALSGLFSSGHIEWISSMTYQAASGAGAKYMKELISQMAFLGDASRSLLDDPASTAIAIDEVVTKELRSNNFPAENFAVPLAGSLIAWIDSPMESGQTREEWKGSVETNKILQTKKPIPVDGVCVRVGAMRCHSQGLTIKLDMDMSLEEVSEMIEKGNQWVKLVPNDKESTLHSLTPAAVNSTLTIP
		U1545B_2H_3	1545B_2H_3_20100_2	k__Archaea; p__Euryarchaeota; c__Candidatus_Methanoliparia; o__Candidatus_Methanoliparales; f__Candidatus_Methanollivieraceae; g__Candidatus_Methanolliviera; s__Candidatus_Methanolliviera_hydrocarbonicum		aspartate-semialdehyde dehydrogenase [Deltaproteobacteria bacterium]		MLRIGFIGWRGMVGSVLLSRMLEEKDFQDFEPIFFTTSNINGIGPDVGLDIPPLKDAFDIKLLSSMDIILTCQGGDYTKKVYPELRRHGWNGYWIDSASALRMNDDSIIVLDPVNRAVIDSGLSSGIKTYVGGNCTVSLMLMALSGLFSSGHIEWISSMTYQAASGAGAKYMKELISQMAFLGDASRSLLDDPASTAIAIDEVVTKELRSNNFPAENFAVPLAGSLIAWIDSPMESGQTREEWKGSVETNKILQTMKPIPVDGVCVRVGAMRCHSQGLTIKLDMDMPLEEVSEVIEKGNQWVKLVPNDKESTLHSLTPAAVNSTLTIPVGRLRKMLMGPKYVAAFTVGDQLLWGAAEPIRRILNILIEHLS
		U1547B_8H_3	1545B_8_H3_376766_1	k__Archaea; p__Euryarchaeota; c__Methanomicrobia; o__Methanophagales; s__ANME-1_cluster_archaeon_GoMg1		mcrA (ANME-1 cluster archaeon GoMg-1)		SVTGEFAYYAKHAAVVKLSNYMPVKRARSHNEPGGMPLGINADSTRSPALFPNDPIRAELESIAVAALVYDQLWFGTYMSGGVGFTQYASATYTDNILEDFCYKGCEIGLDYANGEMASIRGDKLNMDVLEKIIRAENDYAMTQYEAYPTVAESHFGGSARACCVAAGCGSAVACATGLAQPALTAWSLSQLGQYERQGRLGFFGYDLQDQCTANCSYSYQSDEGLPFEMRGVNYPHYAMNVGHQSAYGGLVAGAHLAEKDAWVLSPLWKVAFADRDLPFDRGYVTKEFGMGGLREFKPAGERDLIISGHYGR
		U1545B_1H_3	1545B_1H_2_287700_1	k__Archaea; p__Euryarchaeota; c__Candidatus_Methanoliparia; o__Candidatus_Methanoliparales; f__Candidatus_Methanollivieraceae; g__Candidatus_Methanolliviera; s__Candidatus_Methanolliviera_hydrocarbonicum		aspartate-semialdehyde dehydrogenase [Deltaproteobacteria bacterium]		AGAKYMKELISQMAFLGDASRSLLDDPASTAIAIDEVVTKELRSNNFPAENFAVPLAGSLIAWIDSPMESGQTREEWKGSVETNKILQTKKPIPVDGVCVRVGAMRCHSQGLTIKLDMDIPLEEVSEMIEKGNQWVKLIPNDKESTLHSLTPAAVNSTLTIPVGRLRKMLMGPEYVAAFTVGDQLLWGAAEPIRRILNILIEHLS
		U1546D_4H_3	U1546D_4H_D_000000305338_1	k__Archaea; p__Candidatus_Verstraetearchaeota; c__Candidatus_Methanomethylicia; s__Candidatus_Methanomethylicia_archaeon		N/A		LNKWSYPSIPLIVTYQRTHRNDVKQRFTGIHILLAITIMTAGASIVKEISLAVKHWKANIFVAQRLALKQNRTDFSRGGRKCL
	mmseq2	U1545B_8H_3	1545B_8_H3_376766_1			mcrA (ANME-1 cluster archaeon)		SVTGEFAYYAKHAAVVKLSNYMPVKRARSHNEPGGMPLGINADSTRSPALFPNDPIRAELESIAVAALVYDQLWFGTYMSGGVGFTQYASATYTDNILEDFCYKGCEIGLDYANGEMASIRGDKLNMDVLEKIIRAENDYAMTQYEAYPTVAESHFGGSARACCVAAGCGSAVACATGLAQPALTAWSLSQLGQYERQGRLGFFGYDLQDQCTANCSYSYQSDEGLPFEMRGVNYPHYAMNVGHQSAYGGLVAGAHLAEKDAWVLSPLWKVAFADRDLPFDRGYVTKEFGMGGLREFKPAGERDLIISGHYGR
	MEBS	U1545B_8H_3	1545B_8_H3_79586_2		PF02241 - mcrB	mcrB (ANME-1 cluster archaeon)	0.9566	MSTTEYKPQFYPGSKSPAANRRKYLDPSYQFKKLRSMSDEDLVKLLDHRIPGEAYKSVHPPIEEMVEPSCPIRKMVDPTAGTKAGDRIRYIQLTDSVYFAPLAPVVRCWIYQSRYRGVDPGALSGRCPLEGRERDVEKIAKELLE
		U1545B_8H_3	1545B_8_H3_79586_3		PF02240 - mcrG	mcrG (ANME-1 cluster archaeon)	0.9375	MAQFWPGTSHVAENRRKYMDPSYTYEKLRDIPEEDIVRLLAHRAPGEEYKSIHPPLEEMEEPECAVREAVEPTEGAKAGD
		U1545B_8H_3	1545B_8_H3_376766_1		PF02249 - mcrA	mcrA (ANME-1 cluster archaeon)	0.9521	SVTGEFAYYAKHAAVVKLSNYMPVKRARSHNEPGGMPLGINADSTRSPALFPNDPIRAELESIAVAALVYDQLWFGTYMSGGVGFTQYASATYTDNILEDFCYKGCEIGLDYANGEMASIRGDKLNMDVLEKIIRAENDYAMTQYEAYPTVAESHFGGSARACCVAAGCGSAVACATGLAQPALTAWSLSQLGQYERQGRLGFFGYDLQDQCTANCSYSYQSDEGLPFEMRGVNYPHYAMNVGHQSAYGGLVAGAHLAEKDAWVLSPLWKVAFADRDLPFDRGYVTKEFGMGGLREFKPAGERDLIISGHYGR
		U1545B_8H_3	1545B_8_H3_337648_2		PF02241 - mcrB	mcrG (Candidatus Vestraearchaeota archaeon)	0.7872	NLTYDLVKENAQGTAGDVARSTVKRALADGVIKPLAKQESGYVSYTTDDLAKWNSYAASGLLAGSMVTCGAARAMQHVPSVLVWFDDLLERETGLPSVDFGRVTGTGIEMSFFSHSIYGGGNPAIFHGNHIVTRHGKGFAIPCVAAAVALDAGTTFYTPERISGVVGEVLSEIPELREPIKYVSEAAIQNKEVA
		U1545B_8H_3	1545B_8_H3_337648_1		PF02240 - mcrG	mcrB (Thermoprotei archaeon)	0.7881	MYVTLYLPFMGNKKEDKEVMAKIEDKIDLYDDRGNVLASDVPLWAISPLRNPAMKKIVNLTMRTGAIDLAKLEKKITTGAIGGRGMIIRGVGRNVKILDNVEEIAKEVEDMLRVEEGDDTKVELIAGGKRMLTQTPTARIMCDYSAGLTAAMGALTHAIIDVCNVDMWDASYVKAAVWGMYPEDPDTADGAVKMLVDIPMKNEGPGFALRNIPVNHLAATVGKRAVPGAALTMILEEAAQFEMGNAMGPFERGRLLDLAYEGLNANNLLLTLIRDCGKGVLADVVYDTVEKAKADGVLKEKKKLASGFMVYDSDDMQMWNAYASAGMLAAVCVNCGAMRAGQSVPGCICYYNSLLEHETGMPGVDFGMAQGASVSSSFFSHSIYGGGGPGVFYGNHIVT…
	Kofamscan	NA	NA
	SUPP T7: results of mcrA searches using GraftM, mmseq2, MEBS, and Kofamscan. Only the highlighted sequence was confirmed to be mcrA.

## Sheet: Table 8
		m1_mcrA	m10_atwA	m11_mcrC	m13_cfbD	m14_cfbE	m15_mtxX	m16_AIR synthase-related	m17_Zn-ribbon protein	m18_DUF2099	m2_mcrB	m20_Arg271-methylase (McrA PTM)	m23_Soluble P-type ATPase	m24_DUF2111	m25_arCOG04853	m27_mtrA	m3_mcrG	m30_mtrD	m31_mtrE	m32_arCOG04885	m33_Arg-methylase (McrA PTM)	m35_DUF1890	m36_DUF2115	m37_DUF2119	m4_Predicted rotamase	m7_YjiL-like	m8_DUF2113	m5_DUF2102	m6_DUF2112	m9_arCOG03226	m12_mcrD	m19_DUF2117	m21_DUF2124	m22_DUF2098	m26_DUF2114	m28_mtrB	m29_mtrC	m34_DUF1894	m38_DUF2121
	U1545B_1H_3		422			1		4					1	1												4
	U1545B_2H_3		967				1	13				1	5	1	2							1				17
	U1545B_4H_3		962					20		2			3	1	2	2										19
	U1545C_4H_3		9144		1	15	15	139	7	23		8	36	13	29	26		1			5	8	1			166
	U1545B_8H_3	1	1894			3	2	27	2	5	2	2	10	3	4	2	2		2			1		2	1	32
	U1545B_13H_4		611				1	8	1	3		2	4	4	2						1					8
	U1545C_14H_4		501					7		1			1	5	1						1		1	1		6
	U1545B_19F_3		857					7	1	3			3	2	1											1
	U1545C_31F_2		150
	U1545B_32F_3		99										2
	U1546D_4H_3		9657		1	8	20	159	4	17		8	50	18	24	26					4	3	1			193	1
	U1546D_16H_2		694					9		2			3	2							1	1	1	1		13
	U1546D_27F_2		287											1
	U1547B_1H_3		1946			1	6	24		2		5	15	5	9	4										33
	U1547B_2H_3		2089			2	2	26	2			3	5	5	1	2					2					41
	U1547B_3H_2		8439		1	11	3	141	6	12		7	37	16	6	11				1	7	6				215
	U1547B_3H_3		1750			3		32		3			6	3	1						1					37
	U1547B_4H_3		5745		1	4	2	89		16		4	20	11	6	10					5	4	3	1		135
	U1547B_5H_3		1786	1		4	3	29	1	5		1	6	7	2	3					1			1		37
	U1547B_7H_3		69
	U1547B_9H_3		135			1							2
	Blank_control_S14		365				1					1	2
	drilling_fluid_S15		74
	SUPP T8: presence/absence of 38 ArCOG methanogenic marker genes in the general assemblies of the sequences sediment samples.

## Sheet: Table 9
SUPP T9: MTTB reference database. Sequences in red contain pyrolyssine.
From	Entry	Reviewed	Entry Name	Protein names	Gene Names	Organism	Length	Taxonomic lineage	Sequence
D5X8E5	D5X8E5	unreviewed	D5X8E5_THEPJ	Trimethylamine methyltransferase	TherJR_0028	Thermincola potens (strain JR)	504	Thermincola potens (species), Thermincola (genus), Thermincolaceae (family), Eubacteriales (order), Clostridia (class), Firmicutes (phylum), Terrabacteria group (no rank), Bacteria (superkingdom), cellular organisms (no rank)	MYRALHAGSTRMEGIGLKMFTDDELYDIHLATLDVLWNIGVKVESEKAREIFYSNGCVIDPETQIVKIPAHLVEDALRTIPKTFRACGRNPENDWVCEGNRTGFVNFGEAVQLIDPYTKQIRKPTKKDVDDVTRFCEAMDQIVVFERAIGPSEVDPDVSQVHIAESFYNYSTKHAYIGMNRPENMRAVAKMGYVVAGGEDKFRQRPLFSQSTDPVSPLVHSKGATDTLLQAIECGVPAKINSMGLAGGTTCVHLASTLVTHNAEILSMFVLSQLVKKGHPMVYGTSTTMMDLRTTVACVGSPELALFSAAVAKLAQFYNIPSWVAGGOTDSKVPDPQQAFEFALTGIIPALAGANMIYGLGLLEGGLTWDYATLVMQNEFVRMIMHTIKGIPVNDTKMA…
L0KUI1	L0KUI1	unreviewed	L0KUI1_METHD	Trimethylamine methyltransferase (EC 2.1.1.250)	Metho_0027	Methanomethylovorans hollandica (strain DSM 15978 / NBRC 107637 / DMS1)	496	Methanomethylovorans hollandica (species), Methanomethylovorans (genus), Methanosarcinaceae (family), Methanosarcinales (order), Methanomicrobia (class), Stenosarchaea group (no rank), Euryarchaeota (phylum), Archaea (superkingdom), cellular organisms (no rank)	MVNHYYPGRKMLDGVKLELFSSEDLRAIHYATMDVFMNPGIQVSDADARAVFKKAGCQVDETTQIVKIPEYVVNRALLDCPSRFTLYGRDPKKKVVQEHKGKVHWTCFGTGVKMCNYKAPGQYETVDSTEADVAATAKLVDWAENIDYYSLAVSARDWAGKGMQDVHETLTPLMNTTKHFHHIDPVGEHVEYYRDIVKAYYGGDDEEFRKKPLFSMLVCPTSPLELSSNACQVIMKGAKFGMPVNVLSMAMAGGSSPVHLAGTLVTHNAEVLSGIVLAQLTQPGASVWYGSSTTTFDLKKGTAPVGSPELALISAGVAKLGQYYGLPTYVAGSOSDSKIPDGQAGHEKTMTTLLPALSGANTLYGSGMLELGMTFSMEQLVFDNDMISMTKKAMQGIPV…
M4YUJ2	M4YUJ2	unreviewed	M4YUJ2_THEXX	[trimethylamine--corrinoid protein] Co-methyltransferase (EC 2.1.1.250)	TALC_01102	Thermoplasmatales archaeon (strain BRNA1)	494	unclassified Thermoplasmatales (no rank), Thermoplasmatales (order), Thermoplasmata (class), Candidatus Thermoplasmatota (phylum), Archaea (superkingdom), cellular organisms (no rank)	MTQLNGIKFELFTDDEIRRIDEATRDILSTYGVQVSDSEGLDIFEKGGCEVDRATQMVKIPNYVIDRALATCPHKFTLYGRDESRTFDQAWMGKVHYTCFGTGIQMCDYKAPGKFETRDSVGQDIADIAHTIDALPGFSYFSLPVSARDWAGKGSEDTHELLLALENTTMHFHHIDPVAENMEFYWEIAKAYYHGDEKAARDKPIFSCLVCPTSPLELSHNAVGCISKAARFGIPCNVLSMAMAGGSSSVFLAGTLVTHNAEVLAGIVLSQLVAPGAKVWYGSSTTTFDLKRGTAPVGSPELGLISAAVAKLGQYYKLPVFTAGMOTDAKVPDGQASHEKTITSLFAALAGVNMIYGSGMLELGVTFSIEQMIVDNDIINMERRAMDGIPVTDETLAVE…
A0A0E3S992	A0A0E3S992	unreviewed	A0A0E3S992_9EURY	Trimethylamine methyltransferase (EC 2.1.1.250)	MSLAZ_2477	Methanosarcina lacustris Z-7289	495	Methanosarcina lacustris (species), Methanosarcina (genus), Methanosarcinaceae (family), Methanosarcinales (order), Methanomicrobia (class), Stenosarchaea group (no rank), Euryarchaeota (phylum), Archaea (superkingdom), cellular organisms (no rank)	MTQCNAVAGFNALNGVELNLFTRDELKAIHYATMEVLMDPGIQVSDPEARQIFKENGCEVDEKTNVVKIPEYLVRRALQLAPSRFVLWGRDKKYNTVQESGGKVHWTCFGTGVKMCRYQDGKYVTVDSVEQDIADIAKLCDWAENIDYFSLPVSARDIAGQGAQDVHETFTPLTNTAKHFHHIDPVGENVEYYRDIVNAYYGGDEEEARKKPIFSMLLCPTSPLELSVNACQVIIKGARFGMPVNVLSMAMSGGSSPVYLAGTLVTHNAEVLSGITLAQLTVPGTKVWYGSSTTTFDLKKGTAPVGSPELGLISAAVAKLAQFYGLPAFVAGTOSDSKIPDNQAGHEKTMTCLLPALAGANTLYGAGMLELGMTFSMEQLVIDNDIIKMTKKVMQGIPV…
U5Q1T7	U5Q1T7	unreviewed	U5Q1T7_METII	Trimethylamine methyltransferase (EC 2.1.1.250)	MMINT_09010	Methanomassiliicoccus intestinalis (strain Issoire-Mx1)	496	Candidatus Methanomassiliicoccus intestinalis (species), Methanomassiliicoccus (genus), Methanomassiliicoccaceae (family), Methanomassiliicoccales (order), Thermoplasmata (class), Candidatus Thermoplasmatota (phylum), Archaea (superkingdom), cellular organisms (no rank)	MSKHYYPGKNILEGVKLDLYTEDSLRSIDYATMEVLQNPGIQVSDDEALQIFKNAGCEVNEKTRMVKIPEHIVRRALSTAPSRFELYGREKKNKLVQEHKGKVHWTCFGTGIQVCNYKGPGQYETVDSTDKDLATVAKLVDWADNVDYFSLAVSARDWAGKGKEDVHEMYTSVTNTTKHFHHIDPVGENVEYYFELAKAIYGGNEEEARKKPLMSMLVCPTSPLELSSNACQVIIKGARLGIPTNVLSMAMSGGSAPIYLAGTLVTHNAEVLAGIVLSQLAVPGAKVWYGSSTTTFDIKRGTAPVGSPELGMISASVAKLGQYYGLPTFVAGIOADAKVPDVQAGHEKTITTILPALSGANTIYGAGMLELGMTFSMEQLVIDNDIISMVKKVMQGIPV…
M4YJJ8	M4YJJ8	unreviewed	M4YJJ8_THEXX	Trimethylamine:corrinoid methyltransferase	TALC_00305	Thermoplasmatales archaeon (strain BRNA1)	474	unclassified Thermoplasmatales (no rank), Thermoplasmatales (order), Thermoplasmata (class), Candidatus Thermoplasmatota (phylum), Archaea (superkingdom), cellular organisms (no rank)	MRVLENVGLRVDYSEARKLLKENGCDVNEETRVVKFPRAVVEKAIKSAPEKFNMYGRTGKCVEMVSDGSHTNYLTFGVGTEYTVYKGHNSYETRGSTLKDIGEICKVTDALDNIDWLCAPVSAVDLAVDETKCRPLREWKEIFMNLTKPLMADPDPRYIEDYFAMEVALYDGDEEKARKMPVSIMGSCPSSPLQLDETFGRFAMAAPKYGFPMMVLSMAMGAASAPISIAGTLVTHNAEVLAGITLVQLSCPGAPCFYGSSTTSFDFYTGSAPVGSPELALISAGVSELGQYYKIPTVVAGTOTDAKRPNEQCGHEKTITGILPGMTGASNIYGSGMLSLGMSFSLEQLVIDNDIIGMIKYAAKGIEVNDGTMAYQTIVDVGIGNDFLATPDTMANMEN…
M9SDS7	M9SDS7	unreviewed	M9SDS7_METAX	[trimethylamine--corrinoid protein] Co-methyltransferase (EC 2.1.1.250)	MMALV_11360	Methanomethylophilus alvus (strain Mx1201)	504	Candidatus Methanomethylophilus alvus (species), Candidatus Methanomethylophilus (genus), Candidatus Methanomethylophilaceae (family), Methanomassiliicoccales (order), Thermoplasmata (class), Candidatus Thermoplasmatota (phylum), Archaea (superkingdom), cellular organisms (no rank)	MGVTTPEYPAQNILNGIKFELFSDDEIRRIDMATRDVLETYGVQVSDVEGREIFKAAGCPVDEETQMVKIPGHVLDRALSTVPKKFYLYGRDESRTFTQEWKGKVHYTCFGTGIQVCDYKGHGKYETRDSNEEDLANIARLCDWCDGLSYFSLPVSARNWAGKGAEDVHECLTSMMNTTMHFHHIDPVAGNVEYYRDMVLAYYHGNEAEAKAKPIMSMLVCPTSPLELSYNAAQCIIKGARYGIPVNVLSMAMAGGSSSVFLAGTLVTHNAEVLSGIVLSQLTCPGAKVWYGSSTTTFDLKRGTAPVGSPELGLISASVAKLGQYYKCPVFTAGMOTDAKVPDGQAGHEKTITSLLAALAGVNMIYGSGMLELGMTFSMEQMVIDNDIIRMERKVMEGV…
D7EAB0	D7EAB0	unreviewed	D7EAB0_METEZ	[trimethylamine--corrinoid protein] Co-methyltransferase (EC 2.1.1.250)	Metev_1951	Methanohalobium evestigatum (strain ATCC BAA-1072 / DSM 3721 / NBRC 107634 / OCM 161 / Z-7303)	495	Methanohalobium evestigatum (species), Methanohalobium (genus), Methanosarcinaceae (family), Methanosarcinales (order), Methanomicrobia (class), Stenosarchaea group (no rank), Euryarchaeota (phylum), Archaea (superkingdom), cellular organisms (no rank)	MGKHFYPGQDKLNGVNLELFSEGELGEIHRATMELFQDPGIRVEDPEARQLFKENGCDVDENTHVVKIPEYLVNRALQLAPSSFYLYGRTKENTFKQSHKGQVHWTCFGTGIKMCRYEGHGKFKTEDSVEQDVADCAKVCDWADNIDYFSLPVSARDWAIKGAQDVHETYTPLVNTAKHFQHIDPVGDSMEYYFDICKAFYGGDEEEARNKPIFSALLCPTSPLELGDNACQVIMKGARYGIPLNVLSMAMAGGSSPVDLAGTLVTHNAEVLSGIVLAQITQPGARVWYGSSTTTFDLKRGTAPVGSPELGLISGAVGKLGHYYGLPSYVAGSOADSKVPDAQAGHEKTMTTLLPALSGANTLYGSGMLELGMTFSLEQLLFDNDMISMTKKVMEGIEV…
A0A0E3ST48	A0A0E3ST48	unreviewed	A0A0E3ST48_METMT	[trimethylamine--corrinoid protein] Co-methyltransferase (EC 2.1.1.250)	MCMEM_1860	Methanococcoides methylutens MM1	498	Methanococcoides methylutens (species), Methanococcoides (genus), Methanosarcinaceae (family), Methanosarcinales (order), Methanomicrobia (class), Stenosarchaea group (no rank), Euryarchaeota (phylum), Archaea (superkingdom), cellular organisms (no rank)	MAYSETFYPARFPLQGVQLELFSEDDMRAIHYASMEVFQNPGIQVSDAEARAIFREAGCEVDDAKEIVKIPEFVVNRALMDAPSKFYLYGRDKKNTVDMEHKGKVHWIPFGTGVKMCNYIAPGKYETVDSVEQDIADTAKVCDYLDGFSYMALTVSARDWAGKGMQDVHETLTPLANTTKHFHHIDPVGENVEYYKAIVDAYYGGDSEEASKKPIMSMLLCPTSPLELGSNACQVIIKGARFGMPLNVLSMAMSGGSSPVFRAGTLVTHNAEILAGIVLAQLVTPGASVFYGSSTTTFDLRKGTAPVGAPELGLISAAVGKMGQFYGLPTYVAGTOADAKVPDGQAGHEKTMTTLLPAFAGCNTLYGGGMLELGMTFSQEQFIIDNDIIKMTKSAMRGV…
A0A0X8UYG0	A0A0X8UYG0	unreviewed	A0A0X8UYG0_THEX5	[trimethylamine--corrinoid protein] Co-methyltransferase (EC 2.1.1.250)	AR505_0772	Thermoplasmatales archaeon (strain ISO4-H5)	499	unclassified Thermoplasmata (no rank), Thermoplasmata (class), Candidatus Thermoplasmatota (phylum), Archaea (superkingdom), cellular organisms (no rank)	MAQTTPIYPANETLNGVKFELFSDDEVRRIDMATRDVLATYGVQVSDDEARKLFKEAGCEVNEETWVVKIPSHVLDKALATCPKKYYLYGRNDERTFPMEWLGKVNYTCFGTGIQVCDYLGHGEFETRDSTGKDVANIAKLCDALPGLSFFSLPVSAREWAGKGCEDVHEALISLTNTSMHFHHIDPVAANVKYYWEMVKAYYHGDEAEARAKPIMSMLVCPTSPLELSYNACQCIIQGARFGIPVNVLSMAMAGGSSSVYLAGTLVTHNAEILSGIVLSQLACPGAPIMYGSSTTCFDLKRGTAPVGSPELGLISASVGKLGQYYKLPVFTAGMOTDAKVPDEQAAHEKTITSLAAALAGVNMIYGGGMLELGQTFSLEQQVIDNDIIMMERKFMEGV…
A0A0E3NZU9	A0A0E3NZU9	unreviewed	A0A0E3NZU9_9EURY	Trimethylamine methyltransferase (EC 2.1.1.250)	MSMTP_2911	Methanosarcina sp. MTP4	497	unclassified Methanosarcina (no rank), Methanosarcina (genus), Methanosarcinaceae (family), Methanosarcinales (order), Methanomicrobia (class), Stenosarchaea group (no rank), Euryarchaeota (phylum), Archaea (superkingdom), cellular organisms (no rank)	MAQNNAVAGMNALNGVELNLFTNDELKAIHYATVEVMQNPGIQVSDPEARQVFKENGCEVDEESQIVKIPEYVVRKALQLAPSRFTLWGREKKYNTLIECGGKVHWTCFGTGVKMCKYEAPGKYSTIDSVDNDIAEIAKLCDWAENIDYFSLPVSARDWAGKGAQDVHETFTSLTNTQKHFHHIDPVGENVEYYWDIAVAYYGGDAAMAKKRPIFSMLVCPTSPLELSVNACQVIMKGARLGVPLNVLSMAMSGGSSPVYLAGTLVTHNAEVLSGIVLAQLACPGASCMYGSSTTTFDLKKGTAPVGSPELGLISAGVAKLAQFYGLPSFVAGTOSDAKVPDDQAGHEKTMTCLLPALSGANTLYGAGMLELGMTFSMEQLVIDNDIIKMTKKAMQGIP…
A0A0E3RN18	A0A0E3RN18	unreviewed	A0A0E3RN18_METMZ	Trimethylamine methyltransferase (EC 2.1.1.250)	MSMAS_2636	Methanosarcina mazei S-6	495	Methanosarcina mazei (species), Methanosarcina (genus), Methanosarcinaceae (family), Methanosarcinales (order), Methanomicrobia (class), Stenosarchaea group (no rank), Euryarchaeota (phylum), Archaea (superkingdom), cellular organisms (no rank)	MAQNNAVAGFNALNGVELSLFTTDELKAIHYATMEVLMNPGVQVSDPEARQIFKENGCEVDEKTSIVKIPEYLVRRALQLAPSRFVLWGRDKKYNTVQEAGGKVHWTCFGTGVKMCKYQDGKYVTVDSVEQDIADIAKLCDWAENIDYFSLPVSARDWAGKGAQDVHETLTPIANTAKHYHHIDPVGEHVDYYRDIVKAYYGGDEEEARKKPIFSMLLCPTSPLELSVNACQVIIRGARFGMPVNVLSMAMSGGSSPVYLAGTLVTHNAEVLSGIVLAQLTVPGAKVWYGSSTTTFDLKKGTAPVGSPELGLISAAVAKLAQFYGLPSYVAGTOSDAKIPDNQAGHEKTMTCLLPALAGANTIYGAGMLELGMTFSMEQLVIDNDIIKMVKKAMQGIPV…
A0A0E3L573	A0A0E3L573	unreviewed	A0A0E3L573_9EURY	Trimethylamine methyltransferase (EC 2.1.1.250)	MSWH1_2500	Methanosarcina sp. WH1	495	unclassified Methanosarcina (no rank), Methanosarcina (genus), Methanosarcinaceae (family), Methanosarcinales (order), Methanomicrobia (class), Stenosarchaea group (no rank), Euryarchaeota (phylum), Archaea (superkingdom), cellular organisms (no rank)	MAQCNAIAGFNSLEGVELNLFTRDELKAIHYATMEVLMNPGIQVSDPEARQIFKENGCEVNEKTQVVKIPEYLVRRALQLAPSRFVLWGRDKKYNTVQESGGKVHWTCFGTGVKMCRYKDGKYVTLDSVEQDIADIAKLCDWAENIDYFSLPVSARDWAGKGAQDVHETFTPLTNTAKHFHHIDPVGENVEHYRDIVNAYYGGDEEEARKKPIFSMLLCPTSPLELSVNACQVIIKGARFGMPVNVLSMAMSGGSSPVYLAGTLVTHNAEVLSGIVLAQLTVPGTKVWYGSSTTTFDLKKGTAPVGSPELGLISAAVAKLAQFYGLPAFVAGTOSDAKIPDNQAGHEKTMTCLLPALAGANTLYGAGMLELGMTFSMEQLVIDNDIIKMTKKAMQGIPV…
A0A0E3NYH2	A0A0E3NYH2	unreviewed	A0A0E3NYH2_9EURY	Trimethylamine methyltransferase (EC 2.1.1.250)	MSMTP_2550	Methanosarcina sp. MTP4	495	unclassified Methanosarcina (no rank), Methanosarcina (genus), Methanosarcinaceae (family), Methanosarcinales (order), Methanomicrobia (class), Stenosarchaea group (no rank), Euryarchaeota (phylum), Archaea (superkingdom), cellular organisms (no rank)	MAQCNAFAGFDYLEGVELNLFTADELKAIHYATMEVLMNPGIQVSDPEARQLFKENGCEVNEKTQVVKIPEYLVRRALQLAPSRFVLWGRNKKYNTVQEAGGKVHWTCFGTGVKMCRFQDGKYVTVDSVEQDIADIAKLCDWAENIDYYSLPVSARDWAGKGAQDVHETFTPLTNTQKHFHHIDPVGENVEYYWDIAKAFYGGDEEETRRKPIFSMLLCPTSPLELSVNACQVIIKGARLGIPVNVLSMAMSGGSSPVYLAGTLVTHNAEVLSGIVLAQLTVPGSAVWYGSSTTTFDLKKGTAPVGSPELGLISGAVAKLAQFYGLPAFVAGTOSDAKVPDDQAGHEKTMTCLLPALSGANTLYGAGMLELGMTFSMEQLVIDNDIIKMTKKAMKGIPV…
A0A0E3HAB0	A0A0E3HAB0	unreviewed	A0A0E3HAB0_METTE	Trimethylamine methyltransferase (EC 2.1.1.250)	MSTHC_1221 MSTHC_1930	Methanosarcina thermophila CHTI-55	495	Methanosarcina thermophila (species), Methanosarcina (genus), Methanosarcinaceae (family), Methanosarcinales (order), Methanomicrobia (class), Stenosarchaea group (no rank), Euryarchaeota (phylum), Archaea (superkingdom), cellular organisms (no rank)	MAKTNAVAGFNALNGVELNLFTNEELKAIHYATMEVLMNPGVQVSDPEARQIFKENGCEVDEETKVVKIPEYIVRKALQLAPSRFVLWGRDKKYNTVQECGGKVHWTCFGTGVKMCKYQDGKYVTVDSVEQDIADIAKLCDWAENIDYFSLPVSARDVAGQGAQDVHETFTPIVNTSKHYHHIDPVGENVEYYWDIVKAYYGGDEEEARKKPIFSMLLCPTSPLELSVNACQVIIKGARLGIPVNVLSMAMSGGSSPVYLAGTLVTHNAEVLSGIVLAQLTAPGSKVWYGSSTTTFDLKKGTAPVGSPELGLISAAVAKLAQFYGLPSFVAGSOSDAKIPDSQAGHEKTITTLLPALAGANTIYGAGMLELGMTFSMEQLVIDNDIISMVKKAMEGIPV…
A0A0E3WXE5	A0A0E3WXE5	unreviewed	A0A0E3WXE5_METBA	Trimethylamine methyltransferase (EC 2.1.1.250)	MSBR3_1951	Methanosarcina barkeri 3	495	Methanosarcina barkeri (species), Methanosarcina (genus), Methanosarcinaceae (family), Methanosarcinales (order), Methanomicrobia (class), Stenosarchaea group (no rank), Euryarchaeota (phylum), Archaea (superkingdom), cellular organisms (no rank)	MAKNNAVAGFNSLNGVELNLFTTDELKAIHYATMEVLMNPGIQVSDPEARQIFKENGCEVDEKTNVVKIPEYLVRKALQFAPSRFVLWGRDKKFNTVQECGGKVHWTCFGTGVKVCKYQDGKYVTVDSVEKDIADIAKLCDWAENIDYFSLPVSARDIAGQGAQDVHETLTPLAGTSKHYHHIDPVGENVEYYWDIVKAYYGGNEEEARKKPIFSMLVCPTSPLELSVNACQVIIKGARFGIPVNVLSMAMSGGSSPVYLAGTLVTHNAEVLSGIVLAQLTVPGSKVWYGSSTTTFDLKKGTAPVGSPELGLISAAVAKLAQFYGLPSYVAGSOSDAKVPDDQAGHEKTITTLLPALSGANTIYGAGMLELGMTFSMEQLVIDNDIFSMVKKAMHGIPV…
A0A0E3L7Q3	A0A0E3L7Q3	unreviewed	A0A0E3L7Q3_9EURY	Trimethylamine methyltransferase (EC 2.1.1.250)	MSSIT_0452	Methanosarcina siciliae T4/M	495	Methanosarcina siciliae (species), Methanosarcina (genus), Methanosarcinaceae (family), Methanosarcinales (order), Methanomicrobia (class), Stenosarchaea group (no rank), Euryarchaeota (phylum), Archaea (superkingdom), cellular organisms (no rank)	MAKNNAVAGFNALNGVELNLFTTDELKAIHYATMEVLMDPGVQVSDPEARQIFKENGCEVDEKTNVVKIPEYLVRRALQLAPSRFVLWGRDKKFNTVQECGGKVHWTCFGTGVKMCKYQDGKYVTVDSVEQDIADIAKLCDWAENIDYFSLPVSARDVAGQGAQDVHETLTPIANTSKHYHHIDPVGENVEYYRDIVTAYYGGDEEEARKKPIFSMLLCPTSPLELSVNACQVIIKGARFGMPVNVLSMAMSGGSSPVYLAGTLVTHNAEVLAGITLAQLTVPGAKVWYGSSTTTFDLKKGTAPVGSPELGLISASVAKLAQFYGLPAFVAGTOSDAKIPDNQAGHEKTMTCLLPALAGANTLYGAGMLELGMTFSMEQLLIDNDIIRMTKKALQGVPV…
A0A0E3PK18	A0A0E3PK18	unreviewed	A0A0E3PK18_9EURY	Trimethylamine methyltransferase (EC 2.1.1.250)	MSSAC_0458	Methanosarcina siciliae C2J	495	Methanosarcina siciliae (species), Methanosarcina (genus), Methanosarcinaceae (family), Methanosarcinales (order), Methanomicrobia (class), Stenosarchaea group (no rank), Euryarchaeota (phylum), Archaea (superkingdom), cellular organisms (no rank)	MAKNNAVAGFNALNGVELNLFTTDELKAIHYATMEVLMDPGVQVSDPEARQIFKENGCEVDEKTNVVKIPEYLVRRALQLAPSRFVLWGRDKKFNTVQECGGKVHWTCFGTGVKMCKYQDGKYVTVDSVEQDIADIAKLCDWAENIDYFSLPVSARDVAGQGAQDVHETLTPIANTAKHYHHIDPVGENVEYYRDIVTAYYGGDEEEARKKPIFSMLLCPTSPLELSVNACQVIIKGARFGMPVNVLSMAMSGGSSPVYLAGTLVTHNAEVLAGITLAQLTVPGAKVWYGSSTTTFDLKKGTAPVGSPELGLISASVAKLAQFYGLPAFVAGTOSDAKIPDNQAGHEKTMTCLLPALAGANTLYGAGMLELGMTFSMEQLLIDNDIIRMTKKALQGVPV…
A0A0E3LQK6	A0A0E3LQK6	unreviewed	A0A0E3LQK6_METBA	Trimethylamine methyltransferase (EC 2.1.1.250)	MSBR2_1920	Methanosarcina barkeri 227	495	Methanosarcina barkeri (species), Methanosarcina (genus), Methanosarcinaceae (family), Methanosarcinales (order), Methanomicrobia (class), Stenosarchaea group (no rank), Euryarchaeota (phylum), Archaea (superkingdom), cellular organisms (no rank)	MAKNNAVAGFNALNGVELNLFTTDELKAIHYATMEVLMDPGIQVSDPEARQIFKENGCEVNEKTNVVKIPEYLVRKALQLAPSRFVLWGRDKKFNTVQECGGKVHWTCFGTGVKVCKYQDGKYVTVDSVEKDIADIAKLCDWAENIDYFSLPVSARDIAGQGAQDVHETLTPLANTAKHFHHIDPVGENVEYYRDIVKAYYGGDEEEARKKPIFSMLLCPTSPLELSVNACQVIIKGARFGIPVNVLSMAMSGGSSPVYLAGTLVTHNAEVLSGIVLAQLTVPGAKVWYGSSTTTFDLKKGTAPVGSPELGLISAAVAKLAQFYGLPSYVAGSOSDAKVPDDQAGHEKTMTTLLPALAGANTIYGAGMLELGMTFSMEQLVIDNDIFSMVKKAMQGIPV…
A0A0E3QQH4	A0A0E3QQH4	unreviewed	A0A0E3QQH4_METBA	Trimethylamine methyltransferase (EC 2.1.1.250)	MSBRW_3227	Methanosarcina barkeri str. Wiesmoor	495	Methanosarcina barkeri (species), Methanosarcina (genus), Methanosarcinaceae (family), Methanosarcinales (order), Methanomicrobia (class), Stenosarchaea group (no rank), Euryarchaeota (phylum), Archaea (superkingdom), cellular organisms (no rank)	MAKNNAVAGFNALNGVELNLFTTDELKAIHYATMEVLMDPGIQVSDPEARQIFKENGCEVDEKTNVVKIPEYLVRKALQLAPSRFILWGRDKKFNTVQECGGKVHWTCFGTGVKMCKYQDGKYVTVDSVEKDIADIAKLCDWAENIDYFSLPVSARDIAGQGAQDVHETLTPIANTAKHFHHIDPVGENVEYYRDIVKAYYGGDEEEARKKPIFSMLLCPTSPLELSVNACQVIIKGARYGIPVNVLSMAMSGGSSPVYLAGTLVTHNAEVLSGIVLAQLTVPGAKVWYGSSTTTFDLKKGTAPVGSPELGLISAAVAKLAQFYGLPSYVAGSOSDAKVPDDQAGHEKTMTTLLPALSGANTIYGAGMLELGMTFSMEQLVIDNDIFSMVKKAMKGIPV…
A0A0E3Q2X7	A0A0E3Q2X7	unreviewed	A0A0E3Q2X7_9EURY	Trimethylamine methyltransferase (EC 2.1.1.250)	MSVAZ_0478	Methanosarcina vacuolata Z-761	495	Methanosarcina vacuolata (species), Methanosarcina (genus), Methanosarcinaceae (family), Methanosarcinales (order), Methanomicrobia (class), Stenosarchaea group (no rank), Euryarchaeota (phylum), Archaea (superkingdom), cellular organisms (no rank)	MAKNNAVAGFNALNGVELNLFTNDELKAIHYATMEVLMEPGIQVSDPEARQIFKENGCEVNEKTNVVKIPEYLVRKALQLAPSRFVLWGRDKKFNTVQECGGKVHWTCFGTGVKVCRYQDGKYVTVDSVEKDIADIAKLCDWAENIDYFSLPVSARDIAGQGAQDVHETLTPLANTAKHYHHIDPVGENVEYYRDIVKAYYGGDEEEARKKPIFSMLLCPTSPLELSVNACQVIIKGARFGIPVNVLSMAMSGGSSPVYLAGTLVTHNAEVLSGIVLAQLTVPGSKVWYGSSTTTFDLKKGTAPVGSPELGLISAAVAKLAQFYGLPSYVAGSOSDSKVPDNQAGHEKTMTTLLPALAGANTIYGAGMLELGMTFSMEQLVIDNDIFSMVKKAMQGIPV…
A0A0E3SI84	A0A0E3SI84	unreviewed	A0A0E3SI84_9EURY	Trimethylamine methyltransferase (EC 2.1.1.250)	MSHOH_3689	Methanosarcina horonobensis HB-1 = JCM 15518	495	Methanosarcina horonobensis (species), Methanosarcina (genus), Methanosarcinaceae (family), Methanosarcinales (order), Methanomicrobia (class), Stenosarchaea group (no rank), Euryarchaeota (phylum), Archaea (superkingdom), cellular organisms (no rank)	MAKCNAVAGFNALNGVELNLFTTDELKAIHYATMEVLMDPGVQVSDPEARQIFKENGCEVNEQTHVVKIPEYLVRRALQLAPSRFVLWGRDKKHNTVQEAGGKVHWTCFGTGVKMCKYQDGKYVTVDSVEQDIADIAKLCDWAENIDYFSLPVSARDIAGQGAQDVHETFTPLTNTAKHFHHIDPVGENVEYYRDIVNAYYGGDEEEARKKPIFSMLLCPTSPLELSVNACQVIIKGARFGMPVNVLSMAMSGGSSPVYLAGTLVTHNAEVLAGITLAQLTVPGSKVWYGSSTTTFDLKKGTAPVGSPELGLISASVAKLAQFYGLPAFVAGTOSDAKVPDNQAGHEKTMTCLLPALAGANTLYGAGMLELGMTFSMEQLVIDNDIIKMTKKALQGVPV…
A0A0E3RM75	A0A0E3RM75	unreviewed	A0A0E3RM75_METMZ	Trimethylamine methyltransferase (EC 2.1.1.250)	MSMAS_2984	Methanosarcina mazei S-6	495	Methanosarcina mazei (species), Methanosarcina (genus), Methanosarcinaceae (family), Methanosarcinales (order), Methanomicrobia (class), Stenosarchaea group (no rank), Euryarchaeota (phylum), Archaea (superkingdom), cellular organisms (no rank)	MAKCNAVAGFNALNGVELNLFTTDELKAIHYATMEVLMDPGIQVSDPEARQIFKENGCEVNEQTNVVKIPEYLVRRALQLAPSRFVLWGRDKKYNTVQESGGKVHWTCFGTGVKMCKYQDGKYVTVDSVEQDIADIAKLCDWAENIDYFSLPVSARDIAGQGAQDVHETFTPLTNTAKHFHHIDPVGENVEYYRDIVNAYYGGDEEEARKKPIFSMLLCPTSPLELSVNACQVIIKGARFGMPVNVLSMAMSGGSSPVYLAGTLVTHNAEVLAGITLAQLTVPGAKVWYGSSTTTFDLKKGTAPVGSPELGLISASVAKLAQFYGLPAFVAGTOSDAKIPDNQAGHEKTMTCLLPALAGANTLYGAGMLELGMTFSMEQLVIDNDIIKMTKKALQGVPV…
A0A0E3KSV4	A0A0E3KSV4	unreviewed	A0A0E3KSV4_9EURY	Trimethylamine methyltransferase (EC 2.1.1.250)	MSWHS_0350	Methanosarcina sp. WWM596	495	unclassified Methanosarcina (no rank), Methanosarcina (genus), Methanosarcinaceae (family), Methanosarcinales (order), Methanomicrobia (class), Stenosarchaea group (no rank), Euryarchaeota (phylum), Archaea (superkingdom), cellular organisms (no rank)	MAKCNAVAGFNALNGVELNLFTNDELKAIHYATMEVLMEPGIQVSDPEARQIFKENGCEVNEKTQVVKIPEYLVRRALQLAPSRFVLWGRDKKYNTVQEAGGKVHWTCFGTGVKMCKYQDGKYVTVDSVEQDIADIAKLCDWAENIDYFSLPVSARDIAGQGAQDVHETFTPLTNTAKHFHHIDPVGENVEYYRDIVNAYYGGDEEEARKKPIFSMLLCPTSPLELSVNACQVIIKGARFGMPVNVLSMAMSGGSSPVYLAGTLVTHNAEVLSGIVLAQLTVPGTKVWYGSSTTTFDLKKGTAPVGSPELGLISASVAKLAQFYGLPAFVAGTOSDAKIPDNQAGHEKTMTCLLPALAGANTLYGAGMLGLGMTFSMEQLVIDNDIIKMTKKALQGVPV…
A0A0E3NRH2	A0A0E3NRH2	unreviewed	A0A0E3NRH2_9EURY	Trimethylamine methyltransferase (EC 2.1.1.250)	MSWH1_0338	Methanosarcina sp. WH1	495	unclassified Methanosarcina (no rank), Methanosarcina (genus), Methanosarcinaceae (family), Methanosarcinales (order), Methanomicrobia (class), Stenosarchaea group (no rank), Euryarchaeota (phylum), Archaea (superkingdom), cellular organisms (no rank)	MAKCNAVAGFNALNGVELNLFTNDELKAIHYATMEVLMEPGIQVSDPEARQIFKENGCEVNEKTQVVKIPEYLVRRALQLAPSRFVLWGRDKKYNTVQEAGGKVHWTCFGTGVKMCKYQDGKYVTVDSVEQDIADIAKLCDWAENIDYFSLPVSARDIAGQGAQDVHETFTPLTNTAKHFHHIDPVGENVEYYRDIVNAYYGGDEEEARKKPIFSMLLCPTSPLELSVNACQVIIKGARFGMPVNVLSMAMSGGSSPVYLAGTLVTHNAEVLSGIVLAQLTVPGTKVWYGSSTTTFDLKKGTAPVGSPELGLISASVAKLAQFYGLPAFVAGTOSDAKIPDNQAGHEKTMTCLLPALAGANTLYGAGMLELGMTFSMEQLVIDNDIIKMTKKALQGVPV…
A0A0E3S452	A0A0E3S452	unreviewed	A0A0E3S452_9EURY	Trimethylamine methyltransferase (EC 2.1.1.250)	MSLAZ_0287	Methanosarcina lacustris Z-7289	495	Methanosarcina lacustris (species), Methanosarcina (genus), Methanosarcinaceae (family), Methanosarcinales (order), Methanomicrobia (class), Stenosarchaea group (no rank), Euryarchaeota (phylum), Archaea (superkingdom), cellular organisms (no rank)	MAKCNAVAGFNALNGVELNLFTNDELKAIHYATMEVLMEPGIQVSDPEARQIFKENGCEVDEKTQIVKIPEYLVRRALQLAPSRFVLWGRDKKFNTVQECGGKVHWTCFGTGVKMCKYQDGKYVTVDSVEQDIADIAKLCDWAENIDYFSLPVSARDIAGQGAQDVHETFTPLTNTAKHFHHIDPVGENVEYYRDIVNAYYGGDEEEARKKPIFSMLLCPTSPLELSVNACQVIIKGARFGMPVNVLSMAMSGGSSPVYLAGTLVTHNAEVLSGITLAQLTVPGTKVWYGSSTTTFDLKKGTAPVGSPELGLISASVAKLAQFYGLPAFVAGTOSDSKIPDNQAGHEKTMTCLLPALAGANTLYGAGMLELGMTFSMEQLVIDNDIIKMTKKVMQGVPV…
A0A4P9C9U6	A0A4P9C9U6	unreviewed	A0A4P9C9U6_EUBML	Trimethylamine methyltransferase	CPZ25_013865	Eubacterium maltosivorans	485	Eubacterium (genus), Eubacteriaceae (family), Eubacteriales (order), Clostridia (class), Firmicutes (phylum), Terrabacteria group (no rank), Bacteria (superkingdom), cellular organisms (no rank)	MYVNRRFYDKYVSTRDVELLHEYSLRVLKEVGVSFDCPEALEIFKKHGATVEGSIVKIDEDLLNKALETAPKTFTVYTAAGETKIGERYKPKTVGCYGPPKFLFEDDEYRVAQKDDMVKFLKLMDTSDVTDFVNNSAYDTPDLDKTKEDFYLPQVAMCLKYSQKPTYGNVANSMNVRGKSLKQEAKDIAKLYKEFYDIWDRPVLLTNTCALSPLGYSYEVLDNIMGLVEEGQPVTIITCSMTNLTAPAALLGSVIQNNATILAGIVLTQLINPGNPVIYGTVSTATDMRSVACSIGAPEAQLIQMASLALGRYYQLPVRTGIAGTDSLKPDYQAGVESFMILMTTYLGKSDFVLNHAGILQAYALGSYEKFVLDEEVNRILLRLNRGIDISDVKAEKVF…
E3GHG6	E3GHG6	unreviewed	E3GHG6_9FIRM	Trimethylamine---corrinoid protein Co-methyltransferase	ELI_0099 SAMN04487888_103337	Eubacterium callanderi	485	Eubacterium (genus), Eubacteriaceae (family), Eubacteriales (order), Clostridia (class), Firmicutes (phylum), Terrabacteria group (no rank), Bacteria (superkingdom), cellular organisms (no rank)	MYVNRRFYDKYVSTRDVELLHEYSLRVLKEVGVSFDCEEALEIFKKHGATVEGSIVKIDEDLLNQALETAPKTFTVTTSAGETKIGERFKPKTVGCYGPPKFLFEDDEYRVAMKDDMVKFLKLMDTSDVTDFVNNSAYDTADLDKTKDDFYMPQVAMCLKYSQKPTYGNVANSLNVRGKSLKEAAKGIAQLYKEFYDIWDRPVLLTNACALSPLGYSYEVLDNIMGLVEEGQPVTIITCSMTNLTAPAALLGSVIQNNATILAGIVLTQLINPGCPVIYGTVSSPTDMRTVSLAIGAPEAQLIQMASLALGRYYQLPVRTGIAGTDSLKPDYQAGVESFMILMTTYLGKSDFVLNHAGILQSYALGSYEKFVLDEEVNRILMRLNRGMDISDMRAEKVF…
A0A317RMU3	A0A317RMU3	unreviewed	A0A317RMU3_EUBLI	Trimethylamine--corrinoid protein Co-methyltransferase	C7955_105292	Eubacterium limosum	485	Eubacterium (genus), Eubacteriaceae (family), Eubacteriales (order), Clostridia (class), Firmicutes (phylum), Terrabacteria group (no rank), Bacteria (superkingdom), cellular organisms (no rank)	MYVNRRFYDKYVSTRDVELLHEYSLRVLKEVGVSFDCEEALEIFKKHGATVEGSIVKIDEDLLNQALETAPKTFTITTSAGETKIGERYKPKTVGCYGPPKFLFEDDEYRVAKKDDMVKFLKLMDTSDVTDFVNNSAYDTPDLDKTKEDFYLPQVAMCLKYSQKPTYGNVANSMNVRGKSLKQEAKDIAKLYKEFYDIWDRPVLLTNTCALSPLGYSYEVLDNIMGLVEEGQPVTIITCSMTNLTAPAALLGSVIQNNATILAGIVLTQLINPGNPVIYGTVSTATDMRNVACSIGAPEAQLIQMASLALGRYYQLPVRTGIAGTDSLKPDYQAGVESFMILMTTYLGKSDFVLNHAGILQAYALGSYEKFVLDEEVNRILLRLNRGIDISDVKAEKVF…
A0A317RDB0	A0A317RDB0	unreviewed	A0A317RDB0_EUBLI	Trimethylamine--corrinoid protein Co-methyltransferase	C7955_1167	Eubacterium limosum	475	Eubacterium (genus), Eubacteriaceae (family), Eubacteriales (order), Clostridia (class), Firmicutes (phylum), Terrabacteria group (no rank), Bacteria (superkingdom), cellular organisms (no rank)	MYSYEKFISHKDVEKIHDESLRILRKVGVRFEHPKIIEIFRKNGLQIDGNTVYMDEKIIAAHLALIPKSFTIRSSKGDSAYGEGFCHKMPAAGNIYIQDNGAVRKMTNDDVVNQFKLSDTSDLMDTNYMNIFLEDKDFTQDQKIYAELAMHLKYSSKAGPYVLPNTFQIENIHDPYVRGLRLIKDFEALQNDYVCIISINTLSPLCYDHDPLEKMLIAGEENQPIWISPCAMPLLTAPPSVMGMMAMTNAETLAGLVLSQMIRPGIPCVYGNTSGSTNLKTIQLSIGSPESVLITYATKALADYYGLPCRAGGGLSDSKDFDFQAGSESMMMIYASLDANPDLLFHACGIIGSFNIVSFEKFLADEEMYRMCERILRGIDCCPEKECYELISKTGPRGT…
A0A317RMR5	A0A317RMR5	unreviewed	A0A317RMR5_EUBLI	Trimethylamine--corrinoid protein Co-methyltransferase	C7955_105268	Eubacterium limosum	485	Eubacterium (genus), Eubacteriaceae (family), Eubacteriales (order), Clostridia (class), Firmicutes (phylum), Terrabacteria group (no rank), Bacteria (superkingdom), cellular organisms (no rank)	MYSNRKFYENYVSTRDVELLHDYTMRVLKEVGVSFACEEALEVFKKHGATVGGNIVKFDEMLLNKALETVPKSLTIYTPDGETKIGERFRPKTVGCYGPPTFLFEDDTYRIAQKDDMVKFLKLMDTSDVTDFVNNSAYDTPDLDKTQDDFYMPQVAMCLKYSKKPTYGNVANSMNVRGKSLKQAAKDIAVLYKEFYDIWDKPVLLTNCCALSPLGYSYEVLDNIIGLVEEGQPVVVITCSMTNLTAPASLMGSVVQNNATILAGIVLTQLINPGTPVLYGSVSTASDMRTVTCATGAPEAQLIQMSALALGRYYQVPVRTGICVTDALKPDYQAGVESFINLMPSYLGKADFILNNAGILSSFAVGSYEKYIMDEEINRVLMRLNKGIDVSDTKGEKIL…
A0A4P9C9T2	A0A4P9C9T2	unreviewed	A0A4P9C9T2_EUBML	Trimethylamine methyltransferase	CPZ25_013745	Eubacterium maltosivorans	485	Eubacterium (genus), Eubacteriaceae (family), Eubacteriales (order), Clostridia (class), Firmicutes (phylum), Terrabacteria group (no rank), Bacteria (superkingdom), cellular organisms (no rank)	MYSNRKFYENYVSTRDVELLHDYTMRVLKEVGVSFACEEALEVFKKHGANVDGNIVKFDETLLNKALETVPKSLTIYTPDGETKIGERFRPKTVGCYGPPTFLFEDDTYRIAQKDDMVKFLKLMDTSDVTDFVNNSAYDTPDLDKTQDDFYMPQVAMCLKYSKKPTYGNVANSMNVRGKSLKQAAKDIAVLYKEFYDIWDKPVLLTNCCALSPLGYSYEVLDNIIGLVEEGQPVVVITCSMTNLTAPASLMGSVVQNNATILAGIVLTQLINPGTPVLYGSVSTASDMRTVTCATGAPEAQLIQMSALALGRYYQVPVRTGICVTDALKPDYQAGVESFINLMPSYLGKADFILNNAGILSSFAVGSYEKYIMDEEINRVLMRLNKGIDVSDTKGEKIL…
K4LFU1	K4LFU1	unreviewed	K4LFU1_THEPS	Trimethylamine methyltransferase MttB (EC 2.1.1.-)	mttB2 Tph_c05880	Thermacetogenium phaeum (strain ATCC BAA-254 / DSM 26808 / PB)	479	Thermacetogenium phaeum (species), Thermacetogenium (genus), Thermoanaerobacteraceae (family), Thermoanaerobacterales (order), Clostridia (class), Firmicutes (phylum), Terrabacteria group (no rank), Bacteria (superkingdom), cellular organisms (no rank)	MYRFASFFSPEEIEQIHEASLEILEDVGLLVRNEKARSVFARRGCRVDNQTTLVKIPRQVVEDCRSSFVPNYKFIAQDPQYDVVLPDDRPVIVTGSSAPNIIDPKTGEERRATSTDIANIAHLINELPGFDVFSISTLADDAPEGQFALSRFYPALKNCKKPVRSNTPTIKDLEMVLELGEIIAGSKEAYMERPFINHHYCPVVSPLTMDVESTEAIIYLTEKGLPVYGTIVPNAGMSAPMSLMGTLVLGNAEFLALSTLIQSIRPGAPMIYAVLSTVADMRTGDYAPGAIETGILQMAHTEMARFYNVPSGGYIGLTNSHCNDAQSGYETGMNVTAALLAGADLFNMGGLLSSLMTFDYAKAVIDNEIALMLKRITRGMEFSKENMCLDLIKEVGPGG…
A0A1D9FJJ4	A0A1D9FJJ4	unreviewed	A0A1D9FJJ4_9CLOT	Trimethylamine methyltransferase	BJL90_04965	Clostridium formicaceticum	487	Clostridium (genus), Clostridiaceae (family), Eubacteriales (order), Clostridia (class), Firmicutes (phylum), Terrabacteria group (no rank), Bacteria (superkingdom), cellular organisms (no rank)	MYQNRNLFEKYVTKDEIELMHEYTLKVLSEVGVIIESDIAVETFKKHGARVEGQKIFIDEDLLKKALSTAPKEFDIYSPSGKITLGESAPTICAGPVAPTTIQDFAKKIYRPANLKDVEEYYILQETSAVINMPTHACQNTDDLDKSGDDFHTPQVAMGLKYCQKPIYQGNTITPINYKKGSLVEANRKLIKLHQEFYDIWDKPVTMSNCCVLSPLAIGGEVVDTIIAAAEENQPVVIIACSMTNLTSPPSLAGAIVQDNANILAGIALAQLIKPRVGTVYGSVTSPTDMRTVQLATGSPEAVLMQLGLTAMGRYYNLPVRSGVSATTAIDLDFQCGAESMMTLITGMLGKTDFILNAAGSYGGYNLGSLEKFVLDEENIAYLRRLNEGLNITEKKLNF…
A0A4P9CA60	A0A4P9CA60	unreviewed	A0A4P9CA60_EUBML	Trimethylamine methyltransferase	CPZ25_013620	Eubacterium maltosivorans	486	Eubacterium (genus), Eubacteriaceae (family), Eubacteriales (order), Clostridia (class), Firmicutes (phylum), Terrabacteria group (no rank), Bacteria (superkingdom), cellular organisms (no rank)	MYQNRKLYEKYITQEQVELIHEYSLKILEEVGIAIENDYALEVFKKHGASVEGQVVRIPRNVVMEAIANVPGEFTVHGLEKSVTIGEKYDPVNTGPSVPTMIQDFKNGGSYRDSMLPDVVNYYKLQETSPVVNIAMNSCTDTPDLDKSADDYFTPQLALSLKSVTKPIYQVHCVNTENYKKTDLIQANRNVLNFQKQFYDEWDKYVSLTNCCVLSPLAIGADVAAALIGCALENQPVIPISCSMTNLTSPPSLAGTITHDNATLLSAITLVQLIQPGLGCIYGTVTTPTDMRTIQLAIGSPESYLMMMGSIAMARFYGFPVRSGVGGSNSFDLDYQAGVDAFMMLEPGFMGKTDFMLNSVGSYGTYNLGSPEKMVLDEQTILYQKRINEGLNVTAETIM…
A0A317RQ44	A0A317RQ44	unreviewed	A0A317RQ44_EUBLI	Trimethylamine--corrinoid protein Co-methyltransferase	C7955_105245	Eubacterium limosum	486	Eubacterium (genus), Eubacteriaceae (family), Eubacteriales (order), Clostridia (class), Firmicutes (phylum), Terrabacteria group (no rank), Bacteria (superkingdom), cellular organisms (no rank)	MYQNRKLYEKYITEEQIELIHEYSMKILEEVGIAIENDYALEVFKKHGAAVDGQIVRIPRKIVMDAIANVPDEFTVHGLEQSVTIGEKHDPVNTGPSVPTMIQDFNNGGIYRDSLLSDAVNYYKLQETSPVVNIAMNSCTDTPDLDKNTDDYFTPQLALTLKSVTKPIYQVHCVNTENYKKADLIQANRNVLNFQKQFYDVWDKYVSLTNCCVLSPLAIGADVAAALIGCALENQPVIPISCSMTNLTSPPSLAGTITHDNATLLAAITLVQLIRPGLGCVYGTVTTPTDMRTIQLAVGSPESYLMMMGLIAMARYYGIPVRSGVGSSNSFDLDYQAGVDAFMMLEPGFMGKTDFMLNSVGSYGTYNLGSPEKMVLDEQTILYQKHINKGLDITAEKIM…
A0A317RRZ1	A0A317RRZ1	unreviewed	A0A317RRZ1_EUBLI	Trimethylamine--corrinoid protein Co-methyltransferase	C7955_105240	Eubacterium limosum	487	Eubacterium (genus), Eubacteriaceae (family), Eubacteriales (order), Clostridia (class), Firmicutes (phylum), Terrabacteria group (no rank), Bacteria (superkingdom), cellular organisms (no rank)	MYPNRNLFEKYITRDEIELIHEYTLKILSEVGVVIESDYAAEMFAKNGAHVEGHKIFIDEALLKRGLSTVPKEFDIYSPSGKLTLGETAPTICAGPVAPTTIQDFENNTYRPASLKDVAEYYMLQETSAAIDMPTHSCQNTDDLDKSGDDFHTPQVAMGLKYCRKPIYQGNTITPINYKKGSLVEANQRLVKLHREFYDIWDKPVTMSNCCVLSPLAIGAEVVDTIVGAVLENQPVIIISCSMTNLTCPPTLASAIVQDNANILAGIVLTQLINPGVGAVYGSVTSPTDMRNVQLATGAPEAVLMQMGLVAMGRYYNLPVRSGVSATTAVDLDFQCGAESMMTLMTGMLGKTDFILNTAGAYGGYNLGSLENFVLDEENIAYLRRVNQGLDITEDKLYF…
E3GHD7	E3GHD7	unreviewed	E3GHD7_9FIRM	Trimethylamine methyltransferase	ELI_0070	Eubacterium callanderi	487	Eubacterium (genus), Eubacteriaceae (family), Eubacteriales (order), Clostridia (class), Firmicutes (phylum), Terrabacteria group (no rank), Bacteria (superkingdom), cellular organisms (no rank)	MYPNRNLFEKYITRDEIELIHEYTLKILAEVGVVIESDYAAEVFAKNGARVEGHKIFIDEALLKRGLSTVPKEFDIYSPSGKLTLGETAPTICAGPVAPTTIQDFENNTYRPANLKDVAEYYMLQETSAVIDMPTHSCQNTDDLDKSGDDFHTPQVAMGLKYCRKPIYQGNTITPINYKKGSLVEANRRLVKLHREFYDIWDKPVTMSNCCVLSPLAIGAEVVDTIVGAVLENQPVIIISCSMTNLTCPPTLASAIVQDNANILAGIVLTQLINPGVGAVYGSVTSPTDMRNVQLATGAPEAVLMQMGLVAMGRYYNLPVRSGVSATTAVDLDFQCGAESMMTLMTGMLGKTDFILNAAGAYGGYNLGSLENFVLDEENIAYLRRVNQGLDITEDKLYF…
A0A4P9CA49	A0A4P9CA49	unreviewed	A0A4P9CA49_EUBML	Trimethylamine methyltransferase	CPZ25_013565	Eubacterium maltosivorans	487	Eubacterium (genus), Eubacteriaceae (family), Eubacteriales (order), Clostridia (class), Firmicutes (phylum), Terrabacteria group (no rank), Bacteria (superkingdom), cellular organisms (no rank)	MYPNRNLFEKYITKDEIELIHEYTLKILSEVGVIIESDAAAEVFKKNGARVEGHKIFIDEALLKKGLSTVPKEFDIYSPSGKLTLGESAPTICAGPVAPTTIQDFENNTYRPANLKDVEQYYILQETSKVISMPTHSCQNTDDLDKSGDDFHTPQAAMGLKYCQKPIYQGNTITPINYKKGSLIEANRRLVKLHREFYDIWDKPVTMSNCCVLSPLAIGAEVADTIIGAVQENQPVIIISCSMTNLTCPPTLASAIVQDNANILAGIVLTQLINPGVGAVYGSVTSPTDMRNVQLATGAPEAVLMQMGLVAMGRYYNLPVRSGVSATTAVDLDFQCGAESMMTLMTGMLGKTDFILNAAGAYGGYNLGSLENFVLDEENIAYLKRVNQGLDITEDKLYF…
A0A3G1KV71	A0A3G1KV71	unreviewed	A0A3G1KV71_9FIRM	Methyltransferase (EC 2.1.1.-)	DCMF_17660	Candidatus Formimonas warabiya	482	Candidatus Formimonas (genus), Peptococcaceae (family), Eubacteriales (order), Clostridia (class), Firmicutes (phylum), Terrabacteria group (no rank), Bacteria (superkingdom), cellular organisms (no rank)	MYPALNGDQLRLFNDAQVNTIHEGVVRLLEEVGMKVKSKQAFEIFEKNGAIVDPTTEIVKIPRAMLEKAIKTAPSKITIHGREEKHDAVLEKNRVHFGTGGTVCYALDFETGQRRPTVTHDVRDLARLVDTLENIAFYVIHTYPDDVPENDVDVNRFYWAITNTTKPIMGGMYTMKGLREAIKVSEMVAGGAEKLRERPFVSFITLMVSPLVMDWLYTDFLIEVASKGLPLAVPSEPLAGATSPVTLASTITINLAESLAGLTLTQLVNPGTPALIGTTSSIMDMNTGTYVAGAIESSLINVGFAQMAQYYHLPLYATGGQSDAKLNDAQAGYESASQAMVLGLSGANWIHDAAGLLECCTTVSYEKTVIDNEILGNVLRVLRGVEVNDDTLAIDVIKE…
A0A3G1KS47	A0A3G1KS47	unreviewed	A0A3G1KS47_9FIRM	Methyltransferase (EC 2.1.1.-)	DCMF_09440	Candidatus Formimonas warabiya	483	Candidatus Formimonas (genus), Peptococcaceae (family), Eubacteriales (order), Clostridia (class), Firmicutes (phylum), Terrabacteria group (no rank), Bacteria (superkingdom), cellular organisms (no rank)	MYPAFSGRQLRLFNEIQVSAIHEGVVRLLEEVGMKVKSKQALEIFEKGGACVDPVTEIVKIPRAILEKAIQTAPSQVTIHGRDEKHDAVLKKDRVHFGTGGTVCYALDFETGERRPTITHDVRDLARLVDVMEHISFYVIHTYPADVPEADVDVNRFYWAITNTTKPVMGGMYTMQGLREAIKISEMVAGGVDKLRERPFVSFITLMVSPLVMDWTYTDFLIEVASKGLPLAVPSEPLAGATAPVTLASTITINLAESLAGLTLTQLVNPGTPALIGTTSSIMDMNTGTYVAGAIESSLINVGIAQMAQYYNLPLYATGGQSDAKLNDAQAGYESACQAMVLGLSGANWIHDAAGLLECCTTVSYEKTVIDNEILANVLRVLRGVEVDEDSLAIDVIKE…
A0A4P9C8N3	A0A4P9C8N3	unreviewed	A0A4P9C8N3_EUBML	Trimethylamine methyltransferase	CPZ25_011345	Eubacterium maltosivorans	484	Eubacterium (genus), Eubacteriaceae (family), Eubacteriales (order), Clostridia (class), Firmicutes (phylum), Terrabacteria group (no rank), Bacteria (superkingdom), cellular organisms (no rank)	MYLNRNLHEKFMSPNDIQMIHEYTLKVLDEIGIIFESERALEVFKHHGARVDGETVYISEQLLHEALKTAPSEFELFALDNSVKIGKRYEPVTVGNPAHFQIIHTDGSIKNTTLDDVVNFHKLAETSEVIRMSTSVGYDTDDIDKTLDNMYMPYVALGLKYSSKPVYQANAVTPLNWKNKDLTEAAREIAVFHKKFFDIWDKPVVLSNLALLSPLAVGSEVLANMFGLIEENQPVIFIDCGMTNLTSPPTLMGSIIQSNATLLAAIVLTQLVNPGVPAMFGSVSGPTDMRTLQLAVGAPESMLIQMGLLAMGRFYNLPIRTGVGVSSALDADYQAGAETMMMLTTGLVGKSDFILNTAGPLATYNMGSYEKYVLDEITASYLKRVNQGIMISDKKACFD…
A0A317RL30	A0A317RL30	unreviewed	A0A317RL30_EUBLI	Trimethylamine--corrinoid protein Co-methyltransferase	C7955_106216	Eubacterium limosum	484	Eubacterium (genus), Eubacteriaceae (family), Eubacteriales (order), Clostridia (class), Firmicutes (phylum), Terrabacteria group (no rank), Bacteria (superkingdom), cellular organisms (no rank)	MYLNRNLHEKFMSPNDIEMVHEYTLKVLDEIGVIFESQRALDVFRQHGARVDGEIVYISEQLLHEALKTAPSEFELFALNNSVKIGKRYEPVTVGNPAHFQIIHTDGSIKNTTLDDVVNFHKLAETSEVIRMSTSVGYDTDDIDKTLDNMYMPYVALGLKYSSKPVYQANAVTPLNWKNKDLTEAAREIAAFHKKFFDTWDKPVVLSNLALLSPLAVGSEVLANMFGLIEENQPVIFIDCGMTNLTSPPTLMGSIIQSNATLLAAIVLTQLVNPGVPAMFGSVSGPTDMRTLQLAVGAPESMLIQMGLLAMGRFYNLPIRTGVGVSSALDADYQAGAETMMMLTTGLVGKSDFILNAAGPLATYNMGSYEKYVLDEITASYLKRVNQGIMISDKKACFD…
A0A3G1KZL1	A0A3G1KZL1	unreviewed	A0A3G1KZL1_9FIRM	Trimethylamine methyltransferase	DCMF_26500	Candidatus Formimonas warabiya	483	Candidatus Formimonas (genus), Peptococcaceae (family), Eubacteriales (order), Clostridia (class), Firmicutes (phylum), Terrabacteria group (no rank), Bacteria (superkingdom), cellular organisms (no rank)	MYLGKTYQETEIMYNTLTPAQTREIHSKSCRILEEIGMVVHHEEALKLLKDAGAFVEEGDKVFIPASLVEWAIRRAPSRFTLYDRDGNAAMHVENRNVYFGTGSDTPHLIEYGTRERRRWKKKDVENGITLCDYLEHIDFVMSMGLISDVDIRMNTREQYAVMIRKSKKPQIVVCDDVNDLRDVIDMASAIRGGLEQLQKKPYFAVYTEPSSPLVNSFDAIDKLLLCAETRMPVNYAAGGVSGGTTPVTAGGTILLNNAECLLGLVIHQLKSPGAPFLFGYGNGPMDMRTMQSVYASPTEIQIQGGSCDMARFYELPSWGEAGDGASKICDDQSTMEASQFILMAALQGCNITHDVGYMDFGLSISFEHLVICDEIIGRTKATVTKVETNEDYLAFDAI…
E3GPV9	E3GPV9	unreviewed	E3GPV9_9FIRM	Trimethylamine methyltransferase	ELI_4230	Eubacterium callanderi	470	Eubacterium (genus), Eubacteriaceae (family), Eubacteriales (order), Clostridia (class), Firmicutes (phylum), Terrabacteria group (no rank), Bacteria (superkingdom), cellular organisms (no rank)	MYKRNFTRSFVTQESIELIHEKSLYLLKNKGIRFCSEELLKMFREKGFKIDGELVYITEEQVDDALASCPRNFDYVSRGHRHRVGTTQKKTIGQSSLGPVNVLKEGEHRPAAAEDFVNFVKLFQTSDVIDVIDCELLHPNDVPAQYKTDFMTLTPMIYSDKPLAGLNGSRETCRRAIQLAKEFNDIHDQVLMSTLITSAPPFTWDRLMCETIIEYAKNGQCSCIAGVGLAGLTAPPSLSGAIIQNNTERLAGIVATQVVNPGAPVIYQFCALETDLRYSLCVCGGAETSVEWFVENELANFYGLPKRSHGCLSDAKEDDYQSGRESTMVGLSALMCEPELVYMLAGIMDSFNTLGYEKFMMDEDTYKICGRFLRGVEFKEENLYMDKMEKIEHSANYLA…
A0A317RLZ9	A0A317RLZ9	unreviewed	A0A317RLZ9_EUBLI	Trimethylamine--corrinoid protein Co-methyltransferase	C7955_106213	Eubacterium limosum	470	Eubacterium (genus), Eubacteriaceae (family), Eubacteriales (order), Clostridia (class), Firmicutes (phylum), Terrabacteria group (no rank), Bacteria (superkingdom), cellular organisms (no rank)	MYKRNFTRSFVTQESIELIHEKSLYLLKNKGIRFCSEELLEMFREKGFKVDGELVYITEEQVDDALASCPRNFDYVSRGHRHRVGTTQKKTIGQSSLGPVNVLKEGEHRPAAAEDFVNFVKLFQTSDVIDVIDCELLHPNDVPAQYKTDFMTLTPMIYSDKPLAGLNGSRETCRRAIQLAKEFNDIHDQVLMSTLITSAPPFTWDRLMCETIIEYAKNGQCSCIAGVGLAGLTAPPSLSGAIIQNNTERLAGIVATQVVNPGAPVIYQFCALETDLRYSLCVCGGAETSVEWFVENELANFYGLPKRSHGCLSDAKQDDYQSGRESTMVGLSALMCEPELVYMLAGIMDSFNTLGYEKFMMDEDTYKICGRFLRGVEFKEENLYMDKMEKIEHSANYLA…
A0A4V1GM34	A0A4V1GM34	unreviewed	A0A4V1GM34_EUBML	Trimethylamine methyltransferase	CPZ25_011330	Eubacterium maltosivorans	470	Eubacterium (genus), Eubacteriaceae (family), Eubacteriales (order), Clostridia (class), Firmicutes (phylum), Terrabacteria group (no rank), Bacteria (superkingdom), cellular organisms (no rank)	MYKRNFTRSFVTQESIELIHEKSLYLLKNKGIRFCSEELLEMFREKGFKVDGELVYITEEQVDDALASCPRNFDYVSRGHKHRVGTTQKKTIGQSSLGPVNVLKEGEHRPAAAEDFVNFVKLFQTSDVIDVIDCELLHPNDVPAQYKTDFMTLTPMIYSDKPLAGLNGSRETCRRAIQLAKEFNDIHDQVLMSTLITSAPPFTWDRLMCETIIEYAKNGQCSCIAGVGLAGLTAPPSLSGAIIQNNTERLAGIVATQVVNPGAPVIYQFCALETDLRYSLCVCGGAETSVEWFVENELANFYGLPKRSHGCLSDAKQDDYQSGRESTMVGLSALMCEPELVYMLAGIMDSFNTLGYEKFMLDEDTYKICGRFLRGVEFKEENLYMDKMEKIEHSANYLA…
A0A317RXL8	A0A317RXL8	unreviewed	A0A317RXL8_EUBLI	Trimethylamine--corrinoid protein Co-methyltransferase	C7955_102481	Eubacterium limosum	485	Eubacterium (genus), Eubacteriaceae (family), Eubacteriales (order), Clostridia (class), Firmicutes (phylum), Terrabacteria group (no rank), Bacteria (superkingdom), cellular organisms (no rank)	MYINRKFYENYVSTRDVELLHEYTLKVLKEVGVSFNCEEALDIFKKHGATVEGSIVKIDESLLNAALETVPKTFTVHTSSGETSIGEPFRPKTVGCYGPSKFLFEDDTYRVAQMADMIKFLKLMDTSDVTDFVNNAAFDTPDLDKDQDDFYLPQVSMCLKYSKKPTYGNVANSLNTRGKSLKKAARGIANLYKEFYDIWDKPVLLTNACALSPLGYSYEVLDNIIGLCEEGQPVTIITCSMTNMTAPAALLGTVIQNNATILSGIVLTQLINPGVPVIYGSVSSATDMREVALAIGAPEAQLIQMSSLALARYYQIPVRTGVAGTDSMKPDYQAGVETFMNLMTTYLGKADFILHHAGILQSYALGSYEKFVMDEEVNRILLRLNRGIDISDTKAEKVF…
E3GPQ1	E3GPQ1	unreviewed	E3GPQ1_9FIRM	Trimethylamine methyltransferase	ELI_3674	Eubacterium callanderi	485	Eubacterium (genus), Eubacteriaceae (family), Eubacteriales (order), Clostridia (class), Firmicutes (phylum), Terrabacteria group (no rank), Bacteria (superkingdom), cellular organisms (no rank)	MYINRKFYENYVSTRDVELLHEYTLKVLKEVGVSFNCEEALDIFKKHGATVEGSIVKIDESLLNAALETVPKTFTVHTSSGETSIGEPFRPKTVGCYGPSKFLFEDDTYRVAQMADMIKFLKLMDTSDVTDFVNNAAFDTPDLDKDQDDFYLPQVAMCLKYSKKPTYGNVANSLNTRGKSLKEAARGIANLYKEFYDIWDKPVLLTNACALSPLGYSYEVLDNIIGLCEEGQPVTIITCSMTNMTAPAALLGTVIQNNATILAGIVLTQLINPGVPVIYGSVSSATDMREVALAIGAPEAQLIQMSSLSLARYYQIPVRTGVAGTDSMKPDYQAGVETFMNLMTTYLGKADFILHHAGILQSYALGSYEKFVLDEEVNRILLRLNRGIDISDTKAEKVF…
A0A4P9CBZ2	A0A4P9CBZ2	unreviewed	A0A4P9CBZ2_EUBML	Trimethylamine methyltransferase	CPZ25_018395	Eubacterium maltosivorans	485	Eubacterium (genus), Eubacteriaceae (family), Eubacteriales (order), Clostridia (class), Firmicutes (phylum), Terrabacteria group (no rank), Bacteria (superkingdom), cellular organisms (no rank)	MYINRKFYENYISTRDVELLHEYTLKVLKEVGVSFNCEEALDIFKNHGATVEGSIVKFDESLLNAALETVPKTFTIHTCSGETPIGEPFRPKTVGCYGPSKFLFEDDTYRVAQMADMIKFLKLMDTSDVTDFVNNAAFDTPDLDKSQDDFYLPQVAMCLKYSKKPTYGNVANSLNTRGKSLKEAARGIANLYKEFYDIWDKPVLLTNACALSPLGYSYEVLDNIIGLCEEGQPVTIITCSMTNMTAPAALLGTVIQNNATILAGIVLTQLINPGVPVIYGSVSSATDMREVALAIGAPEAQLIQMSSLALARYYQIPVRVGVAGTDAMKPDYQAGVETFMNLMTTYLGKADFILHHAGILQSYALGSYEKFVLDEEVNRIMLRLNKGIDISDTKAEKVF…
A0A1B2I8K7	A0A1B2I8K7	unreviewed	A0A1B2I8K7_9BACT	Trimethylamine methyltransferase	BED41_15000	Cloacibacillus porcorum	478	Cloacibacillus (genus), Synergistaceae (family), Synergistales (order), Synergistia (class), Synergistetes (phylum), Bacteria (superkingdom), cellular organisms (no rank)	MYIGKRYYSNESTYHVFGAKEAAEVHAASCRVLQEQGMLVKHEEARELLKQAGALVEDEKVFIGASLVERSLKQLPSRVAVFDRDGEPAMFLEGRNVYYGSGSDTVNLLDYESRGRRAWTKADVQNAVRICDALPNIDFIMSMGIISDVPFEVNTREQYSQMILNSTKPHVVVADNARDLEDIFKMYIAVRGGAEALRMKPFAVVYNEPTSPLLHSFEAIDKLMLCARYGVPTNYAAGGMAGATTPISPAGTVVLNNAECLMGIVIHQLTSPGAPFVYGFGNSPMDMRTLQCCYALPGAIRIQSGMCEMAHYYNLPCWGEAGNGCSKICDEQAVEEAAQFIQMAALQGCNLTHDIGYLDFGLSYSLELLVISDDIIARTKEVMAGVEINEAALSVDEIK…
A0A5K7Z3J2	A0A5K7Z3J2	unreviewed	A0A5K7Z3J2_9DELT	Methyltransferase (EC 2.1.1.-)	DSCA_51370	Desulfosarcina alkanivorans	475	Desulfosarcina (genus), Desulfobacteraceae (family), Desulfobacterales (order), Deltaproteobacteria (class), delta/epsilon subdivisions (subphylum), Proteobacteria (phylum), Bacteria (superkingdom), cellular organisms (no rank)	MYDRMQTFTTDQMTRIHDASMDLMSRVGVAFNEPEALDIFTARGFRVEGKTVYMTESQVRQALDTVPSRFRVRARNPRKSIDVGGDNWVVAPGYGAPFIALPDGRQSKATMADYDNFCKLVQTSPTIDMNGFMMVVPDDVSPGTSHLDMLLSGMLLCDKPFMGSPVSRQGARDCVEMAAILWGGKDKLADVGPVSVSLISSQSPLQFQGEMAGALIELARANQACVIDSLVMAGSSGPVTLSGVLVLQNTEILAGITLAQLVNPGVPVIYGGLSSAMDMRTGGLAVGCPELSMIVSATAQIARFYNIPSRSGGSLTDAHFPDAQAAGESALALSTAVRNGIHFILDSAGILGSYMAMSYEKFLVDEEMCAILRKLTAPIDFSDEAIDVEMIKAVGIGGQ…
A0A5K7Z169	A0A5K7Z169	unreviewed	A0A5K7Z169_9DELT	Methyltransferase (EC 2.1.1.-)	DSCA_44770	Desulfosarcina alkanivorans	475	Desulfosarcina (genus), Desulfobacteraceae (family), Desulfobacterales (order), Deltaproteobacteria (class), delta/epsilon subdivisions (subphylum), Proteobacteria (phylum), Bacteria (superkingdom), cellular organisms (no rank)	MYDRMQTFTTAQMTRVHDASMELLSDVGVAFNEPEALEIFAANGFRIDGKTVFMTEAQVRKALETAPSRFMVTARNPEKSVAVGEDDFVFVPGYGAPFIALPDGGQREATMTDYDNFCKLVQTSTSIDMNGFMMIEPGDVSPETAHLDMMFSSIVLCDKPFMGSPVSRQGARDCIEMASILWGGPDKLAAAGPVCVSLINSLSPLQFSDEMAGSLIELARANQACVIASLIMAGSSGPVTLSGVLALQNAEILAGITLAQLVNPGTPVIYGSTSSAMDMRTGGLAIGCPELSMVVSATAQMARFYKLPSRSGGGLTDAHFPDGQAAGESALALSTAARSGVNFILHSAGILGAYIAMSYEKFLMDEEMCSIIRKLIQPMDCSEAAIDVEMIKAVGIGGQ…
C0QJK9	C0QJK9	unreviewed	C0QJK9_DESAH	Methyltransferase (EC 2.1.1.-)	mttB3 HRM2_07480	Desulforapulum autotrophicum (strain ATCC 43914 / DSM 3382 / VKM B-1955 / HRM2) (Desulfobacterium autotrophicum)	473	Desulforapulum autotrophicum (species), Desulforapulum (genus), Desulfobacteraceae (family), Desulfobacterales (order), Deltaproteobacteria (class), delta/epsilon subdivisions (subphylum), Proteobacteria (phylum), Bacteria (superkingdom), cellular organisms (no rank)	MYDRMQELTTAQMEKIHDAAMDLLKNTGVAFNDKEAVEIFKSNGFKVEGTKVFFEESQIQKALKTAPKRFTVHARNPEKNVEIGEDDFVFLPGYGAPFVMDARGNQRQATMEDYDNFCKLIQTSPYIDMNGWMMVEPADMPHETVHLDLNLSNMLLCDKPFMGSPTSRQGAIDGIEMAGILWGGKENIKDKTVSVSLINSLSPLQFSEEMAGSLIELARYNQACVVASLIMAGGSGPVTLAGVIALQNAEILAGLTLAQLVRPGVPIIYGSTSSAMDMKTGALSIGAPELSKNIHMVAQMARFYNLPSRAGGGLTDAMAMDAQAGVESALALETAARSGIHFILHACGILGSYIAMSFEKFMVDEETCGLIRSMQKPLEITDESIDIDIIKQVGIGGQY…
K0NHT1	K0NHT1	unreviewed	K0NHT1_DESTT	Methyltransferase (EC 2.1.1.-)	mttB TOL2_C12300	Desulfobacula toluolica (strain DSM 7467 / Tol2)	473	Desulfobacula toluolica (species), Desulfobacula (genus), Desulfobacteraceae (family), Desulfobacterales (order), Deltaproteobacteria (class), delta/epsilon subdivisions (subphylum), Proteobacteria (phylum), Bacteria (superkingdom), cellular organisms (no rank)	MYDRMQELSAKNIKKIHDATLALLKNKGVSFKDEEALDIFKANGHKVEGTIVFFKESHIQKALKTAPGRFTVHARNPEKSMMVGEDDFVFLPGYGAPFIMDVNGKQRRATMEDYDNFCKLIQTSAYIDMNGWMMVEPVDMPHETVHLDLNLSNMLLCDKPFMGSPISRQGALDGIEMAGILWGGKEKIMDKTVSVSLIKTQSPLTFSGEMAGAFIELARHNQACAVASLVMANGFANFSLAGILTLQNAEILAGITLAQLVRPGVPVIYGATSSVMDMKTGTLSIGAPELSRNIHLVAQMARFYNLPSRSGGGLTDALCVDAQAGVESTLALSTAARSGINFILHSCGILGSYMAMSFEKFLIDEEVCGMVRNMIRPMVLNDDSIDLGRIKAMCGNDAY…
A0A3G1KZR5	A0A3G1KZR5	unreviewed	A0A3G1KZR5_9FIRM	Methyltransferase (EC 2.1.1.-)	DCMF_26820	Candidatus Formimonas warabiya	482	Candidatus Formimonas (genus), Peptococcaceae (family), Eubacteriales (order), Clostridia (class), Firmicutes (phylum), Terrabacteria group (no rank), Bacteria (superkingdom), cellular organisms (no rank)	MYAAYAGRQLRLFNDSEVNAIHEGVVRLLEEVGMKVKSKQAFEIFEKGGAIVDPATEIVKIPRAMLEKAIKTAPSKVTIYGRNEKHDAVLEKDRVHFGTGGTVCYALDFETGERRPTITHDVRDLARLVDTLDNIAFYVIHTYPADVREDDVDVNRFYWAITNTTKPIMGGMYTMKGLREAIKVSEMVAGGADKLRERPFVSFITLMVSPLVMDWLYTDFLIEVASKGLPLAVPSEPLAGATSPVTLASTITINLAESLAGLTLTQLVNPGTPALIGTTSSIMDMNTGTYVAGAIESSLINIGIAQMAQYYDLPLYATGGQSDAKLNDCQAGYESASQAMVLGLSGANWIHDAAGLLECCTTISYEKTVIDNEILGNVLRVLRGVEVNEDSLAIDAIKE…
A0A1D8GDB4	A0A1D8GDB4	unreviewed	A0A1D8GDB4_9CLOT	Trimethylamine methyltransferase	Gferi_04535	Geosporobacter ferrireducens	473	Geosporobacter (genus), Clostridiaceae (family), Eubacteriales (order), Clostridia (class), Firmicutes (phylum), Terrabacteria group (no rank), Bacteria (superkingdom), cellular organisms (no rank)	MVVNEKIEVLHRASIDILSQIGIEFQHEETKKILLDAGIEVKNNRAYFTEEQINEYMSKAPKEFIVYARDEAFNMRLNTEELNFTPGYGCPKIMEVDGKIRNALFDDYLKFAELVHVSPAFKINGGILVQPNDIDAKLSAAAMVYTTMKRSSKCIMGVSGNQESTEHIMHLASILFGGREELKKKPRIITLISTLSPLKIDRNALETLYVCTQYNQPIAIAPGPMAGGTGPISPAGNIAMANAEILGTLVLTQILNPGNPVIYTFAATTMDMRTCNVSIGSPGFTLQAKYGARLAKKYGLPCRSGGGMTDANGITAQSGFESMMSLFEAYQEKANFVMHSAGILDSFSSMSYEKFVMDLEIIDRLKYYFKELEVNETTLALDAIKDVVEGTTFIEHIHT…
A0A517DP45	A0A517DP45	unreviewed	A0A517DP45_9FIRM	Glycine betaine methyltransferase (EC 2.1.1.-)	mtgB_1 SPTER_03940	Sporomusa termitida	474	Sporomusa (genus), Sporomusaceae (family), Selenomonadales (order), Negativicutes (class), Firmicutes (phylum), Terrabacteria group (no rank), Bacteria (superkingdom), cellular organisms (no rank)	MVTPIKRNIGFSVLNQEKISKIHEKSLYLMEHVGMRITGERAGKLLTANGATMTAEGLIRIPQKLVDKALKTAPKELTLYNREGQPAMLINSQDQVYFGTHADQLEFVDPFSNKVRQFLKKDIQTMCKVADYLPNIYFVLSVGMTADVDPKVQTQSTFIETIKNFSKTINFSTNDIESLQDIIDIAADVAGGLANLQQKPFIFNYCEPIPPLTHPLESTEKIYISAENRIPFVYMPYCMMGGTSPMSKAATLAQCNAEALAGLVLTQLVSEGAPFIYGAMPSVLDMRTSIGSYAAPEFHLNIAAMADLVAYYGLPFYGTAGCSDAKVIDEQAVSEATMEIFSTMLSKANIIHDVGVMDHCKSVSPELVVLANEIIEGLKHYTAGIEVADADFALAVIEK…
A1S084	A1S084	unreviewed	A1S084_THEPD	Trimethylamine:corrinoid methyltransferase	Tpen_1467	Thermofilum pendens (strain DSM 2475 / Hrk 5)	475	Thermofilum pendens (species), Thermofilum (genus), Thermofilaceae (family), Thermofilales (order), Thermoprotei (class), Crenarchaeota (phylum), TACK group (no rank), Archaea (superkingdom), cellular organisms (no rank)	MVPSVSVLSRREAEEITGEALRVLETVGVFFEDKGVERIALEGGGRLKDGRVLIPEDVVKEALRTAPRRIRLYDRDGREVAVLGEGARIFNPGSAAIRILDHGSQTPRNPTLEDLKKLVIVADYLKGLKAQSTALVPFEVPAEVKDAVRLYVVLKYSGKPVVTGAFTVENLPLMVEMLGAVREDYAEKPFAIFDVCPTPPLSWSTVTSRNLVDLARLGVPAEIISMPGLGATSPVTVYGAIIQHHAEVLSGIALSQLVKPGAPVIYGGSPTMIHPYYGTPSITAPEAVLISLAYRDLARYLDLPSHTYMGLSDSKTVDYQAGAETAYTAALAALAGFDVISGAGMLEYESVQSLEKLVLDNEACLIAERLARGVEVDPQALDALKEGVLEKKGNFLALR…
A0A3G1KZT0	A0A3G1KZT0	unreviewed	A0A3G1KZT0_9FIRM	Trimethylamine methyltransferase	DCMF_27005	Candidatus Formimonas warabiya	481	Candidatus Formimonas (genus), Peptococcaceae (family), Eubacteriales (order), Clostridia (class), Firmicutes (phylum), Terrabacteria group (no rank), Bacteria (superkingdom), cellular organisms (no rank)	MVKADTKFFQILPDQEIDQIHQASLYILENFGVRVDDPQLRNELYTRGCEIERDRVKFKGDLIRQVIDNVTREITFTGRSGKKSEVKPGHVIAHSTGGIPAMLDGETGRKRNARLSDFIQAMRLVDHLDQLDMPCALLYPEDVPAQISQIRQLEHMLKYSTKPIYGPGVSSAGEAKYIVELFRVFAGTGASLTENPIGLVGISPESPLYFPQEITDTMKFIIAAGIPTVILSAPVAGISGPLTIAGGIAQMNAEILAFAAIAYFINPQTPLIYGSRLNYPNMKNGTSIWGLPEVGIGNVAVAQLARRYGFLTDVYGLSCTSCTFDNQTGYEKAINAILPLIAGAHMFSGFGSMANLIVASYEQLVIDNETFAMLRKVKRGMEVNPDTLALDVISSVLHG…
A0A5P3ADZ6	A0A5P3ADZ6	unreviewed	A0A5P3ADZ6_9RHOB	Methyltransferase (EC 2.1.1.-)	RIdsm_02295	Roseovarius indicus	567	Roseovarius (genus), Roseobacteraceae (family), Rhodobacterales (order), Alphaproteobacteria (class), Proteobacteria (phylum), Bacteria (superkingdom), cellular organisms (no rank)	MVISSHFREELADVAKLQDRPCDLYDRRRARARRTWKAGKVLNFPKANFTTRIKIMKDNPPRRTGGRAARRASRAAPLDDAIRPVRPGMECDALKVLSQTDILKIHNAALQVLEEIGLADAPQSGIDHMTRAGAIHGTDGRMRFPRALVEDTVAHANRQIMLYSRDGKRDLELSGNRVHYGTAGAAVNMVDVDGRNYRDSTLQDLHDAARITDRLDNIHFLQRPMVPRDITDSREMDLNTLYACTAGTTKHVGVSFSDPSHVADAFEMLHLIAGGEAEWRARPFVSNSNCFVVPPMKFATEACQTMELCIEGGMPVLLLSAGMAGATTPSTIAGAIVQSVAECLAGLVYVNAVRPGAPAIFGTWPFGLDLRSGAMTGGSGEQALLSAGCAQMHKFYGLP…
A0A4P9CBL4	A0A4P9CBL4	unreviewed	A0A4P9CBL4_EUBML	Trimethylamine methyltransferase	CPZ25_017500	Eubacterium maltosivorans	499	Eubacterium (genus), Eubacteriaceae (family), Eubacteriales (order), Clostridia (class), Firmicutes (phylum), Terrabacteria group (no rank), Bacteria (superkingdom), cellular organisms (no rank)	MVFWNRPMSLRLMAGSAPKNTLVNTYKELKMSHILKKKDLETIYDKVVEILEQIGITFGTKKALELLAKNGAKIEGDKAFIPKALLERCLESLPKYDYENQGPKRITATSPFGMVPTILDDETGVYRSGTVEDVVKMYKLTQTSDLYECASPCVIDPVDNDADDLYVGQIAMLLRYSDKWPSVGIRATAQNSKDGNLYQSARKSIRLIREFYDVWDEPVMGQSICPMSPLAYDWECLDNLTAAIEEKQNIILCPCSLTGLTGPASLLGLVIHDIAISLAGIVYAQLLSPGIDVSICSCSGATDMRSIQPAYGTVECVYIEGMLYEFAKYMQIGCTICGALSDSAKVDYQAGAESMLTTLMPYYASEINEVWCYPGLMSAWYCGSFEKLILDEEMMRNVN…
A0A5B8L4T0	A0A5B8L4T0	unreviewed	A0A5B8L4T0_9HYPH	Methyltransferase (EC 2.1.1.-)	FQ775_22580	Nitratireductor sp. SY7	525	unclassified Nitratireductor (no rank), Nitratireductor (genus), Phyllobacteriaceae (family), Hyphomicrobiales (order), Alphaproteobacteria (class), Proteobacteria (phylum), Bacteria (superkingdom), cellular organisms (no rank)	MVENLAVEQEAGTPRRGRSDRGGGASARRAARSGGGPGTQQAYIRRKIRPYEVLNEEGLALIEANADQVLEEIGIEFRDDAEALKLWRDAGAEVKGERVHFPKGLCRELLKTAPATFTQHARNPGRSVEIGGDATVFAPVYGPPFVRDLDGNRRYATIEDFRNFVKLAYLAPSIHHSGGTVCEPVDVPVNKRHLDMVLSHMTLSDKPFMGSVTAPERAEDTVEMCKILFGAEFVEQNTVVINLINANSPMVFDETMLGAAKVYARNNQATIITPFILAGAMSPVTVAGTLTQVLAEVMAGAAFTQLVRPGAPVVFGTFASSISMQSGAPTFGTPEPSLVSYGAAQLARRLGLPFRTGGSLCASKIPDAQAAYESANTLNATLLAGTNFVLHSAGWLEGG…
A0A4P7JDR9	A0A4P7JDR9	unreviewed	A0A4P7JDR9_9RHOB	Methyltransferase (EC 2.1.1.-)	E2K80_09285	Boseongicola sp. CCM32	516	unclassified Boseongicola (no rank), Boseongicola (genus), Rhodobacteraceae (family), Rhodobacterales (order), Alphaproteobacteria (class), Proteobacteria (phylum), Bacteria (superkingdom), cellular organisms (no rank)	MVEIEAKGRRGGGRRRRDNAATNTVARQPNYRQLRHPFSPQTVFSEDEVQSIHNTALRVIEELGIKVLLPEAREIFAKAGARVDDDEMVFIGRDVVEAAIESAPSSIPLRSINPARQQIYENGAMLFMAGAGCPNATDFERGRRAGDLGAYEETIKLAQHFDVLHMFGPAVEPQNVAAHLRHYDMMRAQMEFGDKPMFVYSRGRAQVQQSFEMIQIAQNLSSDDFAEGVWASSVINSNSPRMLDNPMAQGLIDFARAGQMTIITPFCLAGAMAPVTVAGALTLQHAEAMAGITLAQLAKSGAPISYGGFSSNVDMKSGSPAFGTPEHIKMQIGAGQLARHINLPWRSASGAASNTPDMQAATETNMSLWGAANANATLTVHSAGWLEGGLSFGYEKFIN…
A0A5B8BTJ7	A0A5B8BTJ7	unreviewed	A0A5B8BTJ7_9RHOB	Methyltransferase (EC 2.1.1.-)	FHY55_09990	Oceanicola sp. D3	513	unclassified Oceanicola (no rank), Oceanicola (genus), Roseobacteraceae (family), Rhodobacterales (order), Alphaproteobacteria (class), Proteobacteria (phylum), Bacteria (superkingdom), cellular organisms (no rank)	MVEAAAGRRRGRSGGGAARRAERTGMKIEAAKFITRAIPNLEILNEEALEIIEANAETVLEEIGVAFVENPKALERWREAGATVEGERVHIPRGLARKLCATAPGQFTQIARNPERNVEIGGKNLVLAPVYGPPFVRDNSGGRRYATMHDFNCFVKLGYMSKWLHHSGGTVCEPTDVPVAKRHLDMLMSHITLSDKPFMGSVTEPSRAADSVAMADILFGGLDGRCAMTSLININSPLTFDSVMMGALEAYAEAGQACIISPFIVGGAMAPVSVAGTLTQVLAEVMAGVAYSQLIKPGAPVIFGAFVTSIDMNSGAPTFGTPEASQVTYGAGQLARRMGLPFRSSGSFNGSKLPDAQAAYETANSLNMGLLSGVNFMLHACGWLEGGLVSSYEKFVMDA…
Q5LPU9	Q5LPU9	unreviewed	Q5LPU9_RUEPO	Methyltransferase (EC 2.1.1.-)	SPO2750	Ruegeria pomeroyi (strain ATCC 700808 / DSM 15171 / DSS-3) (Silicibacter pomeroyi)	519	Ruegeria pomeroyi (species), Ruegeria (genus), Roseobacteraceae (family), Rhodobacterales (order), Alphaproteobacteria (class), Proteobacteria (phylum), Bacteria (superkingdom), cellular organisms (no rank)	MVDTDTRKRRGGGRAGAAARRGKAVIEQMPWRLPVNTDRPTEPLPPEGVEAIHDGAMRILEEIGVAFYNEEALALFRQAGCKVDGEIVRMGRDWVMEMVAKAPREFTLTPRNPDRTLKIGGNVILFGNVSSPPNYWDMEIGRKVPGNREQCRNLLKLTQYFNCIHFAGGYPVEPVDIHASVRHLDVLYDKLTISDKVMHAYSLGKERVEDVMEMVRIASGLSDEEFEATPRMYTNINSTSPLKHDHPMIDGCLRLARRGQAIVVTPFTLAGAMAPVTMAGAVAQSLAEALCAIALFQYVRPGIPCVIGTFTSNVDMKSGAPAFGTPEYMRATQMTGQMARFYGLPVRSSGVCAANVPDGQAMWETSNSLWAAVQSGTNMVYHAAGWLEGGLIASPEKFI…
A0A5K7YX52	A0A5K7YX52	unreviewed	A0A5K7YX52_9DELT	Methyltransferase (EC 2.1.1.-)	DSCA_56010	Desulfosarcina alkanivorans	474	Desulfosarcina (genus), Desulfobacteraceae (family), Desulfobacterales (order), Deltaproteobacteria (class), delta/epsilon subdivisions (subphylum), Proteobacteria (phylum), Bacteria (superkingdom), cellular organisms (no rank)	MVDDQLKRIHDASMTILEEVGIRLFHPDILALVDRHGARVVGDRAYFNGDEVMAWVSRAPRQFTVFARNPAHDAVIGGDAVQYAAGYGCPQIVTPDGAFRNARFSDYCRFLKLVQQHPRFRINGGILVQPEDLPSAHSHAAMIYAALCHSDKALLGIPGTAAEVEQIMDLVSIVFGGGEALCARPRILTLVNTLSPMQIDANALETMTVCVRHGQPVIISPGPMAGATGPITPAGNIALGNAEALAAIAICQMLRQGTPVVYGLQATVTDMRTGSASIGSPGFALQTVYATRLAKAYGLPCRSGGSSTDAPAIGAQSAYESMLAMMATRQNGANLVLHAAGILNSYAAMSYEQFIMDLEIIDMVDHYLKGVVIDDDTLALDTIRAVGAGGEYLTQRHTM…
G6Y333	G6Y333	unreviewed	G6Y333_9HYPH	Methyltransferase (EC 2.1.1.-)	MEA186_01643	Mesorhizobium amorphae CCNWGS0123	517	Mesorhizobium amorphae (species), Mesorhizobium (genus), Phyllobacteriaceae (family), Hyphomicrobiales (order), Alphaproteobacteria (class), Proteobacteria (phylum), Bacteria (superkingdom), cellular organisms (no rank)	MVDDAARDTRRERRRGRTGEAGSESSRRPDYRALKNPFLPQSVFSDDQVAAIHDTALRVLEELGIKVLLPEARERFARAGALVDEDSQMVRIGRDIVATALATAPKSIRVLAGDRSRDLMLELGSMTFLAGAGAPNVTDLERGRRPGTLAAFEELTKLIQHFDVLHMLCPCIEPQDVDNRFRHYAVNRAQLTLSNKVPFIFARGTPQIEDGFEMIRLARGLSEDAFLADAHCYTVINTNSPRQLDIPMAQGIIDFARAGQISIITPFCLAGAMAPITVAGALTLQHAEALAGLTLAQIVRPGAPVVYGSFSSNVDMKSGAPAFGTPEHVKATLGAGQLARFTGLPWRSGGGSAANISDAQAAHETQFALWGSVLAGATVCIHAAGWLEGGLSVSFEKLI…
L0KME3	L0KME3	unreviewed	L0KME3_MESAW	Methyltransferase (EC 2.1.1.-)	Mesau_03451	Mesorhizobium australicum (strain HAMBI 3006 / LMG 24608 / WSM2073)	517	Mesorhizobium australicum (species), Mesorhizobium (genus), Phyllobacteriaceae (family), Hyphomicrobiales (order), Alphaproteobacteria (class), Proteobacteria (phylum), Bacteria (superkingdom), cellular organisms (no rank)	MVDDAARDTRRERRRGRMGEAGSESSRKPNYRSLKNPFLPQPIFSDDQVASIHGTALRVLEELGIKVLLPEAREVLARAGALVDPDTDMVRIGRDMVAAALASAPRSIHAYAGARDRDLLLELGSMTFLAGSGAPNVTDLERGRRPGTLVAFEELIKLVQHFDVLHMLGPCIEPQDIDNRFRHYAVNRAQLTLSDKFPFVFARGTPQVDDSFEMIRLARGLSEDEFRSGAHCYTVINTNSPRQLDIPMAQGIIDFAKAGQVLIITPFCLAGAMAPITVAGALTLQHAEALAGLTLAQIVRPGAPVVYGSFSSNVDMKSGAPAFGTPEHVKATLGAGQLARFTGLPWRSGGGSAANISDAQAAHETQFALWGSVLSGATVCIHAAGWLEGGLSVSLEKLV…
A0A6M7UHX4	A0A6M7UHX4	unreviewed	A0A6M7UHX4_9HYPH	Methyltransferase (EC 2.1.1.-)	EB233_16185	Mesorhizobium erdmanii	517	Mesorhizobium (genus), Phyllobacteriaceae (family), Hyphomicrobiales (order), Alphaproteobacteria (class), Proteobacteria (phylum), Bacteria (superkingdom), cellular organisms (no rank)	MVDDAARDSRRERRRGRTGEAGSESSRRPNYRSLKNPFLPQPVFSDDQVAAIHDTALRVLEELGIKVLLPQAREIFARAGALVDEDSQMVRIGRDIVVAALASAPKSIPALAGDRSRDLTLELGSMTFLAGAGAPNVTDLERGRRPGTLAAFEELTKLIQHFDVLHMLCPAIEPQDVDNRLRHYAVNRAQLTLSDKFPFVFARGTPQVEDGFEMIRLARRLSEDEFRAGAHCYTIINTNSPRQLDIPMAQGIIDFARAGQILVITPFCLAGAMAPITVAGALTLQHAEALAGLALAQIVRPGTPVLYGSFSSNVDMKSGAPAFGTPEHVKATLGAGQLARFIGLPWRSGAGSAANISDVQAAHESQFALWGSVLAGATMCIHAAGWLEGGLSVSYEKLI…
E8TG34	E8TG34	unreviewed	E8TG34_MESCW	Methyltransferase (EC 2.1.1.-)	Mesci_3180	Mesorhizobium ciceri biovar biserrulae (strain HAMBI 2942 / LMG 23838 / WSM1271)	517	Mesorhizobium ciceri biovar biserrulae (no rank), Mesorhizobium ciceri (species), Mesorhizobium (genus), Phyllobacteriaceae (family), Hyphomicrobiales (order), Alphaproteobacteria (class), Proteobacteria (phylum), Bacteria (superkingdom), cellular organisms (no rank)	MVDDAARDSRRERRRGRTGEAGSESSRRPNYHSLKNPFLPQPIFSDDQVASIHDTALRVLEELGIKVLLPQAREHFANAGALVDPDTDMVRIGRDMVTAALASAPKSIHAYAGSRARDLTLELGSMTFLAGCGAPNVTDLERGRRPGTLADFEDLMRLVQHFDVLHMLGPCIEPQDVDNRFRHYAVNRAQLTLSDKLPFVFARGTPQVEDGFEMLRLARDLSEEEFLASAHCYTVINTNSPRQLDIPMAQGIIDFARAGQVSVITPFCLAGAMAPITVAGALTLQHAEALAGLTLAQIVRPGAPVVYGSFSSNVDMKSGAPAFGTPEHVKATLGAGQLARFTGLPWRSGGGSAANTSDAQAAHETQFALWGSVLAGATMCIHAAGWLEGGLSVSFEKLI…
A0A068D8I7	A0A068D8I7	unreviewed	A0A068D8I7_9HYPH	Methyltransferase (EC 2.1.1.-)	MCHK_3148	Mesorhizobium huakuii 7653R	517	Mesorhizobium huakuii (species), Mesorhizobium (genus), Phyllobacteriaceae (family), Hyphomicrobiales (order), Alphaproteobacteria (class), Proteobacteria (phylum), Bacteria (superkingdom), cellular organisms (no rank)	MVDDAARDMRRERRRGRTGEAGSESSRRPNYRSLKNPFLPQPIFSDDQVASIHDTALRVLEELGIKVLLPQAREIFARAGAFVDPDTDMVRIGRDIVAAALASAPKSIPALAGDRSRDLLLELGSMTFLAGAGAPNVTDLERGRRPGTLGAFEELTKLIQHFDVLHMLCPCIEPQDVDNRLRHYAVNRAQLTLSDKFPFVFARGTPQVEDGFEMIRLARGLSEDEFRAGAHCYTIINTNSPRQLDIPMAQGIIDFARAGQVLVITPFCLAGAMAPITVAGALTLQHAEALAGLALAQIVRPGAPVLYGSFSSNVDMKSGAPAFGTPEHVKATLGAGQLARFIGLPWRSGAGSAANISDAQAAHESQFALWGSVLAGATVCIHAAGWLEGGLSVSFEKLI…
A0A3Q8XWY6	A0A3Q8XWY6	unreviewed	A0A3Q8XWY6_9HYPH	Methyltransferase (EC 2.1.1.-)	EJ066_18460	Mesorhizobium sp. M9A.F.Ca.ET.002.03.1.2	517	unclassified Mesorhizobium (no rank), Mesorhizobium (genus), Phyllobacteriaceae (family), Hyphomicrobiales (order), Alphaproteobacteria (class), Proteobacteria (phylum), Bacteria (superkingdom), cellular organisms (no rank)	MVDDAAHNLRRERRRGRSGEAGSETSRRPDYRSLKNPFLPQPIFSADQVAAIHDTALRVLEELGVKVLLPEARARFARAGASVDEDSQMVRIGRDIVAAALASAPKSIRAHAGDRARDLTLELGSMTFLAGSGAPNVTDLERGRRPGTLAAFEDLIRLVQHFDVLHILGPCIEPQDVDNRLRHYAVNRAQLTLSDKLPFVFARGTPQVEDGFEMLRLARGLSEDEFHSGAHCYTVINTNSPRQLDIPMAQGIIDFAKAGQVLVITPFCLAGAMAPITVAGALTLQHAEALAGLTLAQIVRPGAPVVYGSFSSNVDMKSGAPAFGTPEHVKATLGAGQLARFTGLPWRSGGGSAANISDAQAAHETQFALWGSVLAGATVCIHAAGWLEGGLSVSFEKLI…
Q98BV7	Q98BV7	unreviewed	Q98BV7_RHILO	Methyltransferase (EC 2.1.1.-)	mll5409	Mesorhizobium japonicum (strain LMG 29417 / CECT 9101 / MAFF 303099) (Mesorhizobium loti (strain MAFF 303099))	564	Mesorhizobium japonicum (species), Mesorhizobium (genus), Phyllobacteriaceae (family), Hyphomicrobiales (order), Alphaproteobacteria (class), Proteobacteria (phylum), Bacteria (superkingdom), cellular organisms (no rank)	MVCANAGGIVVAQRGRSSRWWTNRRPASEKRWSASMSVVLEKQEAAADQRSRRSGGREARRAMRAAPLADDIRPVRAGLEGGSYGPLRGNDQERIHEAVLTLLETVGFANAIPSCIEALTKAGATYGDDGRIRFPRTLVLETIKKAARNFTLHGQDPKHDMVIQGKRVHYGTAGAAVHLVDVEKREYRESLLQDIYDAARIVDGLDNIHFFQRPMVPRDIPDPLEMDFNTLYACVMGTSKHVGTSFTVRENVQPALEMLYAIAGGEENFRARPFVSNSNCFVVPPMKFAEDACGVLEACVEGGIPILLLSAGQAGATAPAAIAGAVVQAVAEVLAGLVYVNAIKPGHPAIFGTWPFVSDLRTGAMSGGSAEQAVLTAACAQMAQFYDLPGGSAAGMTDS…
A0A5C1WIJ8	A0A5C1WIJ8	unreviewed	A0A5C1WIJ8_9HYPH	Methyltransferase (EC 2.1.1.-)	FZC33_19250	Labrys sp. KNU-23	511	unclassified Labrys (in: Bacteria) (no rank), Labrys (genus), Xanthobacteraceae (family), Hyphomicrobiales (order), Alphaproteobacteria (class), Proteobacteria (phylum), Bacteria (superkingdom), cellular organisms (no rank)	MVAEAAAETRRSRSGRRGARSGPAAPAYITRRIPPYEILSEEALVRIEDHADRILEEVGFEIRGDQEAVDLFRKAGAATDGWCIRPPRGLIRSIIQASCPASFVQHARNPERSVVIGGPNTVFSPAYGSPFVSDADRGRRYGTLEDFGNFVRLAYLTPWLHHSGGTVCEPVDVPVNKRHFDMVLAHMTLSDKAFMGSVTTAPRAADSIEMCRVLFGADFVDANCVILGNVNTNSPLVLDGEASRVIRTYARANQAAVCVPFILGGAMGPVTTAGALAQCFAEAMMCVALTQLERPGAPAILGNFLSSMSLKSGAPTFGTPEPALGYLGIGALARRLGVPLRCGGNLCASKIPDAQAAYESANSMWPAFLAGAHFILHAAGWAEGALAMSYEKFVIDADQ…
A0A3G1KT30	A0A3G1KT30	unreviewed	A0A3G1KT30_9FIRM	Trimethylamine methyltransferase	DCMF_13330	Candidatus Formimonas warabiya	489	Candidatus Formimonas (genus), Peptococcaceae (family), Eubacteriales (order), Clostridia (class), Firmicutes (phylum), Terrabacteria group (no rank), Bacteria (superkingdom), cellular organisms (no rank)	MTVFDTARSLKILSREAVNAIHEATVRILSHTGMVVKSVHIRSIMADHGCQVRGEVVRIPKSLIQKMISLPVPRMELYTRSGKCITRKKGQGFLSHNFSYVSNILDLETGNQRKCTMNDLVETTRLLDALEEYNAVLPMLVPQEIPQEMAEIRMLEIALGNTDKPLIQGVIGEYDTRCMIDILAAVAGGEAELQAKPLCALLMCPISPLTFPQDVCDAIAVAAKAKIPILACTCPIPGLTSPVTMAGTLTQQNAEIIGFSLIARLINPDVPVIYTARALYPNMSTGLNAHGNINNGLAGACAVELAHFYGMESDVCGLGTSSILTDASCGYEKAMNSLLPVLTDTDWLTGAGSLNNVLTTSYEQIMIDSEILKLLKYAGRDLAFNGDTIAADVIDQVMN…
A0A5P9GGZ5	A0A5P9GGZ5	unreviewed	A0A5P9GGZ5_9RHOB	Methyltransferase (EC 2.1.1.-)	FIU92_18075	Ruegeria sp. THAF33	514	unclassified Ruegeria (no rank), Ruegeria (genus), Roseobacteraceae (family), Rhodobacterales (order), Alphaproteobacteria (class), Proteobacteria (phylum), Bacteria (superkingdom), cellular organisms (no rank)	MTVESRRRGRKERLKQTDEPDPNPPVWPGLEGARFKPLSPKEVALVEDAALTLLETLGLSQAIPSMIERVSKAGGRLTDDGRLLFPRGLVQEAISKAQRGFTLCGQSPMHDLCIEGARVHMSTGGAAPGVFDLDTGAYRDSTLADLYDAARIVDQMDNIHHFSRSVVARDIDDNAEMDINTAYACLMGTSKHVSISISEPENVPAIAELCYRIAGGEATFRARPFLTVMVCHVVPPMRFAEEACAVLEAAINAGFPVQLISAGQAGATSPATIAGSLVQAVAETLAGLVFARLVDPEVKAIFAPKPLVADLRTGSMSGGGGEQAILMAGAAQMGRHFDLPTSSIAGITDAKCLDAQYGAEKSLAVAMAAHAGSNIVTQAAGMMSSLLGVSHAAYVSDND…
A0A2S0XKG3	A0A2S0XKG3	unreviewed	A0A2S0XKG3_9HYPH	Methyltransferase (EC 2.1.1.-)	CO731_03010	Aminobacter sp. MSH1	525	unclassified Aminobacter (no rank), Aminobacter (genus), Phyllobacteriaceae (family), Hyphomicrobiales (order), Alphaproteobacteria (class), Proteobacteria (phylum), Bacteria (superkingdom), cellular organisms (no rank)	MTVALQTAEPAPASDRARRGGRAGKRAGGSQAFEQPPFRQLKIPFTPTKLISDDELESIHLASLRVLKEIGVDVLHDEARRIMKAHGADVRDGSERVRFDSDMILELISHAPAEFTLHARNPAHNVRFGGNNLVLSQMASAPNCSDLDRGRRPGNQADFRNFLKLAQMHNILQTTGGYPVEPVDIHPSVRHLECIRDLATLTDKVFHIYSLGKERNVDGIEITRIARGISREQMMEEPSVYTIINTNSPLKLDVPMMEGIIQMSSMGQVVIVTPFTLSGAMAPVTIAGALVQQNAEALSGLAFTQMVRKGAPVGYGGFTSNVDMKSGAPAFGTPEYMKAQLVGGQLARRYNIPYRTSNVCAANAVDAQAAYESVFSLWGAIQSGANFMLHGAGWLEGGL…
E8TID2	E8TID2	unreviewed	E8TID2_MESCW	Methyltransferase (EC 2.1.1.-)	Mesci_3393	Mesorhizobium ciceri biovar biserrulae (strain HAMBI 2942 / LMG 23838 / WSM1271)	525	Mesorhizobium ciceri biovar biserrulae (no rank), Mesorhizobium ciceri (species), Mesorhizobium (genus), Phyllobacteriaceae (family), Hyphomicrobiales (order), Alphaproteobacteria (class), Proteobacteria (phylum), Bacteria (superkingdom), cellular organisms (no rank)	MTVALQPSEPALATDRARRGGRAGKRAGGSAAFEQPAFRQLKNPLAPTRLVSDDELESIHLASLRVLREIGVDVLHDEARSIMKAHGADVRDGSERVRFDSDMILDLVSHCPSEFTIHARNPAHNVRFGGNNVIVSMMASAPNCSDIDRGRRPGNQQDYRNFLKLAQMHNILNCTGGYPVEPTDIHPSVRHLECIRDLSVLTDKVFHIYSLGKERNVDGIEIARIARGISHEQMLEEPSVFTIINTNSPLKLDVPMMEGIIQMSSKGQVVVVTPFTLSGAMAPVTIAGALVQQNAEALAGIAFAQMVRKGAPVGYGGFTSNVDMKSGSPAFGTPEYMKAQLVGGQLARRYNIPYRTSNTCAANTVDAQAAYESVFSLWGAIQGGGNLMMHAAGWLEGGL…
A0A858SSN4	A0A858SSN4	unreviewed	A0A858SSN4_9RHOB	Methyltransferase (EC 2.1.1.-)	G3256_09230	Roseobacter ponti	513	Roseobacter (genus), Roseobacteraceae (family), Rhodobacterales (order), Alphaproteobacteria (class), Proteobacteria (phylum), Bacteria (superkingdom), cellular organisms (no rank)	MTVAERRRGRGGGGAARRAERSAVSFETAKYIERNIPNFEVLSEEALEVIETNAEAILEEIGVNFPENPAALKRWKDAGADVDGERVRIPKGLARELCKTAPSSFTQHARNPERSVVVGGRNLVLAPVYGPPFVRDAVGGRRYATMEDFRKFVKLGYMSKWLHHSGGTVCEPTDLPVNKRHLDMLMAHMTLSDKPFMGSVTEPSRAQDSVDMCGLLFGKDFVQENTVMTSLININSPMTFDDVMMGALEVYASSNQACIISPFIVGGAMAPVSVAGTLTQVMAECLAGIAYSQLIRPGAPVIMGAFVTSIDMNSGAPTFGTPEASLITYGAGQLARRMGLPYRSAGSFCGSKLPDAQAAYETSNSLNMGLLSGVNFMLHACGWLEGGLVSSFEKFVMDA…
A0A5P9H8X6	A0A5P9H8X6	unreviewed	A0A5P9H8X6_9RHOB	Methyltransferase (EC 2.1.1.-)	FIU89_17395	Roseovarius sp. THAF27	515	unclassified Roseovarius (no rank), Roseovarius (genus), Roseobacteraceae (family), Rhodobacterales (order), Alphaproteobacteria (class), Proteobacteria (phylum), Bacteria (superkingdom), cellular organisms (no rank)	MTVAAETGKRRRGRAAKRHRKPEAAFDAAWRCWRNPYPPIEQFNAAEIEAIHTASMQVLADVGVRVLSEEARRIYVAAGMTDAGEQVVRFDPDLVEALVSNTPSETTLYGRGDSRNVTIGGKMVGVCTTGGTPNFSDARNGRRPGSLAALDDLCRVAQAFDVIHMIGPFVEAQDIPPNLRHLAMTRSVLTLTDKVPFVFFRGTQAVADAYEMIRIAHDLTQEAFVETPVSYSVANSNSPLQLDHLMCRGIIDAARAGQLMVLTPFTLAGAMAPVTLAGALTLQNAEALAGICLSQIVRPGAPVCYGSFTTNVDMKTGAPAFGTPEYTKAAFASGQLARRYKIPLRSSAVTTSNAPDAQAAYENQMSLWGALMGGTNLLLHGAGWLEGGLTASAEKFIID…
A0A5B8L4G5	A0A5B8L4G5	unreviewed	A0A5B8L4G5_9HYPH	Methyltransferase (EC 2.1.1.-)	FQ775_22495	Nitratireductor sp. SY7	521	unclassified Nitratireductor (no rank), Nitratireductor (genus), Phyllobacteriaceae (family), Hyphomicrobiales (order), Alphaproteobacteria (class), Proteobacteria (phylum), Bacteria (superkingdom), cellular organisms (no rank)	MTTSSPSPTADRGRRGGRAGKRAAGSDAFEQKPFRQLIIPFEPTRGVSEDELEAIHLASLRVLKEIGIDVLHDDARAIMKKAGADVRPGDDRVRFDADMILEWMGHCPSEFTLHARNPEHNVRFGGNNIIFSLMASAPNCADNDSGRRPGNQLDYRNLLKLGQQHNIIQCTGGYPVEPIDIHPSIRHLECIRDLATLTDKAFHIYSLGKERNVDGIEIARIARGVSREQLADEPSSFTIINTNSPLKLDIPMMEGIIQMSGAGQAVVVTPFTLAGAMAPVTVAGALVEQNAEALAALAFTQMVRKGAPVGYGGFTSNVDMKSGAPAFGTPEYMKAQLVGGQLARRYNIPYRTSNVCAANTVDAQAAYESVFSLWGAIQGGGNLLMHGAGWLEGGLQCSY…
A0A5P9GDX3	A0A5P9GDX3	unreviewed	A0A5P9GDX3_9RHOB	Methyltransferase (EC 2.1.1.-)	FIU92_12380	Ruegeria sp. THAF33	515	unclassified Ruegeria (no rank), Ruegeria (genus), Roseobacteraceae (family), Rhodobacterales (order), Alphaproteobacteria (class), Proteobacteria (phylum), Bacteria (superkingdom), cellular organisms (no rank)	MTTRTATRSGGRSARRAKRTAPNFDMLPGLTRGIPLCEVMDATQVERIDNAAMDILENVGVQFRDPIALKDWKKAGAKVDGELVYLDRNMVRELISTIPAQFTYHARDPKKNLALGGKHAIFVPMTGAPFLRDLDDVRRNPTLDDLAMFHKLSHMMPALHSSAHHIVEPYDHPISQRHLRITYSSMKYSDKTFMGMTTSPRNAEDVMDMCDILFGEGFIDDHPVTTGNCNGNSPLVWDETMLGAMRAFCRRNQPVLCSPFVLGGANTPASVPATVAQLTAEALSALAYTQVIRKGCPAIWGHYLSTVSMKSGAPMAGTPEISLMNFMIGQMARFYDVPWRTSNTLGGAKTFDAQAGYESATTLSAVIHAGANYIWHSAGWNEAGMHCSVAKFIVDAEQC…
A0A346SLW6	A0A346SLW6	unreviewed	A0A346SLW6_9RHOB	Methyltransferase (EC 2.1.1.-)	D1823_00580	Ruegeria sp. AD91A	515	unclassified Ruegeria (no rank), Ruegeria (genus), Roseobacteraceae (family), Rhodobacterales (order), Alphaproteobacteria (class), Proteobacteria (phylum), Bacteria (superkingdom), cellular organisms (no rank)	MTTRTATRSGGRSARRAKRSAPNFDMLPGLTRGIPLCEVMDATQVERIDNAAMDILENVGVQFRDPVALEDWKKAGAKVDGELVFLDRHMVRDLISSIPAQFTYHARDPKKNLALGGKHAIFVPMTGAPFLRDLDDVRRNPTLDDLAMFHKLSHMMPALHSSAHHIVEPYDHPISQRHLRITYSSMKYSDKTFMGMTTSPRNAEDVMDMCDILFGEGFIDNHPVTTGNCNGNSPLVWDETMLGAMRAFCRRNQPVLCSPFVLGGANTPASVPTTVAQLTAEALSALAYTQVIRKGCPAIWGHYLSTVSMKSGAPMAGTPEISLMNFMIGQMARFYDVPWRTSNTLGGAKTFDAQAGYESATTLSAVIHAGANYIWHSAGWNEAGMHCSVAKFVVDAEQC…
V9WKV1	V9WKV1	unreviewed	V9WKV1_9RHOB	Methyltransferase (EC 2.1.1.-)	Gal_02634	Phaeobacter gallaeciensis DSM 26640	519	Phaeobacter gallaeciensis (species), Phaeobacter (genus), Roseobacteraceae (family), Rhodobacterales (order), Alphaproteobacteria (class), Proteobacteria (phylum), Bacteria (superkingdom), cellular organisms (no rank)	MTTETRTRKRGGGRAGAAARRGDAVIEQMPWSVPRNIDRPIEPLGPEGVAAIHDGAMRILEEIGIVFLNDEALEIFKEAGCKVVGERVHLDREFVMEMVAKAPSEFTITPRNPERTLPVGGDHILFGNVSSPPNYWDMSLNAKVAGTREQCQNLLKLTQYFNCIHFAGGYPVEPVDIHASVRHLDVLYDKLTLTDKAMHAYSLGKERVEDVMEMVRIAGGLTHEEFEARPHMYTNINSTSPLKHDQPMIDGCLRLARRGQAIVVTPFTLAGAMAPVTMSGAVAQSIAESLSAIALFQYVRPGTPCVIGTFTSNVDMKSGAPAFGTPEYMRSTQMTGQMARYYGLPMRSSGVCAANVPDGQAMWETSNSLWAAVQSGTNMVYHAAGWLEGGLIASPEKFI…
I7DYN6	I7DYN6	unreviewed	I7DYN6_PHAIB	Methyltransferase (EC 2.1.1.-)	PGA1_c08570	Phaeobacter inhibens (strain DSM 17395) (Phaeobacter gallaeciensis)	519	Phaeobacter inhibens (species), Phaeobacter (genus), Roseobacteraceae (family), Rhodobacterales (order), Alphaproteobacteria (class), Proteobacteria (phylum), Bacteria (superkingdom), cellular organisms (no rank)	MTTETRTRKRGGGRAGAAARRGDAVIEQMPWSVPRNIDRPIEPLGPEGVAAIHDGAMRILEEIGIVFLNDEALEIFKEAGCKVVGDRVHLDREFVMEMVAKAPSEFTITPRNPDRTLPVGGDHILFGNVSSPPNYWDMSLNAKVAGTREQCQNLLKLTQYFNCIHFAGGYPVEPVDIHASVRHLDVLYDKLTLTDKAMHAYSLGKERVEDVMEMVRIAGGLTHEEFEARPHMYTNINSTSPLKHDQPMIDGCLRLARRGQAIVVTPFTLAGAMAPVTMSGAVAQSIAESLSAIALFQYVRPGTPCVIGTFTSNVDMKSGAPAFGTPEYMRSTQMTGQMARYYGLPMRSSGVCAANVPDGQAMWETSNSLWAAVQSGTNMVYHAAGWLEGGLIASPEKFI…
A0A2Z2NYT4	A0A2Z2NYT4	unreviewed	A0A2Z2NYT4_9GAMM	Methyltransferase (EC 2.1.1.-)	IMCC3135_27710	Granulosicoccus antarcticus IMCC3135	521	Granulosicoccus antarcticus (species), Granulosicoccus (genus), Granulosicoccaceae (family), Chromatiales (order), Gammaproteobacteria (class), Proteobacteria (phylum), Bacteria (superkingdom), cellular organisms (no rank)	MTTDGEVRRGRRRGAGREAKRARAAAGGISQAYIKRKIPYYEILNAEGLEIIEYNADTILEEIGIDFRDDAEALELWRAAGADVQGERVRFPRGLCRKLVQDSAPAIFTQHARNPANSVLIGGDNTVMVPAYGPPFVHDLDKGRRYATIEDFQNFVKLAYMSKSLHHSGGTVCEPVDLPVNKRHFDMIYAHMRYSDKPFMGSVTAPERAEDTVAMARILFGDDFIDPETGQEKTVVVNLINANSPMTFDETMLGAAKVYARANQACVISPFILAGAMSPVTVAGTAAQILAEALAGMAFVQLIRPGAPVVFGTFASSISMQSGAPTFGSPEPAQVMYIAASLARRLGVPFRSGGGLCASKLPDAQAAYESANTLQAAAMAGVNFMLHTAGWLEGGLAMG…
A0A5J6MSB6	A0A5J6MSB6	unreviewed	A0A5J6MSB6_9PROT	Methyltransferase (EC 2.1.1.-)	FRZ61_00750	Hypericibacter adhaerens	517	Hypericibacter (genus), Rhodospirillaceae (family), Rhodospirillales (order), Alphaproteobacteria (class), Proteobacteria (phylum), Bacteria (superkingdom), cellular organisms (no rank)	MTTAETRADRRSRRRTGGGNAASPSARSERYRHLVNPFEPIRLFSEDQVEAMHQAALRILEEIGLRVLLPEACQRFRAAGAAVDEESRMVRIDRGLVQAALRTAPSAYDLVAPAAHRTVRIAQRHLAVIPVGGPPHVTDSDRGKRSGTLEDFRDFTKLSQQFDVVHCLGACIEPQDIAPEFRHLETMRAQLTLGDKPPFIYSRGNPQVRDCFAMVRLNAGLSEEQFESAAHCYTVINTNSPLQLDIPMSQGIIDFAAAGQLSIITPFTLAGAMAPITLPGALTQAHAEALAGITLAQIVRAGAPVAYGGFTSNVDMKSGAPAFGTPEYVKAAFGAGQLARHINLPWRSSNATASNVADAQAAYESEMSLWGAIMGGCSLLIHGAGWLEGGLAASYEKFI…
A0A6I6ITE6	A0A6I6ITE6	unreviewed	A0A6I6ITE6_9RHOB	Methyltransferase (EC 2.1.1.-)	EI983_10880	Roseovarius faecimaris	508	Roseovarius (genus), Roseobacteraceae (family), Rhodobacterales (order), Alphaproteobacteria (class), Proteobacteria (phylum), Bacteria (superkingdom), cellular organisms (no rank)	MTSRPRRRSKRDQAEGSGPRAPYITRRIGTLNVLSEEGLETIETNADLILSQTGMEFVDEPEVLEIFRAAPGCEVTGTRVRFAPGYCRETIRATAPGRYHQQARNPANSVQIGGDATVLCPSWGPPFVQDLDRGRRYASYEDFVTLVKLHQTIPWLHHSGGVVCEPVDLPANKRHLDMLYAHFRWSDRAVMGAFIGAERAGHAIDMARIVFGADYVAQNPVLYCVSNTNAPLVMDAHMSGALKTYARAGQPVACTPWVLTGAMSPCTVAGTLAQVLAETMAAMTLVQLINPGAPCLMGSFASTMSMQTGAPTFGTPEAGQMVLAAGQLARRLGVPLHTVGTLSASKLPDAQSQQEATWGLMMAMFAGANVINHATGWLEGGLVTGFEKTMLDADICGKL…
A0A4Y6RU80	A0A4Y6RU80	unreviewed	A0A4Y6RU80_9HYPH	Methyltransferase (EC 2.1.1.-)	FJ695_07955	Labrenzia sp. PHM005	526	unclassified Labrenzia (no rank), Labrenzia (genus), Stappiaceae (family), Hyphomicrobiales (order), Alphaproteobacteria (class), Proteobacteria (phylum), Bacteria (superkingdom), cellular organisms (no rank)	MTSLLDPAETGDTARGRRGRRRRGGGDKAGPDLFPQKPFKQPRHIYKPVEAVSADELESIHDASMRVLEEIGIDFLHDEAKEILKAAGADVTPGNDRVRLDKAMVEEFVAKAPAEFTVHARNPNHNLIMGGDHISFSSVASAPNAVDRDGGRRPGNQEDYRNFLKLAQFFNIIHCVMGYPVEPVDLHASVRHLDCVADMIRLTDKVFHIYSLGKERNQDGLEMTRIAMGLSEAEFRNTPSVITVINSSSPLRLDTPMLQGLIEMALAGQVSVLTPFTLAGAMAPVTVAGALALQNAEALAGIAFTQMIQPGAPMVYGGFTSNVDMKSGSPAFGTPEYVKAALVSGQLARRYSLPFRTSGVCAANTVDYQAALETTLSEWGAINGGGNLIKHAAGWLEGG…
A0A347UFW4	A0A347UFW4	unreviewed	A0A347UFW4_9RHOB	Methyltransferase (EC 2.1.1.-)	BAR1_07245	Profundibacter amoris	510	Profundibacter (genus), Rhodobacteraceae (family), Rhodobacterales (order), Alphaproteobacteria (class), Proteobacteria (phylum), Bacteria (superkingdom), cellular organisms (no rank)	MTSKPTRRTGGRAARVASRTAPLEQNMRPVRPGMEGGHYTPLSPSEVERIHLAALDALEQIGLADAPQSGIDVMVGAGAILGDDGRLRFPRALVEDMLAKAAKTITLCGRDPKHDMQIGGNNVYYGTAGAAVHMVDVLSHDYRDSTVQDLHDAARIADVLDNIHFVQRPMVARDIVDNCEMDLNTVYATVTGTTKHVGTSFFEPGFVADGVKLLHMIAGGEAAWRARPFVSISSCFVVPPMRFATDACLVMERCIEAGFPVLLLSAGQAGATAPASLAGAVMQAVAECLAGVVYVNAISPGYPAIFGTWPFVSDLRTGAMSGGSGEQALLTAACAQMHHFYGLPGAAPAGIADAKLPDMQAGWEQGISNVMAGLSGLNMVYEAAGMHASLLGFCHESLI…
A0A1L3I2K2	A0A1L3I2K2	unreviewed	A0A1L3I2K2_9RHOB	Methyltransferase (EC 2.1.1.-)	PhaeoP97_00821	Phaeobacter porticola	519	Phaeobacter (genus), Roseobacteraceae (family), Rhodobacterales (order), Alphaproteobacteria (class), Proteobacteria (phylum), Bacteria (superkingdom), cellular organisms (no rank)	MTSETKTRRRGGGRAGAAARRGDAVIEQMPWLIPRNIDRPIEPLGPDGVAAIHEGAMRILEEIGIVFLNDEALEIFKEAGCKVVGDRVHLDREFVMEMVAKAPSEFTITPRNPDRTLPVGGNHILFGNVSSPPNYWDMSLNAKVAGTREQCQNLLKLTQYFNCIHFAGGYPVEPVDIHASVRHLDVLYDKLTLTDKAMHAYSLGKERVEDVMEMVRIAGGLTHEEFEARPHMYTNINSTSPLKHDQPMIDGCLRLARRGQAIVVTPFTLAGAMAPVTMAGAVAQSIAESLSAIALFQYVRPGTPCVIGTFTSNVDMKSGAPAFGTPEYMRSTQMTGQMARYYGLPMRSSGVCAANVPDGQAMWETSNSLWAAVQSGTNIVYHAAGWLEGGLIASPEKFI…
K4LFB9	K4LFB9	unreviewed	K4LFB9_THEPS	Trimethylamine methyltransferase MttB (EC 2.1.1.-)	mttB1 Tph_c04470	Thermacetogenium phaeum (strain ATCC BAA-254 / DSM 26808 / PB)	496	Thermacetogenium phaeum (species), Thermacetogenium (genus), Thermoanaerobacteraceae (family), Thermoanaerobacterales (order), Clostridia (class), Firmicutes (phylum), Terrabacteria group (no rank), Bacteria (superkingdom), cellular organisms (no rank)	MTRRNKKAGITSVNGFGLNVFTEDELDMIHYATLELLWDTGIKVESREAFEIFLGGGAKGEWHGSYGIVKIPSYVVEECIRWAPRTVVFYGRDAEKDYAAEPGRVGFSTFGECVQIIDPETKEVRRSVKSDLAGATLMCDYLDEMVVVERALCSSDQYPDTQPLHNYEAMVANTSKHCFLGFGSGENAKKIIAMAAACAGGMDKFRERPIVTAFVCPTSPLTLVQNCCDVIVECARGGVGLAIIPMALSGATAPVTLAGTIVQHNAEVLGALILAQLTRRGTPCTYSSCSTIMDLRFTTTAVGAPEYGIISAGLARLARYYRLPSWVGGGHSDSKLPDAQAAYEFSLTAAVAALAGANIVYGAGCLESGLTFDYAKLLMDAEQIRNIFQVLKGIDVSDE…
A0A5P3AA07	A0A5P3AA07	unreviewed	A0A5P3AA07_9RHOB	Methyltransferase (EC 2.1.1.-)	RIdsm_01014	Roseovarius indicus	505	Roseovarius (genus), Roseobacteraceae (family), Rhodobacterales (order), Alphaproteobacteria (class), Proteobacteria (phylum), Bacteria (superkingdom), cellular organisms (no rank)	MTRRGKRRSEEARAGSPRAPYLDRHVGPLPILSEEGLQIIEANADCILAETGMEFRDDPEILQIFAEAGCDVDGERVRFASGFCRKIIQATAPSQFTQHARNPENTVRIGGSASVFCPSWGPPFVHDLDMGRRYATYDDFTNLVKLHQTIPWLHHSGGVVCEPVDLPANKRHLDMLYAHIRWSDRPFMGAFLGAERAGHAIDMARILFGEAYVAENPVLYCVSNTNAPLVMDSHMSGALKTYARAGQPVACTPWTLAGAMSPSTVAGTLAQVLAEALASLTLVQLVNPGAPCLMGSFASTMSMQSGAPTFGTPEAGQMILAAGQLARRLGVPLHSVGTLSASKLPDAQSQQEATWGLMMALFAGVNVINHATGWLEGGLVTGFEKTMIDADLCGKMMRF…
A0A4P7J8F6	A0A4P7J8F6	unreviewed	A0A4P7J8F6_9RHOB	Methyltransferase (EC 2.1.1.-)	E2K80_00210	Boseongicola sp. CCM32	519	unclassified Boseongicola (no rank), Boseongicola (genus), Rhodobacteraceae (family), Rhodobacterales (order), Alphaproteobacteria (class), Proteobacteria (phylum), Bacteria (superkingdom), cellular organisms (no rank)	MTRPGKRCACDPCWPQARAGAARDATAKRKVDYRHLKNPFPVMGVFSEDRVEALHEAALDMLETLGIKVLLPEARALFKAGGARVDAPAEMVFIGREMVTAALDTAPKSIPVKAGHPDRDLTLELGNLIFQPGAGAPHATDLARGRRPGTIRDFRELTQLTQSFDVLHMVPPLIEPQDAPIHLRHYTTMEAQLTLSDKLPFVFSRGTPQVQQSFEMLRDFRGLSDETFHADPHCYTIINTNSPRQIDIPMAQGLIDFARAGQVSIVTPFTLMGAMAPITVAGAITLSHAEALAAITLAQLARPGAPVCYGTFTSNVDMKSGAPAFGTPEHMKASLAAGQLARRLGLPWRCASGSAANINDAQAANETQFGIWGCLLAGATVVIHAAGWLEGGLTVSYEK…
A0A317RMY5	A0A317RMY5	unreviewed	A0A317RMY5_EUBLI	Trimethylamine--corrinoid protein Co-methyltransferase	C7955_105131	Eubacterium limosum	469	Eubacterium (genus), Eubacteriaceae (family), Eubacteriales (order), Clostridia (class), Firmicutes (phylum), Terrabacteria group (no rank), Bacteria (superkingdom), cellular organisms (no rank)	MTRNFYSNLFTRKEDIELIHDKSLYLLANKGILFDNEEARDILAKAGCKVDGKIVYIDKDLVEKCVALVPKTFDMYSRGMKFTTGVGQEMMVQSSLGPVNVLDNGEYRKANAEDYINFIKIHQDSDIMHLIDADIVVPNDIPTKIHTEWTTLANLKYSDKLIGGHNGTKERCEKFIKLVQDFNDDHEHCQTITLATNSAPFAWNKEMCDTIITYARMGQALVITGVGLAGMTSPPTLASTTVQNNTELLAGLVLSQLVQPGAPVIYQLSSLECDLRYSLCVCGGPETFQSFCTMRELADFYGLPCRANGCLADAKQDDYQSGAESMLICLSGYMVEPEQLYMLGGILDSYGALGYEKYMLDEQTARIVKHLLKGTTINDQTLLMDKMEKVEHKTNYIAR…
A0A4P9C9F1	A0A4P9C9F1	unreviewed	A0A4P9C9F1_EUBML	Trimethylamine methyltransferase	CPZ25_012995	Eubacterium maltosivorans	469	Eubacterium (genus), Eubacteriaceae (family), Eubacteriales (order), Clostridia (class), Firmicutes (phylum), Terrabacteria group (no rank), Bacteria (superkingdom), cellular organisms (no rank)	MTRNFYSNLFTRKEDIELIHDKSLYLLANKGILFDNEEARDILAKAGCKVDGKIVYIDKDLVEKCVALVPKTFDMYSRGMKFTTGVGQEMMVQSSLGPVNVLDNGEYRKANAEDYINFIKIHQDSDIMHLIDADIVVPNDIPTKIHTEWTTLANLKYSDKLIGGHNGTKERCEKFIKLVQDFNDDHEHCQTITLATNSAPFAWNKEMCDTIITYARMGQALVITGVGLAGMTSPPTLASTTVQNNTELLAGLVLSQLVQPGAPVIYQLSSLECDLRYSLCVCGGPETFQSFCTMRELADFYGLPCRANGCLADAKQDDYQSGAESMLICLSGYMVEPEQLYMLGGILDSYGALGYEKYMLDEQTARIVKHLLKGTTINDQTLMMDKMEKVEHKTNYIAR…
E3GR36	E3GR36	unreviewed	E3GR36_9FIRM	Trimethylamine methyltransferase (Trimethylamine methyltransferase family protein)	ELI_4544 H0N91_09620	Eubacterium callanderi	469	Eubacterium (genus), Eubacteriaceae (family), Eubacteriales (order), Clostridia (class), Firmicutes (phylum), Terrabacteria group (no rank), Bacteria (superkingdom), cellular organisms (no rank)	MTRNFYSNLFTRKEDIELIHDKSLYLLANKGILFDNEEARDILAKAGCKVDGKIVYIDKDLVEKCVALVPKTFDMYSRGMKFTTGVGQEMMVQSSLGPVNVLDNGEYRKANAEDYINFIKIHQDSDIMHLIDADIVVPNDIPTKIHTEWTTLANLKYSDKLIGGHNGTKERCEKFIKLVQDFNDDHEHCQTITLATNSAPFAWNKEMCDTIITYARMGQALVITGVGLAGMTSPPTLASTTVQNNTELLAGLVLSQLVQPGAPVIYQLSSLECDLRYSLCVCGGPETFQSFCTMRELADFYGLPCRANGCLADAKQDDYQSGAESMLICLSGYMVEPEQLYMLGGILDSYGALGYEKYMLDEQTARIVKHLLKGTTINDQTLMMDKMEKVEHKTNYIAR…
A0A6G6WPV7	A0A6G6WPV7	unreviewed	A0A6G6WPV7_9HYPH	Methyltransferase (EC 2.1.1.-)	G5V57_05585	Nordella sp. HKS 07	509	unclassified Nordella (no rank), Nordella (genus), Hyphomicrobiales incertae sedis (no rank), Hyphomicrobiales (order), Alphaproteobacteria (class), Proteobacteria (phylum), Bacteria (superkingdom), cellular organisms (no rank)	MTRANPRRRERAQRTPGALQQRPWKQFTLPYRPIEVLSADQVEAIHQTALTILEEIGMKVLEPRARTLYGAAGASVDEGELQVRFDRAMITGLVAKAPAEFSLRARNPARNVRVGGRHAIFSSVGGPAYVSDLERGRRAGTYAEMCDYLKLIQSLDILHQEGGGPFEPLDLPAETRHLDLYYAEITLLDKNWQPQGLGAERALDALEMAAISLGTTREGLIDDPVFTCVINTNSPLQLDIPMAEGLMTFAEHGQCVIVTPFTLAGAMSPVTLAGALAQQHGEALAGIALTQIVRPGAPAMYGGFTSNVDMKSGAPAFGTPEYAQAAQASGQLARLIGMPFRSSNVTAANDVDAQAAYESMMALWGSIMGGAHLVLHAAGWLGGGLTASFEKLILDADLL…
A0A2S0UIP1	A0A2S0UIP1	unreviewed	A0A2S0UIP1_9RHOB	Methyltransferase (EC 2.1.1.-)	HYN69_03535	Gemmobacter aquarius	507	Gemmobacter (genus), Rhodobacteraceae (family), Rhodobacterales (order), Alphaproteobacteria (class), Proteobacteria (phylum), Bacteria (superkingdom), cellular organisms (no rank)	MTRAEGRKRQADRATGGVPQRAWGQIERPMPPVKVISDDQVAAIHGAALDVLARQGMRVLHPAARDLFAQAGADVSGETVRIDPALVAERLASVPAGFALEARNPARNLRVGGGWCVYGAVGGPAYVMCNDKGRRDGSFAEMCDYMRLIQSLNVIHQEGGGPFEPLDLPANTRHLDIYHAQIRLVDKSWQTQTLGHARTMDGIEMAAIMLGTTPEGLRDRPVLLGIINTNSPLQLDVPMAEGLIALAAHGQVNVITPFTLAGAMAPVTLAGALVLQHAEAIAGIVLTQIVRPGVPVMYGGFTSNVDMRSGAPAFGTPEYAKAAQASGQLARHIGVPFRSSNVTAANEVDAQAAYESQMALWGALTGGAHLLNHAAGWLHGGLTASFEKLILDAEMLQMM…
A0A221K1Z0	A0A221K1Z0	unreviewed	A0A221K1Z0_9RHOB	Methyltransferase (EC 2.1.1.-)	SULPSESMR1_02044	Pseudosulfitobacter pseudonitzschiae	519	Pseudosulfitobacter (genus), Roseobacteraceae (family), Rhodobacterales (order), Alphaproteobacteria (class), Proteobacteria (phylum), Bacteria (superkingdom), cellular organisms (no rank)	MTQVPPRRTRSGGRAGAARRRGGEVIEQMPWNPPLLVDRPVEPLTDEGVYAIHDGAMRILEEIGIEFLNHEALEILRTAGCTIDGENVRMGRDMVMEYLALAPDTFTLTPRNPDRAITIGGNHMNFGNVSSPPNYWDLELGRKVPGTREMCQNLLKLSQYFNCIHFVGGYPVEPVDIHASVRHLDVLYDKLTITDKVAHAYSLGPERVEDVMEMVRISGGWTHEEFEASPKMYTNINSTSPLKHDIPMLDGWMRLARRNQGLVVTPFTLAGAMAPVTMAGAVAQSLAEALCAVVLAQIIRPGAACAIGTFTSNVDMKSGAPAFGTPEYMRATQMTGQLARFYKLPMRSSGVCAANVPDGQAMWETSNSLWAAVQSGSHMVYHAAGWLEGGLIASPEKFI…
Q164A0	Q164A0	unreviewed	Q164A0_ROSDO	Methyltransferase (EC 2.1.1.-)	RD1_3188	Roseobacter denitrificans (strain ATCC 33942 / OCh 114) (Erythrobacter sp. (strain OCh 114)) (Roseobacter denitrificans)	512	Roseobacter denitrificans (species), Roseobacter (genus), Roseobacteraceae (family), Rhodobacterales (order), Alphaproteobacteria (class), Proteobacteria (phylum), Bacteria (superkingdom), cellular organisms (no rank)	MTQTTKTRAGGRSARRAARAAPLADHLRPIRPGMEGGRYAPLTPADVERIHDAALEALETIGLADAPASGVEVLSKAGAVQGADGRIRFPRALIEDVIAGANRSVTLCARDPAHDLDLTGTRVHYGTAGAAVHLVDAEGRNYRECGVQDLHDAARITDVLPNIHFLQRPMVCRDIADNLEMDLNTIYATCSGTTKHIGTSFSDPAHVAPAIEMLHMIAGDEAAWRARPFVLNSNCFVVPPMKFATESCQVMEECIKHGMPVLLLSAGMAGATAPSTIAGAIVQATAECLAGLAYVHAIKPGHPVVFGTWPFGLDLRSGAMTGGSGEQALLTAGCAQMHRFYNLPGGAAAGIADSKLPDMQAGWEQMCSNVMAGLAGLNMVYEAAGMHASLLGFCHESLI…
A0A345R824	A0A345R824	unreviewed	A0A345R824_9RHOB	Methyltransferase (EC 2.1.1.-)	C1J05_03620	Sulfitobacter sp. JL08	520	unclassified Sulfitobacter (no rank), Sulfitobacter (genus), Roseobacteraceae (family), Rhodobacterales (order), Alphaproteobacteria (class), Proteobacteria (phylum), Bacteria (superkingdom), cellular organisms (no rank)	MTQLDSPERDATTGRRRSRRSRNDAPPVTRKTDYRNLRNPFPMMSLFSEDRIEAIHEASLTLLETLGIKVLLPEARALYRAAGAKVDDSAEMVFIGREIITAALATAPKSFPVMAAVRDRDIVMELGNLIFQPGAGAPHATDLERGRRPGSERDFRELIRLTQHFDVLHMVPPLVEPQDVPMHLRHYATLDAQLSLTDKVPFVFARGTPQVRESFEMLRDFRGLTDAEFHANSHCYTIINTNSPRQIDIPMAQGLIDFAKAGQVSIVTPFTLMGAMAPITVAGAMTLSHAEAMAAIALTQLANPGAPVCYGTFTSNVDMRSGAPAFGTPEHFKASIVAGQLARKLGLPWRCASGSAANINDAQAANETQFGVWGCLLAGATVVIHSAGWLEGGLTVSYE…
A0A858STA7	A0A858STA7	unreviewed	A0A858STA7_9RHOB	Methyltransferase (EC 2.1.1.-)	G3256_07120	Roseobacter ponti	512	Roseobacter (genus), Roseobacteraceae (family), Rhodobacterales (order), Alphaproteobacteria (class), Proteobacteria (phylum), Bacteria (superkingdom), cellular organisms (no rank)	MTQKTQTRSGGRSARRAARATALPDHLRPVRPGLEGGTYKPLTPAEMDRIHGAALQALEEIGLADAPPSGVGYLTAAGAEQGADGRIRFPRALVEDAIARANRRIVLCGRDPAHDLDLSGHRVHYGTAGAAVHLVDALGRNYRESTLQDLHDAARITNVLDNIHFLQRPMVARDITDNCEMDLNTVYATTSGTTKHIGTSFYDPAHVKPAIDMLHMIAGGEDRWRERPFMSNSNCFVVPPMKFATESCLVMEECIRYGMPVLLLSAGMAGATAPSTVAGAIVQAVAECLAGLVYVQAVKPDHPAIFGTWPFGLDLRTGAMTGGSGEQALLTAGCAQMHKYYDLPGGAAAGIADAKLPDMQAGWEQMCSNVMAGLSGLNMVYEAAGMHASLLGFCHESLI…
F7ZBZ4	F7ZBZ4	unreviewed	F7ZBZ4_ROSLO	Methyltransferase (EC 2.1.1.-)	mttB1 RLO149_c024110	Roseobacter litoralis (strain ATCC 49566 / DSM 6996 / JCM 21268 / NBRC 15278 / OCh 149)	512	Roseobacter litoralis (species), Roseobacter (genus), Roseobacteraceae (family), Rhodobacterales (order), Alphaproteobacteria (class), Proteobacteria (phylum), Bacteria (superkingdom), cellular organisms (no rank)	MTQKTQIRAGGRSARRAARAAPLADHLRPIRPGMEGGRYEPLSPTDVDRIHNAALEALETIGLADAPDSGVAYLTKAGAVLGADGRIRFPRALVEDVIASANRTVTLCARDPAHDLDLTGTRVHYGTAGAAVHLVDAEGCNYRECGVQDLHDAARITDVLQNIHFLQRPMVCRDIADNLEMDLNTIYATCSGTTKHIGTSFTDPAHVAPAIEMLHMIAGGEAAWRARPFVLNSNCFVVPPMKFATESCQVMEECIKHGMPVLLLSAGMAGATAPSTVAGAIVQATAECLAGLVYVQAIKPGHPVVFGTWPFGLDLRSGAMTGGSGEQALLTAGCAQMHKFYDLPGGAAAGIADSKLPDMQAGWEQMCSNVMAGLAGLNMVYEAAGMHASLLGFCHESLI…
A0A5C1WBM2	A0A5C1WBM2	unreviewed	A0A5C1WBM2_9HYPH	Methyltransferase (EC 2.1.1.-)	FZC33_05120	Labrys sp. KNU-23	511	unclassified Labrys (in: Bacteria) (no rank), Labrys (genus), Xanthobacteraceae (family), Hyphomicrobiales (order), Alphaproteobacteria (class), Proteobacteria (phylum), Bacteria (superkingdom), cellular organisms (no rank)	MTQDRRGGGRRSRSMRGGGIPQLPWQRVSNPYSPMQMLDDERMEVLHRSSMRILSELGIRVMSTRAMDLFEKAGALVDRESQTIRIDETLVKEALRTAPRRFTLTGRNPDKQLEIGGNALVFGLVAGPPNVHDRINGRRAGNLADYENFTRLAHYFNAIHILGNQVCAPIELPANSRHLDTYKANLSLSDLSFHCSAIGRGRAMDAIAMMAIARGITLEEMRASPGVITIISVNSPRLFDDAMADGLMAMAEHGQPVTVTPFTLMGAMTPVTLAAALCQQNAEALFGVVLTQLVNPGTPVMYGAFTSNVDMRSGAPAFGTPENTKANIIAGQLARRYGLPYRTSNANASNAVDLQAAYETEMATWGAVLGGANLIYHAAGWLEGGLTASYEKLVLDVEI…
G6YEY7	G6YEY7	unreviewed	G6YEY7_9HYPH	Methyltransferase (EC 2.1.1.-)	MEA186_22661	Mesorhizobium amorphae CCNWGS0123	513	Mesorhizobium amorphae (species), Mesorhizobium (genus), Phyllobacteriaceae (family), Hyphomicrobiales (order), Alphaproteobacteria (class), Proteobacteria (phylum), Bacteria (superkingdom), cellular organisms (no rank)	MTQDRRGGGRRSRLERGGGGIAQLPWQHVENPYPPMQLLDEERMERLHDTSMRILSELGIRVMSERVMDLFAAAGAIVDRENKTIRIDESLVREALRAVPSSFTLTSRNPEKQVHLGGNSLVFGLVAGPPNVHDRINGRRQGNLPDYQNFIRLAHHFNAIHIIGNQVVAPMELPTNSRHLDTYHANLTLSDLSFHCTAIGRARAMDGINMMAIARGISVEAMRASPGVTTIISINSPRLFDDAMAEGLIAMAEHGQPVTVTPFTLMGAMTPVTLAAALCQQNAEALFGVVLTQLVNPGTPVMYGAFTSNVDMKSGAPAFGTPENAKANIIAGQLARRYNLPYRTSNANASNVVDLQAAYETEMATWGAVLGGANLIYHAAGWLEGGLTASYEKLVLDVE…
A0A6M7UN59	A0A6M7UN59	unreviewed	A0A6M7UN59_9HYPH	Methyltransferase (EC 2.1.1.-)	EB233_27015	Mesorhizobium erdmanii	513	Mesorhizobium (genus), Phyllobacteriaceae (family), Hyphomicrobiales (order), Alphaproteobacteria (class), Proteobacteria (phylum), Bacteria (superkingdom), cellular organisms (no rank)	MTQDRRGGGRRAKVGRGGGGIAQLPWQHVKNPYPPMQMLDEERMQRLHDTSMRILSELGIRVMSERVMDLFAAAGAIVDREEKTIRIDESLVREALRAVPSSFTLTSRNPEKQVHLGGNSLVFGLVAGPPNVHDRINGRRQGNLPDYQNFIRLAHHFNAIHIIGNQVVAPMELPANARHLDTYHANLTLSDLSFHCTAIGRARAMDGINMMAIARGISVEEMRASPGVTTIISINSPRLFDDAMAEGLIAMAEHGQPVTVTPFTLMGAMTPVTLAAALCQQNAEALFGVVLTQLVNPGTPVMYGAFTSNVDMKSGAPAFGTPENAKANIIAGQLARRYNLPYRTSNANASNVVDLQAAYETEMATWGAVLGGANLIYHAAGWLEGGLTASYEKLVLDVE…
A0A4P6MNR7	A0A4P6MNR7	unreviewed	A0A4P6MNR7_9RHOB	Methyltransferase (EC 2.1.1.-)	CFI11_19160	Thalassococcus sp. S3	516	unclassified Thalassococcus (no rank), Thalassococcus (genus), Roseobacteraceae (family), Rhodobacterales (order), Alphaproteobacteria (class), Proteobacteria (phylum), Bacteria (superkingdom), cellular organisms (no rank)	MTQATQETSRRKGRAGGRQARVAQRQAPLAQDLRPVQAGMEGGWYKPLTEAGVQRIHTAALDALEEIGLADAPPSGVEILTAAGAEHGDDGRIRFPRALVEDMLSVAARDITLYARDPQFDLHLSGNKVHFGTAGAAVHIVDLENNDYRDSTAQDLFDAARLVQNLDNVHFFQRAMVCRDVLDNFDMDVNTLYASCSGTTKHVGTSFSEPGHVSGCMDLIHMIAGGEDAWRARPFVSNSNCFVVPPMKFAEESCETMEMLVRAGMPILLLSAGQAGATAPAPIALAVVQAVAECLAGVVYVNAITKGHPAVFGTWPFVSDLRTGAMSGGSAEQSLLTASCSQMHKFYGLPGGAPSGITDAKLPDMQAGWEQGINNVMAGLSGLNMVYESVGMHASLLGF…
A0A7M3T6T1	A0A7M3T6T1	unreviewed	A0A7M3T6T1_9RHOB	Methyltransferase (EC 2.1.1.-)	G5B40_02030	Pikeienuella piscinae	516	Pikeienuella (genus), Rhodobacteraceae (family), Rhodobacterales (order), Alphaproteobacteria (class), Proteobacteria (phylum), Bacteria (superkingdom), cellular organisms (no rank)	MTPRQRRAGGRAARQALRAAPLAEAVRPVRAGLQGGAYSPLAEAEVQRIHRAALEACATIGFADAPPSGVAALTGAGAILGDDGRIRIPAALIEDSLAMAARDVTLFGRDPRHDLHPGGTRVHFGTAGAAVHLVDVETREYRECTVQDLYDAARIVDVLDNVHFFQRPMVCRDIADNFEMDLNTIYACCAGTSKHVGTSFTEVAHMAGAFDLIHRIAGGEEAWRARPFISNSNCFVVPPMKFATESCLVMEACIRGGMPVLMLSAGQAGATAPAPIAGTVVQAVAECLAGVVYVNAIKPGHPAIFGTWPFVSDLRTGAMSGGSGEQALLTAACAQMHRFYGLPGGAAAGIADAKLPDMQAGWEQAVSNAMAGLSGLNMVYESVGMHASLLGFCLESLIL…
A0A4Y6S4K9	A0A4Y6S4K9	unreviewed	A0A4Y6S4K9_9HYPH	Methyltransferase (EC 2.1.1.-)	FJ695_09655	Labrenzia sp. PHM005	512	unclassified Labrenzia (no rank), Labrenzia (genus), Stappiaceae (family), Hyphomicrobiales (order), Alphaproteobacteria (class), Proteobacteria (phylum), Bacteria (superkingdom), cellular organisms (no rank)	MTPAPRRSGRSGGRAARKALRAAPLADNIRPIRPGMSGGRYKPMTDAGVERIHQAALEALEVIGLSQAPQSGIDAMTAAGADLGDDGRLRFPRALVEDMLAKAARNITLHGRDPKYDLHLSGSNVHYGTGGAAVHLVDLETNTYRETTAQDLYDAARIVQNLDNVHFFQRAMVCRDVTDNLEMDLNTLYACCSGTQKHIGTSFSDPSYVAPCFELIHEIAGGEDVWRDRPFISNSNCFVVPPMKFAEESCVAMEHCIRGGMPVLLLSAGQAGATAPAPIASAIVQAVAECLAGVVYVNSIKPGHPAIFGTWPFVSDLRTGAMSGGSAEQALLTAGCAQMHRFYDLPGGAAGGISDSKLPDMQAGWEQANNNTLAGLSGLNMVYEAVGMHASLLGFCLES…
A0A0G3EEU8	A0A0G3EEU8	unreviewed	A0A0G3EEU8_9BACT	Trimethylamine:corrinoid methyltransferase	L21SP4_01753	Kiritimatiella glycovorans	496	Kiritimatiella (genus), Kiritimatiellaceae (family), Kiritimatiellales (order), Kiritimatiellae (class), Kiritimatiellaeota (phylum), PVC group (no rank), Bacteria (superkingdom), cellular organisms (no rank)	MTNATKQREGVLVKPKCRLSEDQIAQIDRMSRELLENPGLICYNAQTAELLKEAGAEVQEETSEYTRIRIPSSLIDRVVESAPSTVTLGARNPDNRLVLDAHEPRVRFGSGSETNFWLDLDFENGKPVFTRKPGSIEQLCRTARLCDRLENLDFFIRCINIRDRDIDETNKDVNKFLASLNNITKHVQAGLTSLDALEDVLNIGRIIAGGEDAFRENPVLSFITCVIKSPMQVTDDTADKLIAIARAGAPVVISSCPMGGATGPFDEFGMVAQINAELLAGVCINQCANPGAPVLYGAVPVRTRLDNLNDMYGAPEFVHYNLDCAQMARHYGLPCYSTAGVADTSEPGIQATVEKMLTYMTVPQGGAQYIHYAFGLLERTNTFSPEQAILDDAQIGIAK…
A0A3G1KV77	A0A3G1KV77	unreviewed	A0A3G1KV77_9FIRM	Methyltransferase (EC 2.1.1.-)	DCMF_17650	Candidatus Formimonas warabiya	481	Candidatus Formimonas (genus), Peptococcaceae (family), Eubacteriales (order), Clostridia (class), Firmicutes (phylum), Terrabacteria group (no rank), Bacteria (superkingdom), cellular organisms (no rank)	MTLRGLCGGAYRTVAPQEIEMIHNASMRVFQEVGVEVHDERALQLLHEAGADVDLKRKRFWASENWVMDKISKAPAKITLCGREEKNDLELGGTKVYLGTGGTALNILDIDTGKKRQTNLSDVRQTAKIVDALDNIHFFVLPVYPAELDQEIVDVNRFYAGLANTSKHVMGGVYSKEGIRKVIKIGEAIMGGKEALRKRPIFSMITCIMSPLKLDAKYTDLMLEVIEAGIPLATPPAPIAGATSPVTLAGTIMQLNVEALSGVILAQIINPGTPVLYSVVPTTADMRTMSFLFGAVENGIMNAVAAQLAQRYQLPIYATAGVTEAKIPDVQSGYEKMSTSLLTALAGANFIHDAAGLIESGMTVAYEQYVIDDEINGMVMRAVRGVEINEDSLALEAVK…
F7ZLY8	F7ZLY8	unreviewed	F7ZLY8_ROSLO	Methyltransferase (EC 2.1.1.-)	RLO149_c034410	Roseobacter litoralis (strain ATCC 49566 / DSM 6996 / JCM 21268 / NBRC 15278 / OCh 149)	513	Roseobacter litoralis (species), Roseobacter (genus), Roseobacteraceae (family), Rhodobacterales (order), Alphaproteobacteria (class), Proteobacteria (phylum), Bacteria (superkingdom), cellular organisms (no rank)	MTLRENTGRRRTRRGGGPKAAPERNVNYRNLRNPFPPMEVFSSDQIAAMHETSLRTLEELGMKVLLPEAVEVFRKGGARVVDQMVYIGRDMIDAALATAPKSITGRAGARDRDILLELGSLVFQPGAGAPHATDLARGRRPGSARDFREYTTLCHHFDVFQMMSPSVEPQDVPTHLRHFFTTETQLTLTDKFPFVFARGTPQAMDCFEMLRDFRGVTDDGFAAAPHCYTIINTNSPRTLDIPMAQGLIDFARNGQLSIVTPFTLMGAMAPITVAGAITLSHAEALAAITLTQLVKPGAPVCYGTFTSNVDMKSGAPAFGTSAHFQASLAAGQLARFTGLPWRSAAGSASNVNDVQAANENQMGLWGCLMGGATVIIHAAGWLEGGLSVSYEKIITDVEV…
A0A3G1KY77	A0A3G1KY77	unreviewed	A0A3G1KY77_9FIRM	Methyltransferase (EC 2.1.1.-)	DCMF_24230	Candidatus Formimonas warabiya	474	Candidatus Formimonas (genus), Peptococcaceae (family), Eubacteriales (order), Clostridia (class), Firmicutes (phylum), Terrabacteria group (no rank), Bacteria (superkingdom), cellular organisms (no rank)	MTLKPRLHVISEQDYPRIHEATVKILGETGVVFHSEEALAVFRKHGAKVMNKTVYLDRTRIEQALETCPRTFSWMARNEKHAVVVGEECLIQPNAGPVYIQDLDRGRRLALLEDYCNIQKLCQASDVVNLAGHIPVNPSDVNQQEKHLRIMHAMIKHADKPLIGHTVYRKQAQEMLDMMEIAIGKKGCLQDKHYLGVVVNPLSPLAYSEDALETMLVYAENKQPIVIAPAIMAGVSGPISLLGTVVQQNAEILAGIVLVQLINPGNPVVYSTASTTAFMKRASYCAGTPEAMLINIPNLQMGQDFYHLPVRTMCGITEAKTIDSQSGFETMQSVMMGMLGGAHILVQCLGVLDALMTTSYEKFIIDEEIIRRVKCVAGGIDNSDNALAVDVIQEIGPTG…
A0A3G1KW94	A0A3G1KW94	unreviewed	A0A3G1KW94_9FIRM	Methyltransferase (EC 2.1.1.-)	DCMF_19865	Candidatus Formimonas warabiya	478	Candidatus Formimonas (genus), Peptococcaceae (family), Eubacteriales (order), Clostridia (class), Firmicutes (phylum), Terrabacteria group (no rank), Bacteria (superkingdom), cellular organisms (no rank)	MTLINKIEVLSKEDLTRVHEASLKILQEIGVVFLSEEAIERFKHHGAKVNGNIVYLSPKMVEDALEKCPSQFKWRARNDTHSLIVGKGFHVHATQGLIYIQEGKFRRKCTLEDCVTAQKIYQASDAVSVVGGNPGDPADIDKRVKHLYFTYVALKHTDKPFFPYCTHTEGYVVSEVSQIMDMFEIAVGAKDYLKKNYCLANICGPISPLTYPADVLGVISEYVKRNQPIHLYSAPMAGITGPLSLFGTSVLVNAEILAGIVLIQLMNPGNPVVYTPMASVADMKRANANYASPEAMLINIANCQLGQALYHLPTRTLCGGNNAKTVNCQAGYETMQNMMLATLAGVHLFGLSLGCLDNWTTTSFEKLLIDIELFERMKRIVQGVDTSEKALSLDLIKEV…
A0A6G6WY80	A0A6G6WY80	unreviewed	A0A6G6WY80_9HYPH	Methyltransferase (EC 2.1.1.-)	G5V57_22605	Nordella sp. HKS 07	516	unclassified Nordella (no rank), Nordella (genus), Hyphomicrobiales incertae sedis (no rank), Hyphomicrobiales (order), Alphaproteobacteria (class), Proteobacteria (phylum), Bacteria (superkingdom), cellular organisms (no rank)	MTLIDNEARHHSRGRGRRPDAKNQKIPQLPFAQPQLTLEPSRILSDDQLETIHHRSLDVLEEIGMDVLNKEAISIYAKAGAKVEGERVRIGRDIVEEALKTPPAEFTFHARNPAHNIRIGGKWIAFAPVGGPPNCSDMDRGRRPGTLEDNANFIRLSQFFNCIHTAGGGSVDALDVHASVRHLHIMRNKVRLSDKILYTISTGRARLFDGMEIARIARGLTPEQFLKEPSCYTVINTNSPLKLDDPMGMGIIEMARHNQVVVCTPFTLAGAMAPVTIAGAIVEQNAEALAGLALSQLANPGAPFVYGGFTSNVDMKSGAPAFGTPEYMKACIIGGQLARRYRLPYRTSNTNAANMVDAQAAYESVFSLWGAIMGGGNLIQHAAGWLEGGLVASYEKFAL…
A0A343TI86	A0A343TI86	unreviewed	A0A343TI86_9EURY	Trimethylamine-corrinoid protein Co-methyltransferase (EC 2.1.1.250)	mttB2 AArcSl_1175	Halalkaliarchaeum desulfuricum	466	Halalkaliarchaeum (genus), Halorubraceae (family), Haloferacales (order), Halobacteria (class), Stenosarchaea group (no rank), Euryarchaeota (phylum), Archaea (superkingdom), cellular organisms (no rank)	MTLFAPFDDADVAEIHDATRQLLSTRGVDVAHDRAREVYNRNGCEVDGTTVRIPDTVLEECLDRAPGSFTLHTRNGDEVVVGDGDPVFAPAFGPTDVYTAEDGVREATLADVETFAKLAHEEDVVDCAGYNVCDPSDVPKPQRARESMKRTLLSTDMPVVGSAYGRRRSRECLELSGIAAGDPALTRPYVLGQVSPVSPRQWPEAMAAGLLAYAARRQPVIVMSQPLAGASAPATLAGAVTLANAEILSGIVLAQLENPETPVVYGSALTALDMETTTIAAAAPEAALGAAATAQLASFYELPARGGGGVTDAKRLDDQAGSESMLGLLAGVDAGIDFMLHAVGILDSYRAASPEKFLLDCERIKTIRRIRQGIDVTEETLAGNLLAETPPGGDFLGSR…
A0A126V3I9	A0A126V3I9	unreviewed	A0A126V3I9_9RHOB	Methyltransferase (EC 2.1.1.-)	RC74_16900	Falsihalocynthiibacter arcticus	512	Falsihalocynthiibacter (genus), Roseobacteraceae (family), Rhodobacterales (order), Alphaproteobacteria (class), Proteobacteria (phylum), Bacteria (superkingdom), cellular organisms (no rank)	MTLESGRKRGGGGSARRAARSAVSFDTAPVIDRAIPNYEILNEEALQIIERNAETILAETGVNFLENPEALELWRAAGAQIEDDRVRIPRGLARELCKTAPSSFIQHARNPERNVEIGGKKLVLAPVYGPPFVRDLEGGRRYATMADFENFVRLGYMSKFLHHSGGTVCEPTDVPVNKRHLDMLLAHMTLSDKPFMGSVTEPSRAQDSVEMCEILFGKDFVRDNTVMTSLININSPLSFDSIMMGSLEVYARANQACIISPFVVGGAMAPVSVAGTLAQVLAEVMAGVAYSQLIRKGAPVIFGTFVTSIDMNSGAPTFGTPEASQILYGAGQLARRLNLPFRSGGGLCGSKLPDAQAGYETANTLNAALLGGVNFMLHACGWLEGGLVASLEKFVLDAD…
A0A6G6FES2	A0A6G6FES2	unreviewed	A0A6G6FES2_9RHOB	Methyltransferase (EC 2.1.1.-)	G5B38_03680	Pseudohalocynthiibacter aestuariivivens	515	Pseudohalocynthiibacter (genus), Rhodobacteraceae (family), Rhodobacterales (order), Alphaproteobacteria (class), Proteobacteria (phylum), Bacteria (superkingdom), cellular organisms (no rank)	MTLDTSPKRRGRRAKHADADAAPTRKVDYRTLRNPFPLMSVFSEDRIEAMHNTALDVLERLGIKVLLPEARALFRAGCARVNDSTEMVHIGRDMVEAALAIAPRRIDCRAGARDRNITLELGNLIFQPGAGAPHATDLSRGRRPGDAKSYVELTQLTQHFDVLHMVPPLIEPQDIPLNLRHYFTMQTQMTQTDKLPFVYARGTPQVQQSFELLRDFRGLTDDEFHSAPHCYTIINTNSPRQIDTPMAQGLIDFARARQVSIVTPFTLMGAMGPITVAGAITLSHAEALAAITLTQLAQPGAPVCYGTFTSNVDMKSGAPAFGTPEHFQASVAAGQLARRIGLPWRGASGSAANINDAQAANETQFGSWGCLLAGATVIVHAAGWIEGGLTVSYEKLITD…
Q5LKR8	Q5LKR8	unreviewed	Q5LKR8_RUEPO	Methyltransferase (EC 2.1.1.-)	SPOA0313	Ruegeria pomeroyi (strain ATCC 700808 / DSM 15171 / DSS-3) (Silicibacter pomeroyi)	514	Ruegeria pomeroyi (species), Ruegeria (genus), Roseobacteraceae (family), Rhodobacterales (order), Alphaproteobacteria (class), Proteobacteria (phylum), Bacteria (superkingdom), cellular organisms (no rank)	MTKTNRRRGRKDRLKQVSEPDPQPPVWPGVVGGRLKPLSPDEESLVEEAAFKLLEDLGLSQAIPSMIEKVTTAGGTMTDDGRLLFPRTLVKWAIDGAQRGFTLCGQRPENDLKIEAARVHMSTGGAAPGVFDLDTHAYRDSTLQDLYDAARIVDRMDNIHHFSRPVVARDIESNALMDLNTAYACLAGTSKHVSISVTEPRNVADIARLCYAVAGGEAAFRARPFLTEMVCHVVPPMRFAEEACEVLELAIKAGFPVQLISAGQAGATSPATIAGSLVQAVAETLAGLVFARLVDPEAKAIFAPKPLVADLRTGSMSGGGGEQAILMAGAAQMGRRWDLPTSSIAGITDAKRLDAQYGAEKSLAVAMAAHAGSNIITQAAGMMSSLLGVSHAAYVTDND…
A0A1C7I9X4	A0A1C7I9X4	unreviewed	A0A1C7I9X4_9FIRM	Uncharacterized protein	A4V09_11815	Blautia pseudococcoides	472	Blautia (genus), Lachnospiraceae (family), Eubacteriales (order), Clostridia (class), Firmicutes (phylum), Terrabacteria group (no rank), Bacteria (superkingdom), cellular organisms (no rank)	MTKRDEQIVERIHQNTLRILEEVGMAFLSEEALEILRKGGIRVEENRAYFTEEQVMHALDTAVKDFTVYARNSTYNVKMNTEDLYITPGYGSPSICEADGKVRTATFDDFLKLAMIVQSSDAFSINGGILAQPSDIDADISVEAMVYTTLCRSDKALFSVCGGGEQAEHIMEMLRIVFGGDIEKIPCCFNLISTLSPLGITKGTLDTINVCAKNGQPLVIAPGPMAGGTGPISLAGNTSLANAEILATNVYAQLVHPGTPIVYGFAATVSDMKNMNVSNACPGFLKEARYGALLSKKYGLACRSGGGMSNANGLTAQAGVESAMSLFESFSEKANLVMHATGSLHSFNTVSYEKFIMDIETIDRMRYYFSDLPDDDDALAFDAIQEVAEEGSNFITVEH…
A0A7S9LSP0	A0A7S9LSP0	unreviewed	A0A7S9LSP0_9RHOB	Methyltransferase (EC 2.1.1.-)	I0K15_02045	Pontivivens ytuae	516	Pontivivens (genus), Rhodobacteraceae (family), Rhodobacterales (order), Alphaproteobacteria (class), Proteobacteria (phylum), Bacteria (superkingdom), cellular organisms (no rank)	MTIQTRRRGGGRAGNTRRSTAKAIEQMPWSPPVNVDRPTEPLSDEGVAAIHDTAMRILEEIGIEFLNGEARDYLREAGCTVEGENVRMDRDWVMAMVGKAPDTVTITPRNPDHAITIGGRNMAFVNVSSPPNVMDLDRGRRVGDFESFKDLLKFTQYFNCIHVAGGYPVEPVDIHASIRHLDCLYEKLTLTDKVCHAYSLGPERVEDVLEMARIAAGLTHEEFDAAPRLYTNINSSSPLKHDWPMLDGAMRFVKRGQPVIVTPFTLAGAMAPVTMAGAVAQSVAEALAAIALFQHIRPGVGCVMGSFTSNVDMKSGAPAFGTPEYVRATQMTGQMARFYGLPLRASNACASNAPDGQAMWESSNSLWAAVNSGVNLVYHAAGWLEGGLIASYEKFVMDC…
A0A5K7Z4Q3	A0A5K7Z4Q3	unreviewed	A0A5K7Z4Q3_9DELT	Trimethylamine methyltransferase	DSCW_41630	Desulfosarcina widdelii	478	Desulfosarcina (genus), Desulfobacteraceae (family), Desulfobacterales (order), Deltaproteobacteria (class), delta/epsilon subdivisions (subphylum), Proteobacteria (phylum), Bacteria (superkingdom), cellular organisms (no rank)	MTIKAQEAFHKGIALEKEAQFDKAKVIYEDLFSHLIDETVLEKVRCRLEDIDDLIAEKAVYRRIDENAKRVLTEIGVNITGNQILLDLLMEADAVDFDNETALFIPLKRDYIDRCLEKVPDEMPGDPGMNTFGTGATSPFLKRAGDDELRPANREEYENIIRTVSEQQDVVGIFSLPVACDKSTSLFEIAQLMEKSYQGLKMIPTNTMSDDEVVFLKGKEHWVDGTSLMTSLSPMNNMVGSFLRSARTGNNLLLVDQSLAGISGPGSPESFLTFVHAQVIFMIVVAQIVNPGIFCIHCGIPSIVDAGGNLSYSSPHQTFINAALARVNTWITGLPSSQTGGSTSLSEVTDQALTDSELSRNTMLKYGVHILRHAMGALGSLNFFSLEKFMEDCERERRS…
A0A345QQT2	A0A345QQT2	unreviewed	A0A345QQT2_9RHOB	Methyltransferase (EC 2.1.1.-)	C1J03_17645	Sulfitobacter sp. SK012	517	unclassified Sulfitobacter (no rank), Sulfitobacter (genus), Roseobacteraceae (family), Rhodobacterales (order), Alphaproteobacteria (class), Proteobacteria (phylum), Bacteria (superkingdom), cellular organisms (no rank)	MTIDAPIRSRSGGRAARRALRSAPNFEMLPGLARNLPTTEILTGNQVERIDAASMDILENVGVIFRDDIALADWARAGAKVVGDRVYLDRGLVRDLISTIPAHFTYHARDPNKNVALGGRDSIFVPMTGAPYLRDLDDVRRNPMMDDLAMFHKLAHMSPALHSSAHHIVEPYDHPISQRHLRITYSSMKHSDKTFMGMTTSPKNAEDVIEMSQILFGKEFCETHPVVTGNCNGNSPLVWDETMLGAMRAFCRANQPVLCSPFVLGGANTPASVAASVAQLNAEALSALAYTQVVRRGCPAIYGHYLSTVSMKSGAPMAGTPEISLMNFMIGQMARFYDVPWRTSNTLGGAKTFDAQAGYESATTLSAVLHSGANYIWHSAGWNEAGMHCSVAKFIVDAE…
A0A858SWG3	A0A858SWG3	unreviewed	A0A858SWG3_9RHOB	Methyltransferase (EC 2.1.1.-)	G3256_16310	Roseobacter ponti	513	Roseobacter (genus), Roseobacteraceae (family), Rhodobacterales (order), Alphaproteobacteria (class), Proteobacteria (phylum), Bacteria (superkingdom), cellular organisms (no rank)	MTIAENKGRRRTRRGGSTPAPARDINYRSLRNPFPPARVFTDDRIAAIHEAALSVLEDLGLKVLLPEARTLFARAGARVDDSTEMVRIGREIIDAALVTAPKSVTVRGGARPRDVLLEQGSLVFQPGAGAPHATDLVRGRRPGRGQDFAELVKLTQYFDVLHMMPPLVEPQDVPMHLRHYMTMETMMAQSDKVPFIFARGTPQTEQSFEMLQDFRGLSDEEFRAESHSYTIINTNSPRQIDIPMARGLIDFARAGQISIVTPFTLMGAMAPVTVAGAMTLSHAEALAAIALTQLVRPGAPVCYGTFTSNVDMKSGAPAFGTPEHFTASVVAGQLAGRTGLPWRCATGSAANLSDVQAAQETQFGLWGCLLSGATVVLHAAGWLEGGLTVSYEKLITDVE…
A0A6N1VMS5	A0A6N1VMS5	unreviewed	A0A6N1VMS5_9HYPH	Methyltransferase (EC 2.1.1.-)	HTY61_02155	Oricola thermophila	528	Oricola (genus), Phyllobacteriaceae (family), Hyphomicrobiales (order), Alphaproteobacteria (class), Proteobacteria (phylum), Bacteria (superkingdom), cellular organisms (no rank)	MTGSDKDTDLSETPTPRGRGGRRASGGAAARRAARSGAKRAAAMPYITRRVPVYEVLDEEALARIEANADTVLEEVGIEFRDDEEALRLWKDAGADIRGQRVHFPKGLCRELLKTAPSVFTQHARNPERNVQIGGDATVFAPVYGPPFVRDLEGERRYATIEDFRNFVKLAYMAPSMHHSGGTVCEPVDIPVNKRHLDMVYSHIRYSDKPFMGSVTAPDRAEDTVAMCRILFGEQFVDNNTVVINLINANSPMVFDDTMLGAAKVYARANQACIVSPFILAGAMSPVTVAGTLTQILAEVMAGAAFTQLVRPGAPVLFGTFAASISMQSGAPTFGTPEPALVSYGAAQLARRLGLPFRTGGSLCGSKVPDAQAAHESANTLNTTLLAGTNFALHSAGWL…
A0A4P6MIV5	A0A4P6MIV5	unreviewed	A0A4P6MIV5_9RHOB	Methyltransferase (EC 2.1.1.-)	CFI11_10475	Thalassococcus sp. S3	513	unclassified Thalassococcus (no rank), Thalassococcus (genus), Roseobacteraceae (family), Rhodobacterales (order), Alphaproteobacteria (class), Proteobacteria (phylum), Bacteria (superkingdom), cellular organisms (no rank)	MTETTTPTRSGGRAARRAARAAPLADHLRPIRAGLSGGHYAPLTESAMQRIHTAALDALEEIGLADAPESGIRYLTGAGAILGTDGRVRFPRALIEDTIAKANRTVTLHGRDPAHDLTLSGARVHYGTAGAAVHLVDVRTRTYRDSTLQDLHDAARITDRLDNIHFLQRPLVARDVLDNREMDLNTVYACCAGTTKHIGTSFTEPAFVPDALELLHLIAGGENSWRARPFVSNTNCFVVPPMKFATESCEVMEACIEGGMPVLLLSAGQAGATAPAPIAGAIVQAVAECLAGLVYVNAIKPGHPAIFGTWPFVSDLRTGAMSGGSGEQALLTAGCAQMHRFYDLPGGAAAGIADAKLPDMQAGWEQAMSNVMAGMAGLNMVYEAAGMHASLLGFCHESL…
A0A1J0WF68	A0A1J0WF68	unreviewed	A0A1J0WF68_9RHOB	Methyltransferase (EC 2.1.1.-)	BOO69_05645	Sulfitobacter alexandrii	520	Sulfitobacter (genus), Roseobacteraceae (family), Rhodobacterales (order), Alphaproteobacteria (class), Proteobacteria (phylum), Bacteria (superkingdom), cellular organisms (no rank)	MTETLTKRKTRSGGRAGAKTRRGSAVIEQMPWNPPVNLDRPTEPLTEEGVLAIHDGAMRILEEIGIEFLNPEAAGILARAGCTVDGDNVRMGRDMVMEWVGKAPSEFTLTPRNPDRRITVGGRNLLFGNVSSPPNYWDMGIGRKVPGTREMCRDLLRLTQYFNCIHFAGGYPVEPVDVHASVRHLDVLYDKLTLTDKVMHAYSLGKERVEDVMEMVRISQGLTHDEFDAKPRMYTNINSTSPLKHDHPMMDGWMRLARRGQGLVVTPFTLAGAMAPVTMAGAVAQSLAEALCAVVLAQIIRPGCPVAIGTFTSNVDMKSGAPAFGTPEYMRATQMTGQMARFYGLPLRSSGVCAANVPDGQAMWETSNSLWAAVQSGTNMVYHAAGWLEGGLIASPEKF…
A0A5J6MGD2	A0A5J6MGD2	unreviewed	A0A5J6MGD2_9PROT	Methyltransferase (EC 2.1.1.-)	FRZ44_18490	Hypericibacter terrae	510	Hypericibacter (genus), Rhodospirillaceae (family), Rhodospirillales (order), Alphaproteobacteria (class), Proteobacteria (phylum), Bacteria (superkingdom), cellular organisms (no rank)	MTESGRDRRMRERRTGHPHQLSWRRIVNRMRPVEILDQDQIERIHAASLRLLWDLGMEFQNREALEILERNGCKVDFDSGMVRYPREVVEHFVGLAPSKAEIYSWNPERRVGVGEGEIMFCGVGGPPNCSDLERGRRPGTYQDQCDLIRLEQSLNVLHCCGGTPVEAMDLPADSRHLDTLFAFLTLTDRPFFGRAIGRTRLADAVAMVAIARGQEPDALAAEPGIMSVVNINSPRRVDKEMAAGLMQLARSRQPAIVTPFTLQGAMSPVTFAGALVQQNAEALGGIAFHQMVQAGAPVLYGGFTSNVDMKSGAPAFGTPEYARAVLAGGQMARRYNLPYRTSNVNASNTVDAQAAYESQMSIWSAIMGGANLIHHAAGWMEGGLCASFEKMVLDAEMLQ…
A0A5J6MYV9	A0A5J6MYV9	unreviewed	A0A5J6MYV9_9PROT	Methyltransferase (EC 2.1.1.-)	FRZ61_28620	Hypericibacter adhaerens	510	Hypericibacter (genus), Rhodospirillaceae (family), Rhodospirillales (order), Alphaproteobacteria (class), Proteobacteria (phylum), Bacteria (superkingdom), cellular organisms (no rank)	MTESGRDRRMRERRAGQPHQLAWRRVVNRLKPVEILDEEQVERIHAASLRLLWDLGMEFQNREALEILARNGAEVDFDSGMVRYPKEVVEHFVGLAPARAEIYSWNPERRVGAGEREIMFCGVGGPPNCSDLERGRRPGTYQDQCDLIRLEQSLNALHCCGGTPVEAMDLPADSRHLDTLFAFLTLTDRPFFGRAIGRTRLADAVAMVAIARGVEPEALMAEPGIMSVVNINSPRRVDKEMAAGLMQLARSRQPAIVTPFTLQGAMSPVTFAGALVQQNAEALGGIVFHQMVQPGAPVLYGGFTSNVDMKSGAPAFGTPEYARAVLAGGQMARCYGLPYRTSNVNASNAVDAQAAYESQMSLWPAIMGGANLIHHAAGWMEGGLCASFEKMVLDAEMLQ…
A0A5J6MKR8	A0A5J6MKR8	unreviewed	A0A5J6MKR8_9PROT	Methyltransferase (EC 2.1.1.-)	FRZ44_34960	Hypericibacter terrae	520	Hypericibacter (genus), Rhodospirillaceae (family), Rhodospirillales (order), Alphaproteobacteria (class), Proteobacteria (phylum), Bacteria (superkingdom), cellular organisms (no rank)	MTERPSRRSGGRDARIAARQTSDSSRVVRPGLMGGQYRPLSDRDVERIHAAALSVLAEIGVADAPPALQSLALERGCKLDPSGRLLFPRMLVEDVIAKAAREFWVHGRTDSRYDVHVGGQRVHFTTAGEAVTVLDLKKRRFRPSTLVDLYDFARLVDRLEHIHQFGQTIVATEIADPLAHAASIAYACLSGTAKTFGISIGQAEHVAPIVQLFDMAMGGEGRFVKRPFAVVGCCPIVSPLRFAEDSTAVLMETTRLGLIGDVAIAAQAGATAPAALAGTLVQTVAETLATVMVVNLVRPGHPTTFGIWPFVSDLRTGSFTGGGGEEAILSAAAMQIARYYDLPASVGAGMTDSKLPDNQAGFEKGVSVAMAALAGGNYVCECAGMLASLMGCSFEAMVI…
A0A1D8S652	A0A1D8S652	unreviewed	A0A1D8S652_9EURY	Trimethylamine methyltransferase	HTSR_1676	Halodesulfurarchaeum formicicum	473	Halodesulfurarchaeum (genus), Halobacteriaceae (family), Halobacteriales (order), Halobacteria (class), Stenosarchaea group (no rank), Euryarchaeota (phylum), Archaea (superkingdom), cellular organisms (no rank)	MTERLTPSARESIHEAVLDVLATAGMRVEHPAARETLIAAGGTADGAVVTLPPAVVRDALESAPSSFDWRARDPDKSVTVGEGDPVIAPTRGPRYVKRPGETRHRATMADFERLAELVHMEPTIDVVGYDLCSPEGYSLPGNPGGFEQAEVGYELLETLFLTTDKPIVATARSGPEAAASLETARTAFGAAELTEHVVLGILHARSPRVFNEPMVEGLIRFARAGQPLVVASGAIPGASAPHSLSEAAVQVIAETVFGAVLVQQLTPGTPVVLGRSGTVYDPQADAVAARSPRGAVLQDVVVEMADFYDLPSRGSGAGTDAKAIDYQSGAESTAHLAQALDSGADLLLNATGGLDTYATVSPEKTVLDAERIRALSQGVRDEQALLAAVESGPSIETVR…
A0A1J1AE53	A0A1J1AE53	unreviewed	A0A1J1AE53_9EURY	Trimethylamine methyltransferase	HSR6_1744	Halodesulfurarchaeum formicicum	473	Halodesulfurarchaeum (genus), Halobacteriaceae (family), Halobacteriales (order), Halobacteria (class), Stenosarchaea group (no rank), Euryarchaeota (phylum), Archaea (superkingdom), cellular organisms (no rank)	MTERLTPSARESIHEAVLDVLATAGMRVEHPAARETLIAAGGTADGAVVTLPPAVVRDALESAPSSFDWRARDPDKSVTVGEGDPVIAPTRGPRYVKRPGETRHRATMADFERLAELVHMEPTIDVVGYDLCSPEGYSLPGNPGGFEQAEVGYELLETLFLTTDKPIVATARSGPEAAASLETARTAFGAAELTEHVVLGILHARSPRVFNEPMVEGLIRFARAGQPLVVASGAIPGASAPHSLSEAAVQVIAETVFGAVLVQQLTPGTPVVLGRSGTVYDPQADAVAAGSPRGAVLQDVVVEMADFYDLPSRGSGAGTDAKAIDYQSGAESTAHLAQALDSGADLLLNATGGLDTYATVSPEKTVLDAERIRALSQGVRDEQALLAAVESGPSIETVR…
A0A347UGF2	A0A347UGF2	unreviewed	A0A347UGF2_9RHOB	Methyltransferase (EC 2.1.1.-)	BAR1_08285	Profundibacter amoris	514	Profundibacter (genus), Rhodobacteraceae (family), Rhodobacterales (order), Alphaproteobacteria (class), Proteobacteria (phylum), Bacteria (superkingdom), cellular organisms (no rank)	MTEQRTRRRVRGGGGAARRAERTAVRIEAAKYIERNIPNLEMLDEAALQIIEHNAETVLEEIGVNFVDNPEALEIWRKAGAMIDGERVRIPRGLARKLCETAPSKFTQHARNPERNVEIGGDSLVLAPVYGPPFVRDAEGGRRYATMEDFTKFVKLGYMSKYLHHSGGTVCEPTDVPVNKRHLDMLLTHMLYSDKPFMGSVTEPSRAQDSVEMCEILFGKDFVQENTVMTSLINVNSPLTFDSIMMGAMEIYARNNQACILSPFIVGGAMSPVSVMGTLTQVLAECLAGIAYSQLIRPGAPVIFGCFVTSIDMNSGAPTFGTPEATQILNGAGQLARRLNLPFRSGGGLCGSKLPDAQAAYETAHTHNAALFGGVNFMLHACGWLEGGLVASFEKFVMD…
V9VZR8	V9VZR8	unreviewed	V9VZR8_9RHOB	Methyltransferase (EC 2.1.1.-)	METH_21675	Leisingera methylohalidivorans DSM 14336	518	Leisingera methylohalidivorans (species), Leisingera (genus), Roseobacteraceae (family), Rhodobacterales (order), Alphaproteobacteria (class), Proteobacteria (phylum), Bacteria (superkingdom), cellular organisms (no rank)	MTEQATAPRSRAGGRTARRALRTAPKFDMLPGLARNIPLCEVMDGAQVGMIDNASMNILENVGVQFRDPIALEDWKRAGAKVEGELVFLDRGLVRELIRTIPGAFTYHARDPQKNVRLGGKHSIFVPMTGAPFLRDLDDVRRNPVLDDLAMFHKLAHMMPSLHSSAHHIVEPYDHPISQRHLRITYSSMKHSDKTFMGMTTSPKNAEDVLDMCAILFGADFIDSHPVTTGNCNGNSPLVWDETMLGAMRAFCRRNQPVLCSPFVLGGANTPASVPAAVAQLNAEALSALAYTQVIRKGAPAIYGHYLSTVSMKSGAPMAGTPEISLMNFMIGQMARYYGVPWRTSNTLGGAKTFDAQAGYESATTLQAVMHAGANYIWHSAGWNEAGMHCSVAKFIVDA…
A0A347UCE2	A0A347UCE2	unreviewed	A0A347UCE2_9RHOB	Methyltransferase (EC 2.1.1.-)	BAR1_00365	Profundibacter amoris	504	Profundibacter (genus), Rhodobacteraceae (family), Rhodobacterales (order), Alphaproteobacteria (class), Proteobacteria (phylum), Bacteria (superkingdom), cellular organisms (no rank)	MTEPRRRRKKPSASQEVAPLLPYITRTAPVYDILNEEQITAIEQAAEDILEKIGVEVRHEPSLNLLREAGCKVEGERVTFERGFCRKLVVDNAPSEFVQHARNPEKSVKIGGDALVLVPVYGPPFVAASDIERRYGTLEDFNNFVRLAHMSSEMHHTGGPICEPTDIPVPKRHLDMNYGHLALSDKCFMGAVTAKDRAEDTMRMCEIVFGKEFVDNNCVVTALINLNSPLVLDETMLDAAHVYAAANQATVITPFMIAGASSPTTVAGLCAQSLAETLVGMAITQLVRPGAPVVFGFMMLGMSMRSGSPIRYDETWKSMLIAGQLARRLGVPYRCGGSSSNSKLPDAQSGWEGALYVMYAMLSGVNFLIHATGTLEAGLVADFDKFLIDCDMLGAASRM…
L0KKV8	L0KKV8	unreviewed	L0KKV8_MESAW	Methyltransferase (EC 2.1.1.-)	Mesau_03349	Mesorhizobium australicum (strain HAMBI 3006 / LMG 24608 / WSM2073)	512	Mesorhizobium australicum (species), Mesorhizobium (genus), Phyllobacteriaceae (family), Hyphomicrobiales (order), Alphaproteobacteria (class), Proteobacteria (phylum), Bacteria (superkingdom), cellular organisms (no rank)	MTEPRRKRGAERTSNRGPAPIAQLRPRRVINPYPPMALLSPDQIEAIHQASMHILENFGIEVMSPRALSLFEKAGAKVDHASANVRVDRGMIDEALKTTRSGYTLTPRNPANTIHLGGNTINFTLVAGPPNVHDMERGRRAGNLRDYADLTRLAQHFNCVHMLGNQVCAPVELPANSRHLDTYFTNLTLTDKSFHVSAIGRGRALDGIEMMAIARGMTLDQMADDPGIATIISVNSPRRFDEMMAEGLMTMAEYGQSVAVTPFTLMGAMSPVTLAGALAQQNAEALFGVVLTQLVRPGAPVMYGAFTSNVDMKSGAPAFGTPENTKANIASGQLARRYGLPYRTTPGSASNVADAQGAYETLMALWGAVLGHGNLVYHAAGWQEGGLTASFEKFIIDVE…
G6YBH9	G6YBH9	unreviewed	G6YBH9_9HYPH	Methyltransferase (EC 2.1.1.-)	MEA186_16527	Mesorhizobium amorphae CCNWGS0123	512	Mesorhizobium amorphae (species), Mesorhizobium (genus), Phyllobacteriaceae (family), Hyphomicrobiales (order), Alphaproteobacteria (class), Proteobacteria (phylum), Bacteria (superkingdom), cellular organisms (no rank)	MTEPRRKRGAERTSNRGPAAIPQLPLRRVTNPYPPMAMLSADQIEAIHQASMHILENFGIEVMSPRALSLFEEAGAKVDHATANVRIDRGMVDEALKTTRSTYTLTPRNPAQAIHLGGNTINFTLVAGPPNVHDMERGRRAGNLRDYSDLTRLAQHFNCIHMLGNQVCAPVELPANARHLDTYFTNLTLTDKSFHVSAIGRGRALDGIEMMAIARGLTLDQMRDDPGITTIISVNSPRRFDEMMAEGLMTMAEFGQSVAVTPFTLMGAMSPVTLAGALAQQNAEALFGVALTQLVRPGAPVMYGAFTSNVDMKSGAPAFGTPENTKANIASGQLARRYNLPYRTTPGSASNAADAQGAYETLMALWGAVLGHGNLVYHAAGWQEGGLTASFEKLIIDVE…
A0A0K0Y8D9	A0A0K0Y8D9	unreviewed	A0A0K0Y8D9_9RHOB	Trimethylamine methyltransferase (MTTB)	OSB_26990	Octadecabacter temperatus	508	Octadecabacter (genus), Roseobacteraceae (family), Rhodobacterales (order), Alphaproteobacteria (class), Proteobacteria (phylum), Bacteria (superkingdom), cellular organisms (no rank)	MTEPKSSRRAGGRAARHAKRAVPVAVNPAAPGQIGGQYRPLSEAECQAIYDTALRLLSELGMGEVPKRLWDDLIESGCNDLGSDRIGMPRALVEDIIDKAAKIFPLHGRDPSRTIEVGGDKVYFGTGGAAVNTLDRDTGLYRPSTLQDLHDFTRLQDALDNVAWFTRCCIATDVPDMLDLDVNTAYALMRGTTKPVATAFTIAEHVDPIVHLFDIAAGGEGAFAKRPFVKTHISPVISPMRFGEDAVDVVYKCIEHNIPMSCITAAQAGATAPATLAGFLAQSLAETLASLVMVNVISPGFPMIFSNWPLVIDLRSGAFAGGGGETTVLNAASAQLSNWLGLPSGVAASMTDARALDTQYGVEKGMTSVAAALAGGKLIYESSGMTAALLGASFEAFVL…
D6Z0B6	D6Z0B6	unreviewed	D6Z0B6_DESAT	Trimethylamine methyltransferase	DaAHT2_2485	Desulfurivibrio alkaliphilus (strain DSM 19089 / UNIQEM U267 / AHT2)	514	Desulfurivibrio alkaliphilus (species), Desulfurivibrio (genus), Desulfobulbaceae (family), Desulfobacterales (order), Deltaproteobacteria (class), delta/epsilon subdivisions (subphylum), Proteobacteria (phylum), Bacteria (superkingdom), cellular organisms (no rank)	MTEPDTFRQGTVVKPYERLNAEQIELLDDASMKILEETGIWCYNMRAAELFAANGARVEDEPGAGAPCKRVYFPPAMVRKYIAMAPSKIVLGARDPQNRLLLDAEVPRVYFGSGSETNVWLETELEEFQSTSDPKRKLTAPRYTEKRGDALLLARAARLGEQLEHLDFFIRPVNVQDSDISEDDHDVNKFFACLNNITKHVQAGLTTQNSLNKVLKMAEIVAGGSEELRQNPVVSFITCVFKSPLQMVEDTTDKVFDIVEAGMPLVISSSPQGGSSAPIQEAGMVAQINAEILAGVMLTQLIKPGAPVLYGSVAVRARLDDLHDLYGCPEFNQYNNDTAQMARHYKIPCYSSSGVGNASTPGMQASFEKVFTHLYMGLTGAQYIHYSFGLLERTNTFCP…
A0A1P8MXT0	A0A1P8MXT0	unreviewed	A0A1P8MXT0_9RHOB	Methyltransferase (EC 2.1.1.-)	BWR18_15295	Tateyamaria omphalii	509	Tateyamaria (genus), Roseobacteraceae (family), Rhodobacterales (order), Alphaproteobacteria (class), Proteobacteria (phylum), Bacteria (superkingdom), cellular organisms (no rank)	MTENPRRRRGRGAPPQKSRTTNYRNLRNPFPLMAVFSDDRIAAIHDASLEVLERLGIKVLLPEARAQFKAGGARVDDSTEMVHIGRDMVEAALATAPKSFPLIAGNRDRDLVMELGSMIFQPGAGCPHATDLERGRRPSTEQDFRELITLTQHYDVLHMIPPLVEPQDVPIHLRHYAMTKGQMELTDKLPFIFSRGTGQVEESFEMLRDFRGLSDQDFAAQSHCYTIINTNSPRQLDIPMALGVMDFARHGQMAIITPFTLMGAMAPITVAGAMTLSHAEALAAITLGQLVNPGAPVCYGTFTSNVDMKSGAPVFGTPEHFKASLAAGQLARHIGLPWRCASGSAANLGDVQAANETQFGTWGCLLAGATVTLHAAGWLEGGLTISYEKLVTDVEVLQM…
A0A2S0XKD9	A0A2S0XKD9	unreviewed	A0A2S0XKD9_9HYPH	Methyltransferase (EC 2.1.1.-)	CO731_02992	Aminobacter sp. MSH1	524	unclassified Aminobacter (no rank), Aminobacter (genus), Phyllobacteriaceae (family), Hyphomicrobiales (order), Alphaproteobacteria (class), Proteobacteria (phylum), Bacteria (superkingdom), cellular organisms (no rank)	MTENLVTDQEASNARRGRGASGGAAARRAARSGGGPGTQLTYIKRKINVYEVLNEEGLALIEKNADTVLEEIGIEFRDDAEALQLWKEAGCDVKGERVHFPKGLCRSLLKTAPSVYTQHARNSERSVQIGGNATVFAPVYGPPFVRDLDGNRRYATIEDFRNFVKLAYMAPSIHHSGGTVCEPVDVPVNKRHLDMIYSHIKYSDKPFMGSVTAPERAEDTIAMAKIVFGDDFVENNTVLTSLINANSPMVFDETMLGALKVYARHNQACIVTPFILAGAMSPVTVAGTLTQVLAEVLAGASFTQLIRPGAPVLFGTFASSISMQSGAPTFGTPEPSLVSYGAAQLARRLGLPFRTGGSLCASKVPDAQAAYESANTLNSTILAGTNFVLHSAGWLEGGL…
A0A345QLK2	A0A345QLK2	unreviewed	A0A345QLK2_9RHOB	Methyltransferase (EC 2.1.1.-)	C1J03_09240	Sulfitobacter sp. SK012	516	unclassified Sulfitobacter (no rank), Sulfitobacter (genus), Roseobacteraceae (family), Rhodobacterales (order), Alphaproteobacteria (class), Proteobacteria (phylum), Bacteria (superkingdom), cellular organisms (no rank)	MTEHSAISPPGRSGGRAARRAARAAPLADHLRPIRPGMQGGAYRPLSDTDMAQIHSAALDALERIGLADAPPSGVAYLTAAGAIEGDDGRIRFPRALVEDTIARANRSITLCSRNGANDLELWGNRVHYGTAGAAVHMVDVDGRHYRESTVQDLHDAAHIVDVLDNVHFCQRPMVCRDIFDNFEMDINSIYATTCGTTKHIGTSFTDPAYVAPAIEMLHMIAGGEDKWRERPFVSNSNCFVVPPMKFATESCLVMEECIKHGMPVLLLSAGMSGATAPSTIAGAIVQAVAECLAGLVYVNAIKPGATAVFGTWPFDLDLRTGAMTGGSGEQALLTAGCAQMHKFYDLPGGAAAGIADSKMPDMQAGWEQMCSNVMAGLSGLNMVYEAAGMHASLLGFCH…
A0A4V1E0J0	A0A4V1E0J0	unreviewed	A0A4V1E0J0_9RHOB	Methyltransferase (EC 2.1.1.-)	EOK75_02750	Pseudorhodobacter turbinis	513	Pseudorhodobacter (genus), Rhodobacteraceae (family), Rhodobacterales (order), Alphaproteobacteria (class), Proteobacteria (phylum), Bacteria (superkingdom), cellular organisms (no rank)	MTEGTTRRARGGGGSARRAERTAVSFDVAKYISRNIPNFEILNEEALEIIEYNAETVLEEIGVNFVDNPAALERWRAAGADVKGERVHIPRGLARKLCATAPSSFTQHARNADRSVEIGGRNLVLAPVYGPPFVRDREGGRRYATMADFEKFVKLGYMSKWLHHSGGTVCEPTDIPVNKRHLDMLRAHMVLSDKPFMGSVTEPERAKDSVEMSKLLFGADFVDQNVVLTSLININSPLTFDSTMMGALEAYATAGQAAIISPFIVGGAMAPVTVAGTLTQVLAEVLAGVAYSQLVRPGAPVIFGAFVTSIDMNSGAPTFGTPEAAHITYGAGQLARRLGLPYRSGGAFCGSKLPDAQAAYETANSLNMALLSGVNFMLHACGWLEGGLVASFEKFVMDA…
A0A5K7YPF5	A0A5K7YPF5	unreviewed	A0A5K7YPF5_9DELT	Trimethylamine methyltransferase	DSCA_56020	Desulfosarcina alkanivorans	485	Desulfosarcina (genus), Desulfobacteraceae (family), Desulfobacterales (order), Deltaproteobacteria (class), delta/epsilon subdivisions (subphylum), Proteobacteria (phylum), Bacteria (superkingdom), cellular organisms (no rank)	MTEGEPSMNHSIRKIHAAAVRILKEVGIRLPHPEVLEILRQQGMRISGDRVFFEETQIMDWVQKAPAEFTLYARNPRHDMVIGGDHAECASGYGCPTIIGADGSRREALVKDYLTFAKLVHQSPEFKINGGILVQPNDVDPATSHLVMLYAAVLASDKCLMGVPGHAAQINATMEMLALLYGGMDAFTARPRVLTMISTISPLLIDEMALDSVLACARHNQPMIISPAPAAGTTGPIDLAGNVALATAEALACITVAQMVREGVPVVFGLQSYGADLRTGDISIGSPAYALQAGCCARLARHYGLPSRAGGATTDARSVNVQSGYESMLAISTAFENRINLMVHSAGILDRFAGMSYEQFMVDLELIRMVRFYRRGIVIESDADLAVDLIGKVGPGGQF…
A0A3S8U9G0	A0A3S8U9G0	unreviewed	A0A3S8U9G0_9RHOB	Methyltransferase (EC 2.1.1.-)	EI545_16240	Tabrizicola piscis	518	Tabrizicola (genus), Rhodobacteraceae (family), Rhodobacterales (order), Alphaproteobacteria (class), Proteobacteria (phylum), Bacteria (superkingdom), cellular organisms (no rank)	MTEEPTRRKRAGGRAGMQVRAGTAVIDQMPWRIPVNPDRPTEPLDADGVQRVHKTAMRILRDIGIEFLNPEAVTILKQAGCIVTGTNVRMDEDFVMEMVARAPSTFTITPRNPDREIIMGGNHMVFVNVSSPPNSWDMERGKRSGDFETFKEFMKLTQYFNCIHVAGGYPVEPVDIHASVRHLDCLYEKLTLTDKVVHAYSLGAERVEDVMEMVRIAGGLSEAEFQAKPRMYTNINSVSPLKHDFPMLDGAMRMARRGQPVVVTPFTLAGAMAPVTMSGAVALSIAEALAAVALLQYINPGCPVAIGTFTSNVDMKSGAPAFGTPEYMRATQMTGQLVRFYGVPMRASGVCAANVPDGQAMWETSNSLWSAVQSGTNMVYHAAGWLEGGLIASPEKFVM…
A0A8G0ZNC4	A0A8G0ZNC4	unreviewed	A0A8G0ZNC4_9RHOB	Methyltransferase (EC 2.1.1.-)	JO391_12085	Neotabrizicola shimadae	518	Neotabrizicola (genus), Rhodobacteraceae (family), Rhodobacterales (order), Alphaproteobacteria (class), Proteobacteria (phylum), Bacteria (superkingdom), cellular organisms (no rank)	MTEEPARKRRAGGRAGNKARAGTAVIDQMPWRIPVNPDRPTEPLDAEAVQRVHKTAMRILRDIGIEMLNPEAVAHLKAAGCIVNGTNVRFDEEFVMEMVRRAPSSFTITPRNPEREIVLGGKHMVFVNVSSPPNSWDLERGKRSGDFATFKDFMRLTQYFNCIHVAGGYPVEPVDIHPSVRHLDCLYEKLTLTDKVCHAYSLGAERVEDVMEMVRLAGGLTDEEFVAKPRMYTNINSVSPLKHDYPMLDGAMRLAKRGQPVVVTPFTLAGAMAPVTMAGAVALSLAEALSAIALLQYIAPGCPVAIGTFTSNVDMKSGAPAFGTPEYMRATQMTGQLVRFYGVPMRASGVCAANVPDAQSMWETCNSLWSAVQSGTNLVYHAAGWLEGGLIASPEKFVM…
A0A7L9WHT1	A0A7L9WHT1	unreviewed	A0A7L9WHT1_9RHOB	Methyltransferase (EC 2.1.1.-)	F3W81_03400	Pseudopuniceibacterium antarcticum	516	Pseudopuniceibacterium (genus), Rhodobacteraceae (family), Rhodobacterales (order), Alphaproteobacteria (class), Proteobacteria (phylum), Bacteria (superkingdom), cellular organisms (no rank)	MTEEAAVGGKRVRGGGGAARRAARSAVSFDSARYIERNIPNLEMLSTEALEIIEANAETVLEEIGVNFANNPAALQRWRDAGADVQGERVHIPRGLARKLCATAPERFTQHARNPERNVEIGGKSLVLSPVYGPPFVRDLDGGRRYATIEDFRSFVKLGYMSKYLHHSGGTVCEPTDVPVNKRHFDMLLAHMTLSDKPFMGSVTEPSRAQDSVDMCKILFGEEFATNNTVMTSLININSPLTFDDTMMGALEIYAANMQASIISPFIVGGAMAPVSVVGTLTQVLAEVLAGIAYSQLVRPGAPVIFGAFVTTIDMNSGAPTFGTPEASQILYGAGQLARRLNLPYRSGGGLCGSKLPDAQAAYETANTLNAALLGGVNFMLHACGWLEGGLVSSFEKFV…
A0A7U4Z6K1	A0A7U4Z6K1	unreviewed	A0A7U4Z6K1_9RHOB	Trimethylamine methyltransferase MttB (EC 2.1.1.-)	mttB1 RCA23_c01570	Planktomarina temperata RCA23	524	Planktomarina temperata (species), Planktomarina (genus), Rhodobacteraceae (family), Rhodobacterales (order), Alphaproteobacteria (class), Proteobacteria (phylum), Bacteria (superkingdom), cellular organisms (no rank)	MTEARVRETVPAKVIEGSVMARATGGRAGRHLRRSKALPINPAPPGGFGGQYKPLSMSDMEQIYDVALRLLEELGVGEVPDRLRDLFVQQGARFESGRIYIPRRLIAQAVAAAPKTITLHGRDPARSIEVGGDRVHFGTGGAAVQTLDLDSGDYRASTLQDLYDFARLQDQLTNVSWFTRCCVATDLVGEEALDINTAYALLAGTSKPVATSFTLADHVAPIVKMMDMAEGREGAFSERPWLAAHISPMISPLRFGADAVEVCFECVAHNITVSCITAAQSGATAPATPAAFLAQSLAETLAALAMVHVMKPGHPMIFSNWPFVIDLRSGAFSGGGGEIALMNAASAQLSNWLGLVSGVASSMTDSKAIDAQYGAEKGVTALAAALSGANMIYESAGMT…
W8S889	W8S889	unreviewed	W8S889_9RHOB	Methyltransferase (EC 2.1.1.-)	roselon_02875	Roseibacterium elongatum DSM 19469	518	Roseibacterium elongatum (species), Roseibacterium (genus), Roseobacteraceae (family), Rhodobacterales (order), Alphaproteobacteria (class), Proteobacteria (phylum), Bacteria (superkingdom), cellular organisms (no rank)	MTEAEAKGARRRARGAGGGAARRAARSAVSFETARFIERNIPNLEMLSQEALEIIEENAETILEEIGVAFVENPAALERWKQAGADVTGERVRIPRGLARQLCATAPARFTQIARNRARDVEIGGGSLVLAPVYGPPFVRDYQDGRRYATMADFEKLVKLGYMSEWLHHSGGTVCEPTDVPVNKRHFDMLYAHMSLSDKPFMGSVTDPSRARDSIEMAKILFGDAVVDAHCVMTSLININSPLTFDATMMGALEHYAAAGQACIISPFIVGGAMAPVSVMGTLTQVLAEVLAGVAYSQLIRPGAPVIMGAFVTSIDMNSGAPTFGTPEAAQITNGAGQLARRLGLPYRSGGGFTGSKLPDAQAAYESANTLNNALVSGVNFMLHACGWLEGGLVSSPEK…
A0A1P8MU31	A0A1P8MU31	unreviewed	A0A1P8MU31_9RHOB	Methyltransferase (EC 2.1.1.-)	BWR18_07860	Tateyamaria omphalii	514	Tateyamaria (genus), Roseobacteraceae (family), Rhodobacterales (order), Alphaproteobacteria (class), Proteobacteria (phylum), Bacteria (superkingdom), cellular organisms (no rank)	MTEAATRRRGRGGGGAARRAERSAVSFETARFIERNIPNFEVLTEEALEIIEHNAETVLEEIGVNFPDNPAALDRWRDAGADVSGERVRIPRGLARKLCATAPSSFTQHARNPARSVEVGGKNLVLAPVYGPPFVRDADGGRRYATMEDFRNFVKLGYMSKWLHHSGGTVCEPTDVAVNKRHLDMLHAHMTLSDKPFMGSVTEPDRARDSVEMAEILFGKDVIQRKTVMTSLININSPMTFDDVMMGALEVYAQSNQACIISPFIVGGAMAPVSVAGTLTQVLAEVLAGIAYSQLCRAGAPVIMGAFVTSIDMNSGAPTFGTPEAAHITYGAGQLARRLGLPFRSAGSFCGSKLPDAQAAYETANSLNMGLLAGVNFMLHACGWLEGGLVSSYEKFVMD…
A0A418SEP0	A0A418SEP0	unreviewed	A0A418SEP0_9RHOB	Methyltransferase (EC 2.1.1.-)	mtgB_1 PSAL_010110	Pseudooceanicola algae	514	Pseudooceanicola (genus), Rhodobacteraceae (family), Rhodobacterales (order), Alphaproteobacteria (class), Proteobacteria (phylum), Bacteria (superkingdom), cellular organisms (no rank)	MTEAATGRRGRGGGGAARRAARSAVSFESAPVIARNIPNFDMLGPEALEIIEANAETVLAEVGVNFVNNPAALDRWRAVGADVQGERVLIPRGLARKLCATAPGSFVQHARNPERSVEIGGRNLVLAPVYGPPFVRDLDGGRRYATMDDFRNFVKLGYMSKWLHHSGGTVCEPTDVPVNKRHLDMLHAHMTLSDKPFMGSVTEPSRAQDSVDMCKILFGEDFASNNTVMTSLININSPLTFDDTMMGALEIYAANMQACIVSPFIVGGAMAPVSVVGTLTQVLAEVLAGVAYAQLVRPGAPVIFGAFVTSIDMNSGAPTFGTPEASQILYGAGQLARRLGLPFRSGGGLCGSKLPDAQAAYETSNTLNAALLGGVNFMLHACGWLEGGLVASFEKFVLD…
V9VUH0	V9VUH0	unreviewed	V9VUH0_9RHOB	Methyltransferase (EC 2.1.1.-)	METH_10000	Leisingera methylohalidivorans DSM 14336	514	Leisingera methylohalidivorans (species), Leisingera (genus), Roseobacteraceae (family), Rhodobacterales (order), Alphaproteobacteria (class), Proteobacteria (phylum), Bacteria (superkingdom), cellular organisms (no rank)	MTEAAPRRRARGGGGAARRAERTSVKIETAKYIERNIPNFEILNEEALEIIEYNADTILEEVGVNFVDNPAALQRWREAGADVNGERVRIPRGLARKLCETAPSEFTQHARNPEKSVVVGGRNMVLAPVYGPPFVRDASGGRRYATMDDFNKFVKLAYMSKWLHHSGGTVCEPTDIPVNKRHLDMLMAHMTLSDKPFMGSVTEPSRAQDSVDMAGILFGKEFVQNNTVMTSLTNINSPMTFDDVMMGSLEVYAQNNQACIISPFIVGGAMAPVSVAGTLTQVLAEVLAGVAYSQLCRAGAPVIFGAMVTSIDMNSGAPTFGTPEASHITYGAGQLARRMNLPYRSAGSFCGSKLPDAQAAYETANSLNMGLLSGVNFQLHSCGWLEGGLVADFEKFVMD…
A0A291FN54	A0A291FN54	unreviewed	A0A291FN54_9RHOB	Methyltransferase (EC 2.1.1.-)	mttB1 PhaeoP36_01392	Phaeobacter piscinae	517	Phaeobacter (genus), Roseobacteraceae (family), Rhodobacterales (order), Alphaproteobacteria (class), Proteobacteria (phylum), Bacteria (superkingdom), cellular organisms (no rank)	MTEAAPAAPRRRARGGGGAARRAERTGVKIDTAKYIERNIPNFEVLSEEALQAIEANAETILEEVGVNFVNNPAALERWREAGATIDGERVRIPRGLARELCKTAPSEFTQHARNPEKSVVVGGKNMVLAPVYGPPFVRDAKGGRRYATLDDFQKFVKLGYMSKWLHHSGGTVCEPTDVPVNKRHLDMLMAHMTLSDKPFMGSVTEPSRAQDSIEMCEILFGKDFVRDNTVMTSLININSPMTFDDVMMGALEVYAAHNQACIISPFIVGGAMAPVSVAGTLVQVLAEVLAGVAYSQLIRPGAPVIFGAMVTSIDMNSGAPTFGTPEASQITYGAGQLARRLGLPFRSAGSFCGSKLPDAQAAYETANSLNMGLLAGVNFQLHSCGWLEGGLVADFEKF…
V9WIW6	V9WIW6	unreviewed	V9WIW6_9RHOB	Methyltransferase (EC 2.1.1.-)	Gal_01938	Phaeobacter gallaeciensis DSM 26640	517	Phaeobacter gallaeciensis (species), Phaeobacter (genus), Roseobacteraceae (family), Rhodobacterales (order), Alphaproteobacteria (class), Proteobacteria (phylum), Bacteria (superkingdom), cellular organisms (no rank)	MTEAAPAAPRRRARGGGGAARRAERTGVKIDTAKYIERNIPNFEVLGEEALQAIEANAETILEEVGVNFVNNPAALERWREAGAIIDGERVRIPRGLARELCKTAPSEFTQHARNPEKSVVVGGKNMVLAPVYGPPFVRDAKGGRRYATLDDFQKFVKLGYMSKWLHHSGGTVCEPTDVPVNKRHLDMLMAHMTLSDKPFMGSVTEPSRAQDSIEMCEILFGKDFVRDNTVMTSLININSPMTFDDVMMGALEVYAAHNQACIISPFIVGGAMAPVSVAGTLVQVLAEVLAGVAYSQLIRPGAPVIFGAMVTSIDMNSGAPTFGTPEASQITYGAGQLARRLGLPFRSAGSFCGSKLPDAQAAYETANSLNMGLLAGVNFQLHSCGWLEGGLVADFEKF…
I7EZ20	I7EZ20	unreviewed	I7EZ20_PHAIB	Methyltransferase (EC 2.1.1.-)	mttB1 PGA1_c14630	Phaeobacter inhibens (strain DSM 17395) (Phaeobacter gallaeciensis)	517	Phaeobacter inhibens (species), Phaeobacter (genus), Roseobacteraceae (family), Rhodobacterales (order), Alphaproteobacteria (class), Proteobacteria (phylum), Bacteria (superkingdom), cellular organisms (no rank)	MTEAAPAAPRRRARGGGGAARRAERTGVKIDTAKYIERNIPNFEVLGEEALQAIEANAETILEEVGVNFVNNPAALERWRAAGATIDGERVRIPRGLARELCKTAPSEFTQHARNPEKSVVVGGKNMVLAPVYGPPFVRDAKGGRRYATLDDFQKFVKLGYMSKWLHHSGGTVCEPTDVPVNKRHLDMLMAHMTLSDKPFMGSVTEPSRAQDSIEMCEILFGKEFVRDNTVMTSLININSPMTFDDVMMGALEVYAAHNQACIISPFIVGGAMAPVSVAGTLVQVLAEVLAGVAYSQLIRPGAPVIFGAMVTSIDMNSGAPTFGTPEASHITYGAGQLARRLGLPFRSSGSFCGSKLPDAQAAYETANSLNMGLLSGVNFQLHSCGWLEGGLVADFEKF…
A0A1L3I4E4	A0A1L3I4E4	unreviewed	A0A1L3I4E4_9RHOB	Methyltransferase (EC 2.1.1.-)	mttB1 PhaeoP97_01461	Phaeobacter porticola	517	Phaeobacter (genus), Roseobacteraceae (family), Rhodobacterales (order), Alphaproteobacteria (class), Proteobacteria (phylum), Bacteria (superkingdom), cellular organisms (no rank)	MTEAAPAAPRRRARGGGGAARRAERSGVKIETAKYIERKIPNFEVLDDEALQVIETSAETILEEVGVNFVNNPGALERWREAGAIIEGERVRIPRGLARKLCATAPSEFTQHARNPEKSVVVGGKNMVLAPVYGPPFVRDAKGGRRYATLEDFQKFVKLGYMSKWLHHSGGTVCEPTDVPVNKRHLDMLMAHMTLSDKPFMGSVTEPSRAQDSVEMCEILFGKEFVRDNTVMTSLININSPMTFDDVMMGALEVYAAHNQACIISPFIVGGAMAPVSVAGTLVQVLAEVLAGVAYSQLIRPGAPVIFGAMVTSIDMNSGAPTFGTPEASHITYGAGQLARRLGLPFRSAGSFCGSKLPDAQAAYETANSLNMGLLSGVNFQLHSCGWLEGGLVADFEKF…
A0A6I6IZV5	A0A6I6IZV5	unreviewed	A0A6I6IZV5_9RHOB	Methyltransferase (EC 2.1.1.-)	EI983_07595	Roseovarius faecimaris	514	Roseovarius (genus), Roseobacteraceae (family), Rhodobacterales (order), Alphaproteobacteria (class), Proteobacteria (phylum), Bacteria (superkingdom), cellular organisms (no rank)	MTEAAARRRGRGGGGAARRAERTAVSIETAKYIERNIPNFEVLNEEALEIIETNAETVLEEIGVNFVENPAALERWRQAGADVQGERVHIPRGLARELIKTAPGSFTQHARNPERSVEIGGRNLVLAPVYGPPFVRDMDGGRRYATMADFEKFVKLGYMSKWLHHSGGTVCEPTDVPVNKRHLDMLHAHMTLSDKPFMGSVTEPSRAQDSVDMAGLLFGKEFVQDNTVMTSLININSPMTFDDVMMGAMEVYAENNQACIVSPFIVGGAMAPVTVAGTLTQVMAEVLAGIAYNQLCRAGAPVIMGAFVTSIDMNSGAPTFGTPEAAHITYGAGQIARRLGLPYRSAGSFTGSKLPDAQAAYETSNSLNMGLLSGVNFMLHACGWLEGGLVSSFEKFVMD…
A0A5B9ELW7	A0A5B9ELW7	unreviewed	A0A5B9ELW7_9RHOB	Methyltransferase (EC 2.1.1.-)	FTO60_08195	Octadecabacter sp. SW4	521	unclassified Octadecabacter (no rank), Octadecabacter (genus), Roseobacteraceae (family), Rhodobacterales (order), Alphaproteobacteria (class), Proteobacteria (phylum), Bacteria (superkingdom), cellular organisms (no rank)	MTDVTYPSKNPTPRATRSGGRAARHASRAAKLSDAMRPVRPGLSGGQYSPLSDADVARIHAAALTALEEIGLADAPPSGVAILTVAGAVQGDDGRIRFPRALVEDMLAIAKRDVTLCARDPVHDLDLSGTRVHYGTAGAAVHMVDVAGRNYRESTVQDLFDAARIVDQLDNIHFLQRPMVCRDILDNLEMDLNTVYATTSGTTKHIGTSFVEPGHVAPCIEMLHMIAGGEDAWRARPFMSNSNCFVVPPMRFATEACEVMENCIRAGMPVLLLSAGMSGATAPSTIAGAIVQAVAECLAGIVYVNAMAPGHPAVFGTWPFGLDLRTGAMTGGSGEQALLTAGCAQMHRFYGLPGGAAAGIADSKLPDMQAGWEQMCSNVMAGLSGLNMVYEAAGMHASL…
M9RIL2	M9RIL2	unreviewed	M9RIL2_9RHOB	Methyltransferase (EC 2.1.1.-)	OA238_c19020	Octadecabacter arcticus 238	520	Octadecabacter arcticus (species), Octadecabacter (genus), Roseobacteraceae (family), Rhodobacterales (order), Alphaproteobacteria (class), Proteobacteria (phylum), Bacteria (superkingdom), cellular organisms (no rank)	MTDVTEQAPASGARRGRGGGGAARRAERTAVSFDTAKTIERNIPNLEMLSDEALDIIEANAETVLEEIGVAFVDNPAALERWKSVGAEVTGERVRIPKGLARKLCATAPSTFVQHARNPERSVTVGGNNLVLAPVYGPPFVRDAEGGRRYATIADFEKFVKLGYMSKWLHHSGGTVCEPTDVPVNKRHLDMLMAHMTLSDKPFMGSVTEPSRAQDSVEMCEILFGKDFVRDNTVMTSLININSPLTFDATMMGALEIYAAHNQAAIISPFIVGGAMAPVSVVGTLTQVLAEVMAGVAYSQIIRPGAPVVFGTFVTSIDMNSGAPTFGTPEAAHITNGAGQLARRMGLPYRSAGSFCGSKLPDAQAAYETANSLNMGLLSGVNFMLHSCGWLEGGLVASF…
A0A222EAX3	A0A222EAX3	unreviewed	A0A222EAX3_9RHOB	Methyltransferase (EC 2.1.1.-)	ANTHELSMS3_04512	Antarctobacter heliothermus	524	Antarctobacter (genus), Roseobacteraceae (family), Rhodobacterales (order), Alphaproteobacteria (class), Proteobacteria (phylum), Bacteria (superkingdom), cellular organisms (no rank)	MTDVADPLHEAHKRRRTGGRAGNKRRGGPVIEQMPWRLPVNIDRPTEPLTEEGVVRLDNACMRILEEIGIEFLHPEAVEILKRAGCTVNGENVRMGRDFVREMVAKAPSTFTLTPRNPDRTLTIGGNTILFGNVSSPPNYYDLEIGKKVSGTREQCANLLKLTQYFNCIHFAGGYPVEPCDVHASVRHLDVLFDKLTLSDKVMHAYSLGKERVEDVMEMVRIAGGLTHEEFDATPRMYTNINSTSPLKHDYPMMDGWMRMARRGQGLVVTPFTLAGAMAPVTMAGAVAQSLAEGVAAVVLAQVINPGVPCVIGTFTSNVDMKSGAPAFGTPEYMRATQMTGQMARFYDLPMRSSGVCAANVPDGQAMWETEHSLWAAIQSGTNMVYHAAGWLEGGLIAS…
A0A345RH69	A0A345RH69	unreviewed	A0A345RH69_9RHOB	Methyltransferase (EC 2.1.1.-)	C1J05_09170	Sulfitobacter sp. JL08	520	unclassified Sulfitobacter (no rank), Sulfitobacter (genus), Roseobacteraceae (family), Rhodobacterales (order), Alphaproteobacteria (class), Proteobacteria (phylum), Bacteria (superkingdom), cellular organisms (no rank)	MTDTVDTSVPPSTSARSGGRAARRAARAAPLADHLRPIRAGMSGGTYKPLTQAGMERIHRAALDALEQIGLADAPPSGIAYLTGAGAILGDDGRIRFPRALVEDTIAKANRSITLFARDPAHDLELSGTRVHYGTAGAAVHLVDVEGRNYRECTVQDLHDAARITDVLDNIHFLQRPMVCRDITDNREMDLNTVYACAAGTRKHIGTSFTEPSFVPDALKMLHMIAGGEDKWRERPFMSNSNCFVVPPMKFATEACQVMEECIKGGMPVLLLSAGMAGATAPSTVAGAIVQAVAECLAGLVYVNAVKPGHAAIFGTWPFGLDLRTGAMTGGSGEQALLSAGCAQMHQFYGVPGGAAAGIADAKLPDMQAGWEQMCSNVMAGLSGLNMVYEAAGMHASLL…
A0A7U5A6S6	A0A7U5A6S6	unreviewed	A0A7U5A6S6_9RHOB	Methyltransferase (EC 2.1.1.-)	mttB5 RCA23_c16680	Planktomarina temperata RCA23	511	Planktomarina temperata (species), Planktomarina (genus), Rhodobacteraceae (family), Rhodobacterales (order), Alphaproteobacteria (class), Proteobacteria (phylum), Bacteria (superkingdom), cellular organisms (no rank)	MTDTQNRRAGGRAARKAARAAPLSDAMRPVRPGMQGGTYKPLTQLDMERINEAALTALEEIGLADAPQSGIDIMVGAGAILGEDGRLRYPRALIEDMLAKANREITLSARNPKHDLHLSEKKVHYGTAGAAVHMVDVQTRSYRESTVRDLHNAARIVEHLDNIHFVQRPMVCRDILDNREMDLNTIYACATGTEKHIGTSFTEPDFVDDAFEMLHMIAGGEDKWRERPFVSNSNCFVVPPMKFATESCQVMEKCIAGGMPILLLSAGQAGATAPAPIAGAIVQAVAECLAGLVYVNAIKPGHPAIFGTWPFVSDLRTGAMSGGSGEQALLTAGCAQMHHYYGLPGGAAAGIADAKLPDMQAGWEQAMSNVMAGLTGLNMVYEAAGMHASLLGFCHESLI…
A0A1J0WI01	A0A1J0WI01	unreviewed	A0A1J0WI01_9RHOB	Methyltransferase (EC 2.1.1.-)	BOO69_10335	Sulfitobacter alexandrii	512	Sulfitobacter (genus), Roseobacteraceae (family), Rhodobacterales (order), Alphaproteobacteria (class), Proteobacteria (phylum), Bacteria (superkingdom), cellular organisms (no rank)	MTDTMTTRTGGRAARRAARAAPLAQHLRPVRPGLEGGLYRPLSDKGMADIHQAALTALEEIGLADAPASGVAHLSRAGAIPGTDGRIRFPRGLVEDAIAKANREVTLYSRDGRHDLDLSGTRVHYGTAGAAVHMVDALGRQYRECGVQDLHDAARICDVLDNIHFLQRPMVCRDITDNREMDLNTVYACCAGTTKHVGTSFTDPSFVADALEMLHLIAGGEDKWRERPFVSNSNCFVVPPMKFATESCLVMEACIEGGMPVLLLSAGMAGATAPSTVAGAIVQAVAECLAGLVYVNAVKPGHPAIFGTWPFGLDLRSGAMTGGSGEQALLTAGCAQMHRFYDLPGGAAAGIADSKLPDMQAGWEQMCSNVMAGLSGCNMIYEAAGMHASLLGFCHESLI…
A0A6G6FI30	A0A6G6FI30	unreviewed	A0A6G6FI30_9RHOB	Methyltransferase (EC 2.1.1.-)	G5B38_10595	Pseudohalocynthiibacter aestuariivivens	512	Pseudohalocynthiibacter (genus), Rhodobacteraceae (family), Rhodobacterales (order), Alphaproteobacteria (class), Proteobacteria (phylum), Bacteria (superkingdom), cellular organisms (no rank)	MTDTLSRRSGGRAARRASRAAPLIDSLRPIRPGMSGGQYKPLSDADVMRIHQTALDALEQIGLADAPPSGVEYLTRAGAILGDDGRLRFPRALIEDTVARATKEITLFGRDPRHDMHLTGAKVHFGTAGAAVHMVDVDGRNYRECTVQDLHDAARIADVLDNIHFVQRPMVCRDIYDNFEMDMNTVYACCGGTTKHVGTSFTDPSYVKGALEMLHLIAGGEDKWRARPFVSNSNCFVVPPMKFATEACQVMEACIEGGMPVLLLSAGMAGATAPSTIAGAIVQATAECLAGLVYVNAVKPGHPAIFGTWPFGLDLRTGAMTGGSGEQALLSAGCAQMHKFYGVPGGAVGGITDAKLPDMQAGWEAMCSNVMSGLSGLNMVYEAAGMHASLLGFCHESLI…
A0A1V0RJS8	A0A1V0RJS8	unreviewed	A0A1V0RJS8_9RHOB	Methyltransferase (EC 2.1.1.-)	ROSMUCSMR3_00524	Roseovarius mucosus	512	Roseovarius (genus), Roseobacteraceae (family), Rhodobacterales (order), Alphaproteobacteria (class), Proteobacteria (phylum), Bacteria (superkingdom), cellular organisms (no rank)	MTDTITRRAGGRAARREARSNPLAANLRPVHPGQEGGTYHPLSKAQMDRIHHAVLDALEQIGLADAPPSGVAYLTGAGAILGSDGRIRFPRALIEDTIAKANREITLFGRDPRHDMLLQGNRVHYGTAGAAVHVVEVNTRTYRESTVQDLHDAARIADQLDNIHFVQRPMVCRDIVDNREMDLNTLYACCAGTTKHVGTSFTEPGFVADAIEMLHLIAGGEDKWRERPFVSNSNCFVVPPMKFATESCLVMEECIRLGMPVLLLSAGQAGATAPAPIAGAIVQATAECLAGLVYVNAVKPGFPAIFGTWPFVSDLRTGAMSGGSGEQALLTAGCAQMHKYYGLPGGAAAGIADAKLPDMQAGWEQATSNVMAGLSGLNMVYEAAGMHASLLGFCLESLI…
A0A221K0F6	A0A221K0F6	unreviewed	A0A221K0F6_9RHOB	Methyltransferase (EC 2.1.1.-)	SULPSESMR1_01648	Pseudosulfitobacter pseudonitzschiae	515	Pseudosulfitobacter (genus), Roseobacteraceae (family), Rhodobacterales (order), Alphaproteobacteria (class), Proteobacteria (phylum), Bacteria (superkingdom), cellular organisms (no rank)	MTDTAATGRRGRGGGGAARRAERSAVSFETAKYIERNIPNFEILNEEALQIIEDNAETILAEIGVNFPDNPAALQRWRDAGAQVDGERVRIPKGLARELCKTAPSQYTQHARNPERNVVVGGRNLVLAPVYGPPFVRDAVGGRRYATLDDFQKFVKLAYMSKWLHHSGGTVCEPTDIPVNKRHLDMLYAHMTLSDKPFMGSVTEPSRAQDSVDMCGVLFGEDFVQQNTVMTSLININSPMTFDDVMMGALEVYAKNNQACIISPFIVGGAMAPVSVMGTLTQVLAEVLAGIAYSQLCRKGAPVIFGAFVTSIDMNSGAPTFGTPEAAHITYGAGQLARRMGLPFRSAGSFCGSKLPDAQAAYETSNSLNMGLLSGVNFMLHACGWLEGGLVSSFEKFVM…
A0A1L3I4L6	A0A1L3I4L6	unreviewed	A0A1L3I4L6_9RHOB	Methyltransferase (EC 2.1.1.-)	mttB2 PhaeoP97_01658	Phaeobacter porticola	516	Phaeobacter (genus), Roseobacteraceae (family), Rhodobacterales (order), Alphaproteobacteria (class), Proteobacteria (phylum), Bacteria (superkingdom), cellular organisms (no rank)	MTDQSNSPRTARNGGRAARRAARAAPLADHLRPVRAGMEGGRYRPLSDAGVARIHQAALDALEQIGLADAPPSGVAYLKAAGCIEGDDGRIRFPRALVEDTIAKANRSVTLFSRDGKNDLELSGTRVHYGTAGAAVHVVDVHGRTYRDSTVQDLHDAARITDQLDNVHFLQRPMVCRDILDNMEMDLNTVYASCSGTLKHIGTSFTEPSHVPPALEMLHMIAGGEDKWRERPFMSNSNCFVVPPMKFATESCEVMELCIKGGMPVLLLSAGMAGATAPSTIAGAIVQAVAECLAGLVYVNAVKPGAPAIFGTWPFGLDLRTGAMSIGSGEQALLTAGCAQMHHFYDLPGGAAAGASDSKLPDMQAGWEQMCSNVMAGLSGCNMVYEAAGMHASLLGFCL…
I7E0Y0	I7E0Y0	unreviewed	I7E0Y0_PHAIB	Methyltransferase (EC 2.1.1.-)	mttB2 PGA1_c16500	Phaeobacter inhibens (strain DSM 17395) (Phaeobacter gallaeciensis)	516	Phaeobacter inhibens (species), Phaeobacter (genus), Roseobacteraceae (family), Rhodobacterales (order), Alphaproteobacteria (class), Proteobacteria (phylum), Bacteria (superkingdom), cellular organisms (no rank)	MTDQSNSPRASRSGGRAARRAARAAPLADHLRPVRAGLEGGLYRPLSDAGVARIHEAALDALEQIGLADAPPSGVAYLKAAGCIEGDDGRIRFPRALVEDTIAKANRSVTLFSRDGKNDLELSGTRVHYGTAGAAVHVVDVHGRTYRDSTVQDLHDAARITDQLDNVHFLQRPMVCRDILDNMEMDLNTVYASCSGTLKHIGTSFTEPSHVPPALEMLHMIAGGEDKWRERPFMSNSNCFVVPPMKFATESCEVMELCIKGGMPVLLLSAGMAGATAPSTIAGAIVQAVAECLAGLVYVNAVKPGAPAIFGTWPFGLDLRTGAMSIGSGEQALLTAGCAQMHHFYDLPGGAAAGASDSKLPDMQAGWEQMCSNVMAGLSGCNMVYEAAGMHASLLGFCL…
V9WHY2	V9WHY2	unreviewed	V9WHY2_9RHOB	Methyltransferase (EC 2.1.1.-)	Gal_01692	Phaeobacter gallaeciensis DSM 26640	516	Phaeobacter gallaeciensis (species), Phaeobacter (genus), Roseobacteraceae (family), Rhodobacterales (order), Alphaproteobacteria (class), Proteobacteria (phylum), Bacteria (superkingdom), cellular organisms (no rank)	MTDQSNSPRAARSGGRAARRAARAAPLADHLRPIRAGLEGGLYRPLSDAGVARIHQAALDALEQIGLADAPPSGVAYLKAAGCIEGDDGRIRFPRALVEDTIAKANRSVTLFSRDGKNDLELSGNRVHYGTAGAAVHVVDVHGRTYRDSTVQDLHDAARITDQLDNVHFLQRPMVCRDILDNMEMDLNTVYASCSGTLKHIGTSFTEPSHVPPALEMLHMIAGGEDKWRERPFMSNSNCFVVPPMKFATESCEVMELCIKGGMPVLLLSAGMAGATAPSTIAGAIVQAVAECLAGLVYVNAVKPGAPAIFGTWPFGLDLRTGAMSIGSGEQALLTAGCAQMHHFYDLPGGAAAGASDSKLPDMQAGWEQMCSNVMAGLSGCNMVYEAAGMHASLLGFCL…
A0A859QD05	A0A859QD05	unreviewed	A0A859QD05_9HYPH	Methyltransferase (EC 2.1.1.-)	FKV68_15580	Ensifer mexicanus	526	Ensifer (genus), Sinorhizobium/Ensifer group (no rank), Rhizobiaceae (family), Hyphomicrobiales (order), Alphaproteobacteria (class), Proteobacteria (phylum), Bacteria (superkingdom), cellular organisms (no rank)	MTDNQFRDAAAGETSPLERRRRSGGRGAERSRKPVAAKYLNLVNTLATSMVLSEDALEAIHDASLTILEEIGMDIILPEARDRMKAAGADVTPGTDRVHFDRGLIMEMIASVPAGFTMHARNPARNVEIGGNNLVFAQIASAPFVADREGGRRTGNQEDFRKLVKLAQSYDIVHTTGGYPVEPVDLHASTRHLDCLSDMVKLTDKVFHVYSLGRQRNTDGIEIARIGRGISMEQMEREPSLFTIINTSSPLRLDGPMLQGIIEMSSRNQVVVVTPFTLAGAMAPVTIAGALVQQNAEALCGIAFTQMVRKGAPVMYGGFTSNVDMKTGAPAFGTPEYMKAVIAGGQLARKYNLPYRTSNTNAANTLDAQAAYESALSLWALIQGGGNFVMHAAGWTEGG…
A0A6G7VLG7	A0A6G7VLG7	unreviewed	A0A6G7VLG7_9RHOB	Methyltransferase (EC 2.1.1.-)	G8E03_08205	Pontibrevibacter nitratireducens	518	Pontibrevibacter (genus), Rhodobacteraceae (family), Rhodobacterales (order), Alphaproteobacteria (class), Proteobacteria (phylum), Bacteria (superkingdom), cellular organisms (no rank)	MTDMADVQGARRTGRRGGGGAARRAERTAPRIEAARYIERNIPNFEILTPEAIEIIEHNAETILEEIGVAFVDNPAALDRWREAGADVQGERVHIPRGLARALCATAPAQFTQYARNPDRNVVIGGKSLVLAPVYGPPFVRDIDGGRRYATMDDFRKFVKLGYMSKWLHHSGGTVCEPTDIAVNKRHLDMLQAHMTLSDKPFMGSVTEPIRATDSVEMCKILFGHAATEAPHMTSLINVNSPLTFDNTMMGALEIYAENMQACIISPFIVGGAMAPVSVAGTLTQVLAEALAGIAYSQLVRRGAPVIFGAFVTSIDMNSGAPTFGTPEASKILWGAGQLARRLNLPFRSGGGLCGSKLPDAQAGYETANTLNASLLGGVNFMLHACGWLEGGLVASFEK…
A0A3G1KLU1	A0A3G1KLU1	unreviewed	A0A3G1KLU1_9FIRM	Trimethylamine methyltransferase	DCMF_00210	Candidatus Formimonas warabiya	482	Candidatus Formimonas (genus), Peptococcaceae (family), Eubacteriales (order), Clostridia (class), Firmicutes (phylum), Terrabacteria group (no rank), Bacteria (superkingdom), cellular organisms (no rank)	MTDDVRTFNATKYQVLTPEEAQEVHSTSLTILEDIGTIVHHDEAIALLKKAGAYVENGNRVYLPTSLVEWAIRTAPSRVVVYDRNGKPAMFLEGYKSYFGTGSDCPSILDSFTGEKRRFLYKDVENAVTLCDYLPHIDFTMSMGLISDVKKEVSYQHEYAVMIRNSTKPQTITAADKESLDDIAEMAAAAVGGREVLSRKPIFVLYDEPSSPLQHSTTALEKLLYMAEHRYPTNYAPGMMAGATGPITMAGAVAQANAEILTGLVIHQLKNPGAPFVFGAGMSPMDLVSMQPTYSAPEAMVEQAGICDMARYYQLPSWGFAGCSAAKVPDEQAVMEATNYIMMAALCGTNLTHDVGYLEFGLTYSFDLLVMCNEFIGQVRRLQQGIQVNKEYLALDAVR…
A0A6G6FDD5	A0A6G6FDD5	unreviewed	A0A6G6FDD5_9RHOB	Trimethylamine methyltransferase	G5B38_00860	Pseudohalocynthiibacter aestuariivivens	508	Pseudohalocynthiibacter (genus), Rhodobacteraceae (family), Rhodobacterales (order), Alphaproteobacteria (class), Proteobacteria (phylum), Bacteria (superkingdom), cellular organisms (no rank)	MTDDTLTAPRRSGRRARLAQRAAPPVVNPAPPGQLGGAYKPLTDPELSAIYATALRLLKHLGMGEVPDRLAAMLLAAGARQMPGARISIPPALVGDAIAAAPRTFTLHGRDPARSITVGARAVHFGTGGAAVQALDLETQRYRASTLRDLHDFTRLQDTLTNISWFTRCCIATDVPDEYALDVNTAYALMKNTTKPVATAFTLAENVAPIVEMFDIAAGGKGEFAKRPFVKAHISPVISPMRYGEDAVDVVFECIAHNIPISCITAAQAGATAPATLAGFLAQSLAETLASLVMVHAIRPGYPMVFSNWPLVIDLRTGAFAGGGGEIAVLNAASAQLSNWLGLVSGVACSMTDAKAIDAQYGAEKGITSLAAALAGGNLIYESSGMTASLLGASFEGFI…
M9RE86	M9RE86	unreviewed	M9RE86_9RHOB	Methyltransferase (EC 2.1.1.-)	mttB2 OAN307_c25200	Octadecabacter antarcticus 307	520	Octadecabacter antarcticus (species), Octadecabacter (genus), Roseobacteraceae (family), Rhodobacterales (order), Alphaproteobacteria (class), Proteobacteria (phylum), Bacteria (superkingdom), cellular organisms (no rank)	MTDATEQAPASGARRGRGGGGAARRAERTAVSFDTAKTIERNIPNLEMLSEEALNIIEANAEIVLEEIGVAFVDNPAALERWKSVGAEVTGERVRIPKGLARKLCATAPSTFVQHARNPERSVTVGGNNLVLAPVYGPPFVRDNEGGRRYATIADFEKFVKLAYMSKWLHHSGGTVCEPTDVPVNKRHLDMLMAHMTLSDKPFMGSVTEPSRAQDSIEMCEILFGKDFVRDNTVMTSLININSPLTFDATMMGALEIYAEHNQAAIISPFIVGGAMAPVSVIGTLTQVLAEVMAGVAYSQIIRPGAPVIFGTFVTSIDMNSGAPTFGTPEAAHITNGAGQLARRMGLPYRSAGSFCGSKLPDAQAAYETANSLNMGLLSGVNFMLHSCGWLEGGLVASF…
A0A8F6TXY2	A0A8F6TXY2	unreviewed	A0A8F6TXY2_9RHOB	Trimethylamine methyltransferase family protein	KYE46_06995	Gymnodinialimonas ceratoperidinii	519	Gymnodinialimonas (genus), Rhodobacteraceae (family), Rhodobacterales (order), Alphaproteobacteria (class), Proteobacteria (phylum), Bacteria (superkingdom), cellular organisms (no rank)	MTDASPPRRRRAGGRAANTARASAHAIDQQPWRLPRNNDRPTEPLPPEGVEAIHRGAMRILSEIGIEFLNNEAVSHLREAGCKTEGQTVFFDPEFVEEMIARAPETFTVTPRNLDRKLVMGGDYMVFGNVSSPPNAWDLERGKRPGDMESYVEFIKLTQYFNCIHFAGGYPVEPIDVHASVRHLDCLFEKLTLTDKVAHAYSLGAERVDDVMEMVRIAGGLTDAEFEATPRMYTNINSVSPLKHDFPMLDGAMRLARRGQPVVVTPFTLAGAMAPVTLSGAVSLSIAEGLAAIALLQWIAPGCPVAIGTFTSNVDMKSGAPAFGTPEYMRATQMTGQMARYYKLPMRASGVCAANVPDGQAMWETSNSLWAGVQAGANMIYHAAGWLEGGLIASPEKFV…
A0A316G391	A0A316G391	unreviewed	A0A316G391_9RHOB	Methyltransferase (EC 2.1.1.-)	C8D95_10777	Silicimonas algicola	518	Silicimonas (genus), Rhodobacteraceae (family), Rhodobacterales (order), Alphaproteobacteria (class), Proteobacteria (phylum), Bacteria (superkingdom), cellular organisms (no rank)	MTDAAVRRRSGGRAGNRDRRGGEIFRQQPWGPVKNIDRPVEPLGEEGVQAIHDGAMRVLEEIGVEFLNDEALALFRQAGCTVEGTNVRMGRDWVMEMLARAPSQFTLTPRNPDRVITVGDGSLLFGNVSSPPAYWDMTMRTKSPGTRVQCADLLRLTQHFNCMHFAGGYPVEPVDIHPSVRHLDVLFDKLTITDKVPHAYSLGAERVEDVLEMVRIAGGLTEEAFRATPRMYTNINSTSPLKHDTPMIDGCLRCIRRGQAVIVTPFTLAGAMAPVTMAGAVTLSIAEALSAIALFQWVAPGSACVLGTFTTNVDMTSGAPAFGTPEYMRATQMTGQMARFYGLPLRSSGVCTSNAPDGQAMWETSNSLWAAVQSGTHMIYHAAGWLEGGLIACPEKFVM…
Q1GGV9	Q1GGV9	unreviewed	Q1GGV9_RUEST	Methyltransferase (EC 2.1.1.-)	TM1040_1374	Ruegeria sp. (strain TM1040) (Silicibacter sp.)	514	unclassified Ruegeria (no rank), Ruegeria (genus), Roseobacteraceae (family), Rhodobacterales (order), Alphaproteobacteria (class), Proteobacteria (phylum), Bacteria (superkingdom), cellular organisms (no rank)	MTDAAPRRRSRGGGGAARRAERTSVKIETAKYIERNIPNYEVLTEEALEVIETNAETILEEVGVNFVDNPAALERWRDAGADVQGERVRIPRGLARKLCETAPSQFTQHARNPEKSVEIGGKNLVLAPIYGPPFVRDANGGRRYATLEDFQKFVKLGYMSKWLHHSGGTVCEPTDVPVNKRHLDMLMAHIELSDKPFMGSVTEPSRAQDTVDMCGILFGKDFVQENTVTTSLININSPMTFDDVMMGALEVYAKNNQACIISPFIVGGAMAPVTIAGTLTQVLAEVLAGVAYSQLIRPGAPVIFGAFVSSIDMNSGAPTFGTPEASMVTYGAGQLARRLNLPFRSAGSFCGSKLPDAQAAYETANSLNMGLLSGVNFMLHSCGWLEGGLVADFEKFVMD…
A0A1B1A1I1	A0A1B1A1I1	unreviewed	A0A1B1A1I1_9RHOB	Methyltransferase (EC 2.1.1.-)	K529_006700	Tritonibacter mobilis F1926	514	Tritonibacter mobilis (species), Tritonibacter (genus), Rhodobacteraceae (family), Rhodobacterales (order), Alphaproteobacteria (class), Proteobacteria (phylum), Bacteria (superkingdom), cellular organisms (no rank)	MTDAAPRRRSRGGGGAARRAERTSVKIETAKYIERNIPNYEVLTEEALEVIETNAETILEEVGVNFVDNPAALDRWREAGADVQGERVRIPRGLARKLCETAPSEFTQHARNPEKSVVIGGKNLVLAPIYGPPFVRDANGGRRYATLEDFQKFVKLGYMSKWLHHSGGTVCEPTDVPVNKRHLDMLMAHMELSDKPFMGSVTEPSRAQDSVDMCGVLFGKDFVQENTVMTSLININSPMTFDDVMMGALEVYAQNNQACIISPFIVGGAMAPVTIAGTLTQVLAEVLAGVAYSQLVRPGAPVIFGAFVSSIDMNSGAPTFGTPEASMVTYGAGQLARRLNLPFRSAGSFCGSKLPDAQAAYETANSLNMGLLAGVNFMLHSCGWLEGGLVADFEKFVMD…
A0A5C1WFM7	A0A5C1WFM7	unreviewed	A0A5C1WFM7_9HYPH	Methyltransferase (EC 2.1.1.-)	FZC33_18055	Labrys sp. KNU-23	520	unclassified Labrys (in: Bacteria) (no rank), Labrys (genus), Xanthobacteraceae (family), Hyphomicrobiales (order), Alphaproteobacteria (class), Proteobacteria (phylum), Bacteria (superkingdom), cellular organisms (no rank)	MTDAADNATHTEAPSASRRGRDARRAARVQRGGVSVPYITRNIPLTEVLSEEAMQIIEHNAETLLEEVGIEFREYPRALELLKAAGCDIKGERVRFPRGLARKLIQTAPSQYTQHARNSERNVVIGGNNTVFAPNYGSPFVHDLDKGRRYGTIEDFRNFVKLAYANPYVHHSGGTVCEPVDLPVNKRHLEMLYAHMRLSDKPFMGSVTAPERAQDTVDMAKILFGEDFIRENTVCTSLINANSPMVWDNTMLGAADVYAQNNQACIITPFILSGAMSPVTVAGTLTQVLAEVLAGVSFLQLVRPGAPAIFGTFVSTLSMQSGAPTFGTPEAALAIYGAGQLARRMKLPFRSGGSLCASKVPDAQAAYESANTLLPAMFGGVNFMLHSAGWLEGGLSASY…
A0A5P9H3G1	A0A5P9H3G1	unreviewed	A0A5P9H3G1_9RHOB	Methyltransferase (EC 2.1.1.-)	FIU89_17860	Roseovarius sp. THAF27	517	unclassified Roseovarius (no rank), Roseovarius (genus), Roseobacteraceae (family), Rhodobacterales (order), Alphaproteobacteria (class), Proteobacteria (phylum), Bacteria (superkingdom), cellular organisms (no rank)	MTAVTEKPARRGRGTRTALRAVRDVKMLPSLKRGLPLTEPMSAEEIERIDAASMDILENVGVVFRDEIAIADWKRVGAEVRDGDRVHLDRGLVRELIKSIPDTFTYHARNPANNLPFGREHAIFVPMTGAPFLRDLDDVRRNPTLEDLANFHKLAQMSPALHSSAHHIVEPYDHPISQRHLRITYSSMKHSDKTFMGMTTSPKNAEDVMEMCAILFGEDFLEDHPVATGNCNGNSPLVWDETMLGAMRAFCRRNQPVLCSPFVLGGANTPASVAPAVAQLNAEALSALAYTQVVRKGCPAIYGHYLSTVSMKSGAPMAGTPEISLMNMMIGQMARFYGVPWRSSTNLGGAKTLDAQAGYESATTLMALQMAGTNYMWHAAGWNEAGMHCSMAKFVIDAE…
A0A6I6IS58	A0A6I6IS58	unreviewed	A0A6I6IS58_9RHOB	Methyltransferase (EC 2.1.1.-)	EI983_10810	Roseovarius faecimaris	513	Roseovarius (genus), Roseobacteraceae (family), Rhodobacterales (order), Alphaproteobacteria (class), Proteobacteria (phylum), Bacteria (superkingdom), cellular organisms (no rank)	MTAPSPRRSGGRAARQALRAAAPAEDQRSVRPGMSGGVYKPLSPEGIERIHQTALAALEEIGLADAPPSGIEYLTAAGAILGDDGRIRFPRALVEDMLAKANREITLFARDPRHDMTLSGARVHYGTAGAAVHMVDVKGRNYRESTVQDLHDAARITDVLDNIHFLQRPMVCRDITDNMEMDLNTVYATVSGTMKHIGTSFTEPHHVPPAFEMLHMIAGGEDKWRERPFMSNSNCFVVPPMKFATESCLVMEECIRGGMPVLLLSAGMAGATTPSTVAGAIAQSCAECLAGLVYVNAVKPGHPAIFGTWPFGLDLRTGAMSIGSAEQALLTAGCAQMHQFYGVPGGAAAGASDSKLPDMQAGWEQMCTNVTAGLAGVNMVYEAAGMHASLLGFCHESLI…
A0A222E7K0	A0A222E7K0	unreviewed	A0A222E7K0_9RHOB	Methyltransferase (EC 2.1.1.-)	ANTHELSMS3_03548	Antarctobacter heliothermus	512	Antarctobacter (genus), Roseobacteraceae (family), Rhodobacterales (order), Alphaproteobacteria (class), Proteobacteria (phylum), Bacteria (superkingdom), cellular organisms (no rank)	MTAPLSRRSGGRAARVASRAAALSDDIRPVRPGMTGGKFRPLTDAQVDRIHATALLALDEIGLADAPTSGIEIMTAAGARLGDDGRLRFSPALVEDMLAKACRDLTLCGRDPRFDMDLSGQRVHYGTAGAAVHMVDVAGRAYRESTVQDLHDAARIAHVLDNIHFLQRPMVARDITDNREMDLNTIYACCAGTTKHVGTSFSDPSHVAEGLELLHLIAGGEDAWRARPFVSNSNCFVVPPMKFATESCETMESCIRGGMPVLLLSAGMAGATAPSTIAGAIVQAVAECLAGVVYVNAMKPGHPAIFGTWPFGLDLRSGAMTVGSGEQALLSSGCAQMHAFYGLPGGATGGASDSKLPDMQAGWEQMCTNVMAGLSGLNMVYEAAGMHASLLGFCHESLI…
A0A6F8Q6U4	A0A6F8Q6U4	unreviewed	A0A6F8Q6U4_9RHOB	Methyltransferase (EC 2.1.1.-)	KU6B_24830	Mameliella alba	512	Mameliella (genus), Roseobacteraceae (family), Rhodobacterales (order), Alphaproteobacteria (class), Proteobacteria (phylum), Bacteria (superkingdom), cellular organisms (no rank)	MTAPLSRRGGGRAARVAARATALSEDQRPVRPGLIGGRYRPLTEIEVARIHASALVALDEIGLSGAPASGVEILTGAGARLGEDGRLRFPPALVEDMLAKAARDITLPARDPRFDLDLSGQRVHYGTAGAAVHLVEIDGQTYRESTLQDLHDAARIAHQLDNIHFLQRPMVARDLTDNLELDLNTLYACCSGTTKQVGTSFSDPANVPDALDLLHMIAGGEAAWRARPFVSNSNCFVVPPMKFASESCETMEACIRGGMPVLLLSAGMSGATAPSTIAGAIVQSVAECLAGLVYVNAIAPGHPAIFGTWPFGLDLRTGAMCLGSGEQALLSAGCAQMHAHYGLPGGTAGGAADSKLPDMQAGWEQMCSNVLAGVAGANMVYEAAGMHASLLGFCHESLI…
A0A346SHR4	A0A346SHR4	unreviewed	A0A346SHR4_9RHOB	Methyltransferase (EC 2.1.1.-)	D1823_10245	Ruegeria sp. AD91A	514	unclassified Ruegeria (no rank), Ruegeria (genus), Roseobacteraceae (family), Rhodobacterales (order), Alphaproteobacteria (class), Proteobacteria (phylum), Bacteria (superkingdom), cellular organisms (no rank)	MTAPERGRRRRGRGAEAAPQPSRDVNYRHLRNPFPLMEVFPVDQIADMHDTALRILEELGVKTLLPEARKLFKQGGARVDEDSEMVFIGREIVETAIASAPKSIACRAGARRRDFNLELGSLVFQPGAGAPNATDLERGRRPATGQDYLEFLKLTHHFDVFQMISPQVEPQDVPTHLRHYFTTRAQMELTDKFPFFFSRGTPQVMDCFEMLTTARGLSDDAFRGHAHCYTIINTNSPRTLDIPMAQGLIDFARHGQMSIITPFTLMGAMAPITVAGAITLSHAEALAALTLTQLANPGAPVCYGTFTSNVDMKSGAPAFGTPSHFQASLAAGQLARHLGLPWRSAAGSASNINDVQAANENQFGLWGCLMAGATVIIHSAGWLEGGLTVSFEKLVCDAE…
A0A7U5A722	A0A7U5A722	unreviewed	A0A7U5A722_9RHOB	Methyltransferase (EC 2.1.1.-)	RCA23_c22000	Planktomarina temperata RCA23	536	Planktomarina temperata (species), Planktomarina (genus), Rhodobacteraceae (family), Rhodobacterales (order), Alphaproteobacteria (class), Proteobacteria (phylum), Bacteria (superkingdom), cellular organisms (no rank)	MTANFAGLGHFEGKQPLEMMMSDAPRRRSGGRAGNTRGNRGAIEQMPWRIVENTDRPIEPLTQEGIEAIHEGAMTILEDIGIEFLNTEALAIFKDAGCKVEGEKVFLDRHWVMEMIGKAPSEFTITPRNPAHELTVGGNKLLFGNVSSPPNYWDMELGRKVSGTREKCQDFFKLSQYFNCIHFVGGYPVEPVDVHASIRHLEATYDKLTLTDKAAHTYCLGSERVEDTMEMVRIAGGLSHEEFEAKPHMYTNINSTSPLKHDWPMIDGCLRLARRGQAIFVTPFTLAGAMAPVTMAGAVTQSIAEALCAIALFQYMRPGTPCVIGTFTSNVDMKTGAPAFGTAEYMRATQMTGQMGRFYKLPIRSSGVCAANVPDGQAMWETSNSLWAAVQSGSNVVYH…
A0A6I6IJR4	A0A6I6IJR4	unreviewed	A0A6I6IJR4_9RHOB	Methyltransferase (EC 2.1.1.-)	EI983_00585	Roseovarius faecimaris	517	Roseovarius (genus), Roseobacteraceae (family), Rhodobacterales (order), Alphaproteobacteria (class), Proteobacteria (phylum), Bacteria (superkingdom), cellular organisms (no rank)	MTAMTTKPRTGGRRGRAAKRATPAVKTFDRAWRQWVRPYAPVEQFSADQIEAIHEASLTVLKEVGIHVMNDEARALYVSAGMTEAPGEIIRFDPDALMELIAKAPAEITLHGRGSDRQVTLGGKHVGICTTGGTPNFSDLQGGRRPGTLASLDDFCRVSQAFDVIHMIGPFVEAQDIPPSLRHFAMTKSVLTLTDKVPFVFFRGTEAVADAYEMIRIAQGLSHEEFAETPCSYSVANSNSPLMLDLLMCRGIIDAARAGQVMVLTPFTLSGAMAPVTIPGALVQQNAEALAGLSLSQIVRPGAPVVYGSFTSNVDMRSGAPAFGTPEYVKAAFASGQLARRYNLPLRSSGVTASNAPDAQAAYEMQMSLWGALMGGTNLLLHGAGWLEGGLTASAEKFI…
A0A4P6HAL2	A0A4P6HAL2	unreviewed	A0A4P6HAL2_9HYPH	Methyltransferase (EC 2.1.1.-)	C1M53_21980	Mesorhizobium sp. Pch-S	512	unclassified Mesorhizobium (no rank), Mesorhizobium (genus), Phyllobacteriaceae (family), Hyphomicrobiales (order), Alphaproteobacteria (class), Proteobacteria (phylum), Bacteria (superkingdom), cellular organisms (no rank)	MTALRARRSAERVHSRAGAPIPQLPPRRVENPYPPMALLSADQVEAIHHASLHILENLGIEVMNRRALGVFQSAGADVDHGTMTVRLDRGLVAEALKTAPPSYELASRNPARQLTFGGNIINFTLVAGPPNVHDFERGRRAGNLRDYHELVSLAQHFNCIHMLGNQVCAPIELPANTRHLDTYFANLTLTDKPFHVSAIGRGRALDGITMMAISRGLSLEEVADDPGVGTVISVNSPRRFDEMMADGLMTMAEFGQSACVTPFTLMGAMSPVTLAGALAQQNAEALFGITLAQLVRPGCPVVYGAFTSNVDMRSGAPAFGTPENTKANIASGQLARRYNLPYRTTPGSASNAADAQGAYETLMALWGAVLGHGNLVYHAAGWQEGGLTASYEKFIIDIE…
A0A4P7JE74	A0A4P7JE74	unreviewed	A0A4P7JE74_9RHOB	Methyltransferase (EC 2.1.1.-)	E2K80_12325	Boseongicola sp. CCM32	519	unclassified Boseongicola (no rank), Boseongicola (genus), Rhodobacteraceae (family), Rhodobacterales (order), Alphaproteobacteria (class), Proteobacteria (phylum), Bacteria (superkingdom), cellular organisms (no rank)	MTAETPVRRRRAGGRKGHANRAGHTAVDQMPWRLIRNTDAPTEPLDGDGVQAIHTGAMRILNEIGIEFLNDEAREILTRAGCKVDGEKVFMDEAFVMEMLGHAPDSFTITPRNPDRQLIIGENVLTFGNVSSPPNAWDMERGKRSGDFETYKEFLKLTQYFNCIHFAGGYAPEPIDIHASVRHLDCLYEKLTLTDKVPHAYSLGAERVDDVMEMVRIAAGLTHEEFDATPRMYTNINSVSPLKHDFPMLDGAMRLARRGQPVVVTPFTLAGAMAPVTMSGAVALSLAEGLAAIALLQYINPGCPVAIGTFTSNVDMKSGAPAFGTPEYMRATQMTGQMARFYRLPMRSSGVCAANVPDGQAMWETSQSLWAAVQSGTNMVYHAAGWLEGGLIASPEKFV…
A0A1L3SUH0	A0A1L3SUH0	unreviewed	A0A1L3SUH0_9HYPH	Methyltransferase (EC 2.1.1.-)	BSQ44_17885	Aquibium oceanicum	513	Aquibium (genus), Phyllobacteriaceae (family), Hyphomicrobiales (order), Alphaproteobacteria (class), Proteobacteria (phylum), Bacteria (superkingdom), cellular organisms (no rank)	MTAEPRRRRSADRSAARGESRIPRLGQRSVRNPYPPMRLLSDDQVEAIHEASLDILENLGIELMSPRGLDLFARAGASVDRASQTVRLDRGLVAEALKTTPERFALTPRNPRNRVEIGGDRINFTLVAGPPNVHDMERGRRAGNMRDYGELVSMAQHFDCITMLGNQVCAPVELPANSRHLDTYHANLTLTDKSFHVSAIGRGRALDGIRMAAIARGLTVEQLAEDPALTTIISVNSPRRFDGEMAEGMMTMSEHGQAVCVTPFTLMGAMSPVTLAGALAQQNAEALFGIVLTQLVRPGAPVIYGAFTSNVDMRSGAPAFGTPENTKANIASGQLARRYRLSYRTTPGSASNAADAQGAWETMMALWGAVLGHGNLVYHAAGWQEGGLTASFEKFVMDV…
A0A5J6MLQ7	A0A5J6MLQ7	unreviewed	A0A5J6MLQ7_9PROT	Methyltransferase (EC 2.1.1.-)	FRZ44_36690	Hypericibacter terrae	519	Hypericibacter (genus), Rhodospirillaceae (family), Rhodospirillales (order), Alphaproteobacteria (class), Proteobacteria (phylum), Bacteria (superkingdom), cellular organisms (no rank)	MTADPASETATGRGRGGRTARQRQRSQSQRAAALIAGVERRIPTYDLLSEEGLVALETAADVILQEVGIEFREDPEALRLWRAAGADVKGELVRFEPGLLRQILKTAPKSFVQHARNPARSVTIGGNQVIFAPAYGPPFVRDLEGGRRYGTLKDFENFVKLAYMIPWLHHSGGTICEPVDIPVNKRHLDMVSSHLRLTDKPFMGSVTAENRAEDSIEMARIVFGHEFVDRNCVILGNINANSPLVFDATMTNALRAYARANQAAVVVPFILGGAMGPVTTAGAIAQSLAETMAGCALTQLVRPGAPVIFGNFLSSMALRSGSPTFGTPEPALGSLVIGQLARRLELPLRCSGAFTSSKIADGQAMTESTVSMLSAVQCGANFILHAAGWLEGGLTMGYE…
A0A6M7TPZ1	A0A6M7TPZ1	unreviewed	A0A6M7TPZ1_9HYPH	Methyltransferase (EC 2.1.1.-)	EB229_20050	Mesorhizobium jarvisii	525	Mesorhizobium (genus), Phyllobacteriaceae (family), Hyphomicrobiales (order), Alphaproteobacteria (class), Proteobacteria (phylum), Bacteria (superkingdom), cellular organisms (no rank)	MTAAVNPLEPALAPDRARRGGRAGKRAGGSAAFEQPAFRQLKNPLAPTRLVSEDELESIHLASLRVLREIGVDVLHDEARRIMKAHGADVREGSERVRFDSDMILELISHCPSEFTIHARNPAHSVRFGGDNLIISMMASAPNCSDIDRGRRPGNQADYRNFLRLAQMHNILNCTGGYPVEPTDIHPSVRHLECIRDLATLTDKVFHIYSLGKERNVDGIEIARIARGISHEQLLEEPSVFTIINTNSPLKLDVPMMEGIIQMSSKGQVVVVTPFTLSGAMAPVTIAGALVQQNAEALSGIAFAQMVRRGAPVGYGGFTSNVDMKSGSPAFGTPEYMKAQLVGGQLARRYNIPYRTSNTCAANTVDAQAAYESVFSLWGAIQGGGNLMMHAAGWLEGGL…
A0A068D8L2	A0A068D8L2	unreviewed	A0A068D8L2_9HYPH	Methyltransferase (EC 2.1.1.-)	MCHK_2855	Mesorhizobium huakuii 7653R	525	Mesorhizobium huakuii (species), Mesorhizobium (genus), Phyllobacteriaceae (family), Hyphomicrobiales (order), Alphaproteobacteria (class), Proteobacteria (phylum), Bacteria (superkingdom), cellular organisms (no rank)	MTAAVNPLEPALAPDRARRGGRAGKRAGGSAAFEQPAFRQLKNPLAPTRLVSEDELESIHLASLRVLREIGVDVLHDEARRIMKAHGADVREGSERVRFDSDMILELISHCPSEFTIHARNPAHNVRFGGDNLIISMMASAPNCSDIDRGRRPGNQADYRNFLRLAQMHNILNCTGGYPVEPTDIHPSVRHLECIRDLATLTDKVFHIYSLGKERNVDGIEIARIARGISHEQLLEEPSVFTIINTNSPLKLDVPMMEGIIQMSSKGQVVVVTPFTLSGAMAPVTIAGALVQQNAEALSGIAFAQMVRRGAPVGYGGFTSNVDMKSGSPAFGTPEYMKAQLVGGQLARRYNIPYRTSNTCAANTVDAQAAYESVFSLWGAIQGGGNLMMHAAGWLEGGL…
A0A6M7UV35	A0A6M7UV35	unreviewed	A0A6M7UV35_9HYPH	Methyltransferase (EC 2.1.1.-)	EB233_17430	Mesorhizobium erdmanii	525	Mesorhizobium (genus), Phyllobacteriaceae (family), Hyphomicrobiales (order), Alphaproteobacteria (class), Proteobacteria (phylum), Bacteria (superkingdom), cellular organisms (no rank)	MTAALQSLESAQAPDRARRGGRAGKRAGGSAAFEQPAFRQLRNPLTPTKLVSDDELESIHLASLRVLREIGVDVLHDEARRIMKAHGADVREGSERVRFDSDMILELVSHCPSEFTLHARNPAHNLRFGGNNVILSMMASAPNCSDIDRGRRPGNQADYRNFLRLAQMHNILNCTGGYPVEPTDIHPSVRHLECIRDLAMLTDKVFHIYSLGKERNVDGIEITRIARGISHEQMLEEPSVFTIINTNSPLKLDVPMMEGIIQMSSKGQVVVVTPFTLSGAMAPVTIAGALVQQNAEALSGIAFAQMVRKGAPVGYGGFTSNVDMKSGSPAFGTPEYMKAQLVGGQLARRYNIPYRTSNTCAANTVDAQAAYESVFSLWGAIQGGGNMMMHGAGWLEGGL…
F7Y2B9	F7Y2B9	unreviewed	F7Y2B9_MESOW	Methyltransferase (EC 2.1.1.-)	Mesop_3878	Mesorhizobium opportunistum (strain LMG 24607 / HAMBI 3007 / WSM2075)	525	Mesorhizobium opportunistum (species), Mesorhizobium (genus), Phyllobacteriaceae (family), Hyphomicrobiales (order), Alphaproteobacteria (class), Proteobacteria (phylum), Bacteria (superkingdom), cellular organisms (no rank)	MTAALQSAEPALAPDRARRGGRAGKRAGGSAAFEQPPFRQLKNPLAPTRLVSDDELESIHLASLRVLREIGVDVLHDEARRIMKAHGADVREGTERVRFDSDMILELVSHCPSEFTMHARNPAHNLRFGGNNVILSMMASAPNCSDIDRGRRPGNQADYRNFLRLAQMHNILNCTGGYPVEPTDIHPSVRHLECIRDLATLTDKVFHIYSLGKERNVDGIEIARIARGISHEQMLEEPSVFTIINTNSPLKLDVPMMEGIIQMSSKGQVVVVTPFTLSGAMAPVTIAGALVQQNAEALSGIAFAQMVRKGAPVGYGGFTSNVDMKSGSPAFGTPEYMKAQLVGGQLARRYNIPYRTSNTCAANTVDAQAAYESVFSLWGAIQGGGNLMMHGAGWLEGGL…
L0KLM0	L0KLM0	unreviewed	L0KLM0_MESAW	Methyltransferase (EC 2.1.1.-)	Mesau_03665	Mesorhizobium australicum (strain HAMBI 3006 / LMG 24608 / WSM2073)	525	Mesorhizobium australicum (species), Mesorhizobium (genus), Phyllobacteriaceae (family), Hyphomicrobiales (order), Alphaproteobacteria (class), Proteobacteria (phylum), Bacteria (superkingdom), cellular organisms (no rank)	MTAALQPSEPALAPDRARRGGRAGKRAGGSAAFEQPAFRQLKNPLTPTKLVSEDELESIHLASLRVLREIGVDVLHDEARSIMKAHGADVREGSERVRFDSDMILELVSNCPSEFTIHARNPEHNVRFGGDNLIISMMASAPNCSDIDRGRRPGNQQDYRNFLRLAQMHNILNCTGGYPVEPTDIHPSVRHLECIRDLATLTDKVFHIYSLGKERNVDGIEITRIARGISHEQLLAEPSVFTIINTNSPLKLDVPMMEGIIQMSSKGQVVIVTPFTLSGAMAPVTIAGALVQQNAEALSGIAFAQMVRKGAPVGYGGFTSNVDMKSGSPAFGTPEYMKAQLVGGQLARRYNIPYRTSNTCAANTVDAQAAYESVFSLWGAVQGGGNLMMHAAGWLEGGL…
A0A5B8AYZ1	A0A5B8AYZ1	unreviewed	A0A5B8AYZ1_9HYPH	Methyltransferase (EC 2.1.1.-)	FGU64_05195	Mesorhizobium sp. 8	525	unclassified Mesorhizobium (no rank), Mesorhizobium (genus), Phyllobacteriaceae (family), Hyphomicrobiales (order), Alphaproteobacteria (class), Proteobacteria (phylum), Bacteria (superkingdom), cellular organisms (no rank)	MTAALPATEPTAHAERARRGGRAGKRAGGAAAFDQPAFRQLRNPLKPTPFISEDELEHIHLASLRVLKEIGVDVLHDEARRIMKAHGADVRDGTERVRFDADMILELIAHAPSEFTLHARNPAHNVQLGGDNIIFSQMASAPNCSDTDRGRRAGNQADFRNLVRLGQMHNILHVTGGYPVEPVDIHPAVRHLECLRDFVLLTDKAFHAYSLGRERNLDGIEIARIGRGVPMEQFVQEPSLLTIINTNSPLKLDIPMMEGIIQMASHGQVVIVTPFTLAGAMAPVTVAGALVQQNAEALAGIAFAQMVKQGAPVGYGGFTSNVDMKSGAPAFGTPEYMKAQLVGGQLARRYRIPYRTSNVCAANSVDAQAAYESVFSLWGCVQGGGNFIKHAAGWLEGGL…
A0A3Q8XYX5	A0A3Q8XYX5	unreviewed	A0A3Q8XYX5_9HYPH	Methyltransferase (EC 2.1.1.-)	EJ066_25575	Mesorhizobium sp. M9A.F.Ca.ET.002.03.1.2	525	unclassified Mesorhizobium (no rank), Mesorhizobium (genus), Phyllobacteriaceae (family), Hyphomicrobiales (order), Alphaproteobacteria (class), Proteobacteria (phylum), Bacteria (superkingdom), cellular organisms (no rank)	MTAALHPAEPALATDRARRGGRAGKRVGAASAFAQPPFRQLKIPLTPTKLVSDDELESIHLASLRVLREIGVDVLHDEARRIMKAHGAEVHEGSERVRFDSDMILELISHCPSEFTIHARNPAHDVRFGGDNLIIAMMASAPNCSDIDRGRRPGNQLDYRNFLKLTQMHNILSCTGGYPVEPIDIHPSVRHLECIRDLSVLTDKVFHIYSLGKERNVDGIEIARIARGISEEQLLEEPSVFTIINTNSPLKLDVPMLEGIIQMSSKGQVVIVTPFTLSGAMAPVTIAGALVQQNAEALSGIAFAQMVKKGAPVGYGGFTSNVDMKSGAPAFGTPEYMKAQLVGGQLARRYQIPYRTSNTCAANTVDAQAAYESVFSLWGAIQGGGNMLMHAAGWLEGGL…
G6YCS9	G6YCS9	unreviewed	G6YCS9_9HYPH	Methyltransferase (EC 2.1.1.-)	MEA186_18822	Mesorhizobium amorphae CCNWGS0123	525	Mesorhizobium amorphae (species), Mesorhizobium (genus), Phyllobacteriaceae (family), Hyphomicrobiales (order), Alphaproteobacteria (class), Proteobacteria (phylum), Bacteria (superkingdom), cellular organisms (no rank)	MTAALHPAEPALATDRARRGGRAGKRAGGSAAFEQPPFRQLRNPLTPTKLVSDDELESIHLASLRVLREIGVDVLHDEARRIMKAHGADVREGSERVRFDSDMILELVSNCPSEFTIHARNPAHNVRFGGNNLIISMMASAPNCSDIDRGRRPGNQADYRNFLRLTQMHNILNCTGGYPVEPIDIHPSVRHLECIRDLSLLTDKVFHIYSLGKERNVDGIEIARIARGISHEQLLEQPSVFTIINTNSPLKLDVPMMEGIIQMSSKGQVVIVTPFTLSGAMAPVTIAGALVQQNAEALSGIAFAQMVRKGAPVGYGGFTSNVDMKSGAPAFGTPEYMKAQLVGGQLARRYNIPYRTSNTCAANTVDAQAAYESVFSLWGAIQGGGNLMMHAAGWLEGGL…
A0A4P6HRJ1	A0A4P6HRJ1	unreviewed	A0A4P6HRJ1_9HYPH	Methyltransferase (EC 2.1.1.-)	C1M53_24485	Mesorhizobium sp. Pch-S	525	unclassified Mesorhizobium (no rank), Mesorhizobium (genus), Phyllobacteriaceae (family), Hyphomicrobiales (order), Alphaproteobacteria (class), Proteobacteria (phylum), Bacteria (superkingdom), cellular organisms (no rank)	MTAALHPAEPALATDRARRGGRAGKRAAGAAAFDQPAFRQLKIPFAPTRLISDDELESIHLASLRVLKEIGVDVLHDEARRIMKAHGADVREGEFRVRFDADMILELISHAPSEFTIHARNPAHNLRFGGNNTIFAQMASAPNCSDLDSGRRPGNQRDYRNFLKLAQMHNILQMTGGYPVEPIDIHPSVRHLECIRDLAILTDKAFHAYSLGKERNVDGIEIARIARGISREQMMEEPSLYTIINTNSPLKLDVPMMEGIIQMSSMGQIVVVTPFTLSGAMAPVTIAGALVLQNAEALAGIAFTQMVRKGAPVGYGGFTSNVDMKSGAPAFGTPEYMKAQVVGGQLARRYNLPYRTSNTCAANTVDAQAAYESVFSLWGVVQGGGNFMMHGAGWLEGGL…
A0A5P9G975	A0A5P9G975	unreviewed	A0A5P9G975_9RHOB	Methyltransferase (EC 2.1.1.-)	FIU92_03045	Ruegeria sp. THAF33	514	unclassified Ruegeria (no rank), Ruegeria (genus), Roseobacteraceae (family), Rhodobacterales (order), Alphaproteobacteria (class), Proteobacteria (phylum), Bacteria (superkingdom), cellular organisms (no rank)	MTAAERGRRRRGRGAEAAPQPGRDVNYRQLRNPFPHMEVFPADQIADMHDTALRTLEELGVKTLLPEARKLFKQGGARVDEDTEMVFIGREMVEAAVASAPKSIACRAGSRRRDFTLELGSLVFQPGAGAPNATDLERGRRPATGQDYLEFLKLTHHFDVFQMISPQVEPQDVPTHLRHYFTTRAQMELTDKFPFFFSRGTPQVMDCFEMLTTARGLSDDAFRGNAHCYTIINTNSPRTLDIPMAQGLIDFARHGQMSIITPFTLMGAMAPITVAGAITLSHAEALAALTLTQLANPGAPVCYGTFTSNVDMKSGAPAFGTPSHFQASLAAGQLARHLGLPWRSAAGSASNTNDVQAANENQFGLWGCLMAGATVIIHSAGWLEGGLTVSFEKLVCDAE…
A0A387FEA7	A0A387FEA7	unreviewed	A0A387FEA7_9HYPH	Methyltransferase (EC 2.1.1.-)	CCGE525_00605	Rhizobium jaguaris	522	Rhizobium (genus), Rhizobium/Agrobacterium group (no rank), Rhizobiaceae (family), Hyphomicrobiales (order), Alphaproteobacteria (class), Proteobacteria (phylum), Bacteria (superkingdom), cellular organisms (no rank)	MSYGGEYDRGDSRRKGRQTRTQRRAARREGTTKLPGVPYIIRNIPTYDILSEENLQKIERTAERILAEIGIEFRDDPVSVDHWKRAGARVEGVRVRFEPGMLQEIVASAPSEFTQHARNPANNVQIGGKKVVFSPAYGSPFVMDLDKGRRYGTIEDFQNFIKLAQASPWLHHSGGTICEPVDVPVNKRHLDMVYSHIKYSDRAFMGSVTAEERAEDSIEMTRILFGADFVDRNCVILGNVNVNSPLVWDGTMTKSLRAYARANQAAVIVPFILGGAMGPVTNAGAIAQSYAETLAGCALTQLERKGAPVIFGNFLSSMSLRSGSPTFGTPEPAIGSMVIGQLARRLKLPLRCAGNFSNSKLPDGQAMQEGLMSMLSAIHCGANFILHSAGFLDGLLVMS…
F7YGH8	F7YGH8	unreviewed	F7YGH8_MESOW	Methyltransferase (EC 2.1.1.-)	Mesop_0129	Mesorhizobium opportunistum (strain LMG 24607 / HAMBI 3007 / WSM2075)	528	Mesorhizobium opportunistum (species), Mesorhizobium (genus), Phyllobacteriaceae (family), Hyphomicrobiales (order), Alphaproteobacteria (class), Proteobacteria (phylum), Bacteria (superkingdom), cellular organisms (no rank)	MSVVVEKQEAADQRSRRSGGREARRAMRAAPLADDIKPVRAGLEGGSYGPLAGNDQERIHEAVLTLLETVGFANAIPSCIEALTKVGATYGDDGRIRFPRALVLDTIKKAARNFTLHGQDPKHDMVIQGKRVHYGTAGAAVHLVDVEKREYRESLLQDIYDAARIVEGLDNIHFFQRPMVPRDIPDPLEMDFNTLYACVMGTSKHVGTSFTVRENVQPALEMLYAIAGGEENFRARPFVSNSNCFVVPPMKFAEDACGVLEACVDGGIPILLLSAGQAGATAPAAIAGAVVQAVAEVLAGLVYVNALKPGHPAIFGTWPFVSDLRTGAMSGGSAEQAVLTAACAQMAQFYDLPGGSAAGMTDSKLPDIQSGYEKGITDVMAGLAGLNLVYESAGMHASL…
A0A6M7T7G4	A0A6M7T7G4	unreviewed	A0A6M7T7G4_9HYPH	Methyltransferase (EC 2.1.1.-)	EB229_00620	Mesorhizobium jarvisii	529	Mesorhizobium (genus), Phyllobacteriaceae (family), Hyphomicrobiales (order), Alphaproteobacteria (class), Proteobacteria (phylum), Bacteria (superkingdom), cellular organisms (no rank)	MSVVLEKQEAAADQRSRRSGGREARRAMRAAPLADDIRPVRAGLEGGSYGPLRGNDQERIHEAVLTLLETVGFANAIPSCIEALTKAGATYGDDGRIRFPRALVLDTIKKAARNFTLHGQDPKHDMVIQGKRVHYGTAGAAVHLVDVEKREYRESLLQDIYDAARIVEGLDNIHFFQRPMVPRDIPDPLEMDFNTLYACVMGTSKHVGTSFTVRENVQPALEMLYAIAGGEENFRARPFVSNSNCFVVPPMKFAEDACGVLEACVEGGIPILLLSAGQAGATAPAAIAGAVVQAVAEVLAGLVYVNAIKPGHPAIFGTWPFVSDLRTGAMSGGSAEQAVLTAACAQMAQFYDLPGGSAAGMTDSKLPDIQSGYEKGITDVMAGLAGLNLVYESAGMHAS…
A0A068DGK3	A0A068DGK3	unreviewed	A0A068DGK3_9HYPH	Methyltransferase (EC 2.1.1.-)	MCHK_6438	Mesorhizobium huakuii 7653R	529	Mesorhizobium huakuii (species), Mesorhizobium (genus), Phyllobacteriaceae (family), Hyphomicrobiales (order), Alphaproteobacteria (class), Proteobacteria (phylum), Bacteria (superkingdom), cellular organisms (no rank)	MSVVLEKQEAAADQRSRRSGGREARRAMRAAPLADDIRPVRAGLEGGSYGPLRGNDQERIHEAVLTLLETVGFANAIPSCIEALTKAGATYGDDGRIRFPRALVLDTIKKAARNFTLHGQDPKHDMVIQGKRVHYGTAGAAVHLVDVEKREYRESLLQDIYDAARIVDGLDNIHFFQRPMVPRDIPDPLEMDFNTLYACVMGTSKHVGTSFTVRENVQPALEMLYAIAGGEENFRARPFVSNSNCFVVPPMKFAEDACGVLEACVEGGIPILLLSAGQAGATAPAAIAGAVVQAVAEVLAGLVYVNAIKPGHPAIFGTWPFVSDLRTGAMSGGSAEQAVLTAACAQMAQFYDLPGGSAAGMTDSKLPDIQSGYEKGITDVMAGLAGLNLVYESAGMHAS…
A0A807C1E5	A0A807C1E5	unreviewed	A0A807C1E5_RHILI	Methyltransferase (EC 2.1.1.-)	A9174_00610	Mesorhizobium loti NZP2037	529	Rhizobium loti (species), Mesorhizobium (genus), Phyllobacteriaceae (family), Hyphomicrobiales (order), Alphaproteobacteria (class), Proteobacteria (phylum), Bacteria (superkingdom), cellular organisms (no rank)	MSVVLEKQEAAADQRSRRSGGREARRAMRAAPLADDIRPVRAGLEGGSYGPLRGNDQERIHEAVLTLLETVGFANAIPSCIEALTKAGATYGDDGRIRFPRALVLDTIKKAARNFTLHGQDPKHDMVIQGKRVHYGTAGAAVHLVDVEKREYRESLLQDIYDAARIVDGLDNIHFFQRPMVPRDIPDPLEMDFNTLYACVMGTSKHVGTSFTVRENVQPALEMLYAIAGGEENFRARPFVSNSNCFVVPPMKFAEDACGVLEACVEGGIPILLLSAGQAGATAPAAIAGAVVQAVAEVLAGLVYVNAIKPGHPAIFGTWPFVSDLRTGAMSGGSAEQAVLTAACAQMAQFYDLPGGSAAGMTDSKLPDIQSGYEKGITDVMAGLAGLNLVYESAGMHAS…
A0A6M7UDJ3	A0A6M7UDJ3	unreviewed	A0A6M7UDJ3_9HYPH	Methyltransferase (EC 2.1.1.-)	EB233_00735	Mesorhizobium erdmanii	529	Mesorhizobium (genus), Phyllobacteriaceae (family), Hyphomicrobiales (order), Alphaproteobacteria (class), Proteobacteria (phylum), Bacteria (superkingdom), cellular organisms (no rank)	MSVVLEKQDTAADQRSRRSGGREARRAMRAAPLADDIRPVRAGLEGGSYGPLRGNDQERIHEAVLTLLETVGFANAIPSCIEALTKAGATHGDDGRIRFPRALVLDTIRKAARNFTLHGQDPKHDMVIQGKRVHYGTAGAAVHLVDVEKREYRESLLQDIYDAARIVDGLDNIHFFQRPMVPRDIPDPLEMDFNTLYACVMGTSKHVGTSFTVRENVQPALEMLYAIAGGEENFRARPFVSNSNCFVVPPMKFAEDACGVLEACVEGGIPILLLSAGQAGATAPAAIAGAVVQAVAEVLAGLVYVNAIKPGHPAIFGTWPFVSDLRTGAMSGGSAEQAVLTAACAQMAQFYDLPGGSAAGMTDSKLPDIQSGYEKGITDVMAGLAGLNLVYESAGMHAS…
Q98K37	Q98K37	unreviewed	Q98K37_RHILO	Methyltransferase (EC 2.1.1.-)	mll1654	Mesorhizobium japonicum (strain LMG 29417 / CECT 9101 / MAFF 303099) (Mesorhizobium loti (strain MAFF 303099))	563	Mesorhizobium japonicum (species), Mesorhizobium (genus), Phyllobacteriaceae (family), Hyphomicrobiales (order), Alphaproteobacteria (class), Proteobacteria (phylum), Bacteria (superkingdom), cellular organisms (no rank)	MSVRENAIVVFRRLLSLFIKSFCRNAALAKIAPVNGVFLTACPPCRSFDAGMNEPRRKRGAERTSNRGPAPIPQLPQRRVTNPYPPMALLSSDQIEAIHQASMHILENFGIEVMSPRALSLFEQAGARVDHASANVRLDRGMVDEALKTTRSSYTLTPRNPANAIHLGGNTINFTLVAGPPNVHDMERGRRAGNLRDYADLTRLAQHFNCVHMLGNQVCAPVELPANSRHLDTYFTNLTLTDKSFHVSAIGRGRALDGIEMMAIARGLTLDQMRDDPGIATIISVNSPRRFDEMMAEGLMTMAEFGQSVAVTPFTLMGAMSPVTLAGALAQQNAEALFGVVLTQLVRPAAPVMYGAFTSNVDMKSGAPAFGTPENTKANIASGQLARRYGLPYRTTPGS…
A0A7U4Z957	A0A7U4Z957	unreviewed	A0A7U4Z957_9RHOB	Methyltransferase (EC 2.1.1.-)	mttB4 RCA23_c15630	Planktomarina temperata RCA23	490	Planktomarina temperata (species), Planktomarina (genus), Rhodobacteraceae (family), Rhodobacterales (order), Alphaproteobacteria (class), Proteobacteria (phylum), Bacteria (superkingdom), cellular organisms (no rank)	MSVETERYIERNIPLYEFLDEATLEIIEYNAETVLEEIGVNFVDSPEALERWRSVGATIEGERVRIPRGLARELCKTAPSKFVQHARNPKRNVEIGGKTLVTAPVYGPPFVRDRDGGRRYATLADFQKFVKLGYMSKYLHHSGGTVCEPTDVPVNKRHLDMLLTHMVYSDKPFMGSVTEPSRAQDSVEMCEILFGKEFVQNNTVMTSLININSPLTFDSIMMGALEVFASNNQASIISPFIVGGAMAPVSVVGTLTQVLAEVLAGIAYSQIIKPGAPVIFGTFVTSIDMNSGAPTFGTPEASQILYGAGQLARRMNLPFRSGGGLCGSKLPDAQAAYETANTLNAALLGGVNFMLHSCGWLEGGLVASFEKFVMDADHLGTLQKMGLGVSADENGQAMD…
A0A6I6IKE9	A0A6I6IKE9	unreviewed	A0A6I6IKE9_9RHOB	Methyltransferase (EC 2.1.1.-)	EI983_01905	Roseovarius faecimaris	517	Roseovarius (genus), Roseobacteraceae (family), Rhodobacterales (order), Alphaproteobacteria (class), Proteobacteria (phylum), Bacteria (superkingdom), cellular organisms (no rank)	MSVDAVGTMRRGRGARKQARQTRDFTMLPALKRGLPLTEPMSQEEIERIDAASMDILENVGVVFRDDIAIADWKRAGADVRDGDRVHLDRGLVRELIKTIPETFTYHARNPANNLPFGRNHAIFVPMTGAPYLRDLDDVRRNPTLADLANFHKLSHMLPAMHSSAHHIVEPYDHPISQRHLRITYSSMKHSDKTFMGMTTSPKNAEDVMEMCAILFGEAFLEDHPVCTGNCNGNSPLVWDETMLGAMRAFNKRNQPVLCSPFVLGGANTPASVAPTVAQLNAEALSALAYTQVVRKGCPAIYGHYLSTVSMKSGAPMAGTPEISLMNLMIGQMARFYRVPWRSSNTLGGAKTFDAQAGYESATTLMALQMAGTNYMWHSAGWNEAGMHCSMAKFVVDAE…
A0A345RFE0	A0A345RFE0	unreviewed	A0A345RFE0_9RHOB	Methyltransferase (EC 2.1.1.-)	C1J05_18785	Sulfitobacter sp. JL08	517	unclassified Sulfitobacter (no rank), Sulfitobacter (genus), Roseobacteraceae (family), Rhodobacterales (order), Alphaproteobacteria (class), Proteobacteria (phylum), Bacteria (superkingdom), cellular organisms (no rank)	MSVDAVGTIRRGRGARKATRQQRDVAMLPALERGLPLTEPMDAEQIARIDAASMDILEEVGVVFRDPVAIADWRKAGADVRDGDRVHLDRALVRDLISTIPESFTYHARNPAHNLPFGKNHSIFVPMTGAPYLRDLDNVRRNPTLDDLANFHKLSHMLPALHSSAHHIVEPYDHPISQRHLRITYSSMKHSDKTFMGMTTSPKNAEDVLDMCAILFGEEFLEMHPVVTGNCNGNSPLVWDETMLGAMRAFSRRNQPVLCSPFVLGGANTPASVAPTVAQLNAEALSALAYTQVIRKGAPAIYGHYLSTVSMKSGAPMAGTPEISLMNFMIGQMARYYGVPWRTSNTLGGAKTFDAQAGYESATTLMAVLMAGANYIWHSAGWNEAGMHCSMAKFVVDAE…
A0A1P8MWF4	A0A1P8MWF4	unreviewed	A0A1P8MWF4_9RHOB	Methyltransferase (EC 2.1.1.-)	BWR18_11960	Tateyamaria omphalii	516	Tateyamaria (genus), Roseobacteraceae (family), Rhodobacterales (order), Alphaproteobacteria (class), Proteobacteria (phylum), Bacteria (superkingdom), cellular organisms (no rank)	MSVDAVGRTRRGRGARKAIRQSRDITMLPALKHGLPLVEPMTAEQVARIDDASMGILEDVGVMFRDPIALADWKRAGADVRGETVHLDRGLVRALIASIPSRFTYVARNPANNLPFGEDHSIFVPMTGAPYLRDVDDARRNPTLRDLADFHKLSHMLPAMHSTAHHIVEPYDHPISQRHLRITYSSMKYSDKTFMGMTTSPKNAEDVMEMCAILFGKEFMLQNPVVTGNCNGNSPLVWDETMLGAMRAFARYRQPVLCSPFVLGGANTPAGVAPSVAQLNAEALSALAYTQVIQKGTPAIYGHYLSTVSMKSGAPMAGTPEISLMNMMIGQMARYYDVPWRTSNTLGGAKTFDAQAGYESAATMMAVLMSGANYIWHSAGWNEAGMHCSMAKFVVDAEQ…
A0A3Q8XXH7	A0A3Q8XXH7	unreviewed	A0A3Q8XXH7_9HYPH	Methyltransferase (EC 2.1.1.-)	EJ066_10530	Mesorhizobium sp. M9A.F.Ca.ET.002.03.1.2	529	unclassified Mesorhizobium (no rank), Mesorhizobium (genus), Phyllobacteriaceae (family), Hyphomicrobiales (order), Alphaproteobacteria (class), Proteobacteria (phylum), Bacteria (superkingdom), cellular organisms (no rank)	MSVAVEKPETPSDQRSRRSGGREARRAMRAAPLADDIKPVRAGLEGGSYGPLSENDRERIHEAVLTLLETVGFANAIPSCIEALTKAGATLGKDDRIRFPRALVLDTIRRAARHFTLHGQDPKHDMVIQGKRVHYGTAGAAVHLVDVEKREYRESLLQDIYDAARIVEGLDNIHFFQRPMVPRDIPDPLDMDFNTLYACVMGTSKHVGTSFTVRENVKPALDMLYAIAGGEENFRARPFVSNSNCFVVPPMKFAEDACGVLEACVEGGIPILLLSAGQAGATAPAAIAGAVVQAVAEVLAGLVYVNAIKPGHPAIFGTWPFVSDLRTGAMSGGSAEQAVLTAACAQMAQFYDLPGGSAAGMTDSKLPDIQSGYEKGITDVMAGLAGLNLVYESAGMHAS…
A0A222FCV9	A0A222FCV9	unreviewed	A0A222FCV9_9HYPH	Methyltransferase (EC 2.1.1.-)	CHH27_13980	Labrenzia sp. VG12	515	unclassified Labrenzia (no rank), Labrenzia (genus), Stappiaceae (family), Hyphomicrobiales (order), Alphaproteobacteria (class), Proteobacteria (phylum), Bacteria (superkingdom), cellular organisms (no rank)	MSVATRSRSGGRAGRRAIRTAPDHDMLPGLTRKLPLCEPLDQDQIERLDAASMKILEEVGIIFRDPIALDDWTRAGARVDGERVYLDRGLVRELISTIPSSFTYHARNPDKNVPLGGNRSIFVPMTGAPFIRDLNDERRNPTLADLAMFHKLSHMLPAMHSSAHHIVEPYDHPISHRHLRITYSSMKHSDKTFMGMTTSPKNAEDVMEMCALLFGEDYLEDHPVTTGNCNGNSPLVWDETMLGAMRAFCKRNQPVLCSPFVLGGANTPASVVPAVAQLNAEALSALAYTQVIRKGAPAIYGHYLSTVSMKSGAPMAGTPEISLMNFLIGQMARYYGVPWRTSGSLGGAKTFDAQAGYESAATLSAVMHAGANYIWHAAGWNEAGMHCSVAKFIVDAEQC…
G6YBK1	G6YBK1	unreviewed	G6YBK1_9HYPH	Methyltransferase (EC 2.1.1.-)	MEA186_16637	Mesorhizobium amorphae CCNWGS0123	529	Mesorhizobium amorphae (species), Mesorhizobium (genus), Phyllobacteriaceae (family), Hyphomicrobiales (order), Alphaproteobacteria (class), Proteobacteria (phylum), Bacteria (superkingdom), cellular organisms (no rank)	MSVALEKQEASSDQRSRRSGGREARRAMRAAPLADDIRPVRAGLEGGSYGPLGENDRERIHEAVLTLLETVGFANAIPSCIEALTKAGATYGDDGRIRFPRALVLDTIRQAARHFTLHGQDPKHDMLIKGKRVHYGTAGAAVHLVDVEKREYRESLLQDIYDAARIVEGLDNIHFFQRPMVPRDIPDPLDMDFNTLYACVMGTSKHVGTSFTVRENVQPALEMLYAIAGGEENFRARPFVSNSNCFVVPPMKFAEDACGVLEACVEGGIPILLLSAGQAGATAPAAIAGAVVQAVAEVLAGLVYVNAIKPGHPAIFGTWPFVSDLRTGAMSGGSAEQAVLTAACAQMAQFYDLPGGSAAGMTDSKLPDIQSGYEKGITDVMAGLAGLNLVYESAGMHAS…
A0A2S0XRG9	A0A2S0XRG9	unreviewed	A0A2S0XRG9_9HYPH	Methyltransferase (EC 2.1.1.-)	CO731_05153	Aminobacter sp. MSH1	529	unclassified Aminobacter (no rank), Aminobacter (genus), Phyllobacteriaceae (family), Hyphomicrobiales (order), Alphaproteobacteria (class), Proteobacteria (phylum), Bacteria (superkingdom), cellular organisms (no rank)	MSVAIESHDLSAEQRSRRSGGREARRAMRAAPLADDIRPIRAGLEGGRFGPLGRNDLERIHEAVLTLLETVGFANAIPNCIEALTRVGASYGDDGRIRFPRALVMSTIENAARNFTLCGQDPKHDMLIQGKRVHYGTAGAAVHLVDVERREYRESLLQDIYDAARIVEGLDNIHFFQRPMVPRDIPDPLDMDFNTLYACVSGTTKHVGTSFTVRENVAPALEMLYEIAGGEENFRARPFVSNSNCFVVPPMKFAEDACGVLEACVEGGIPILLLSAGQAGATAPAAIAGAVVQAVAEVLAGLVYVNALKPGHPAIFGTWPFVSDLRTGAMSGGSAEQALLTAACAQMAQFYDLPGGSAAGMADSKLPDVQSGYEKGITNVMAGLSGLNLVYESAGMHAS…
F7ZIQ0	F7ZIQ0	unreviewed	F7ZIQ0_ROSLO	Methyltransferase (EC 2.1.1.-)	RLO149_c017790	Roseobacter litoralis (strain ATCC 49566 / DSM 6996 / JCM 21268 / NBRC 15278 / OCh 149)	513	Roseobacter litoralis (species), Roseobacter (genus), Roseobacteraceae (family), Rhodobacterales (order), Alphaproteobacteria (class), Proteobacteria (phylum), Bacteria (superkingdom), cellular organisms (no rank)	MSVAERRRGRGGGGAARRAARTAVSFETARYIERNIPNFEVLSEEALEIIETNAETLLEEIGVNFVENPAALQRWRDAGADVDGERVRIPRGLARKLCETAPSSYTQHARNPERSVVVGGKNLVLAPVYGPPFVRDMAGGRRYATMEDFRKFVKLGYMSKWLHHSGGTVCEPTDVPVNKRHLDMLHAHMTLSDKPFMGSVTEPSRAQDSVDMCGVLFGQDFVQENTVMTSLININSPMTFDDVMMGALEVYARNNQACIISPFIVGGAMAPVSVAGTLTQVLAEVLAGIAYSQLIRPGAPVIMGAFVTSIDMNSGAPTFGTPEAAHITYGAGQLARRLGLPFRSAGSFCGSKLPDAQAAYETSNSLNMGLLSGVNFMLHACGWLEGGLVSSFEKFVMDA…
A0A5B8B6Z9	A0A5B8B6Z9	unreviewed	A0A5B8B6Z9_9HYPH	Methyltransferase (EC 2.1.1.-)	FGU64_19670	Mesorhizobium sp. 8	519	unclassified Mesorhizobium (no rank), Mesorhizobium (genus), Phyllobacteriaceae (family), Hyphomicrobiales (order), Alphaproteobacteria (class), Proteobacteria (phylum), Bacteria (superkingdom), cellular organisms (no rank)	MSTTDTLAAPEAPPSHRRGGGRVGRRTMRSAPVASFPTLVRNIPVYEIVPDEAVELIHQESLAILEDVGCEFRDDEAIALWKAAGADVSDTRVHIDRALLMDLVSKVPAEFTLHARNPERTVKVGGKNSIFVPMYGAPYVRDLDNNRRYGTLADLNNFHKLAYMAPALHSSSSIICEPMEIAVPKRHLHIIHSALKHSDKPFMGIVTSKERAEDTMAMAGIVFGEDFVKDNSVLVSITNCNSPLVWDATMLDAMKVYARHNQPLILAPFALCGASTSASAVGAVAQVNAEALAGVAFTQLLRPGSPQIYGQFMVTVDMKTGAPMGGTPEAAQMMYLMGALARKYRLPWRTSGFHVGSKLNDAQAGYESNMLMHAAIMSGANYIWHSAGWLEAGLTCGYS…
A0A222E954	A0A222E954	unreviewed	A0A222E954_9RHOB	Methyltransferase (EC 2.1.1.-)	ANTHELSMS3_04118	Antarctobacter heliothermus	515	Antarctobacter (genus), Roseobacteraceae (family), Rhodobacterales (order), Alphaproteobacteria (class), Proteobacteria (phylum), Bacteria (superkingdom), cellular organisms (no rank)	MSTLTENTGRRRRKRGGDTPTAKRTVNYRQLKNPFTPQTVFTEDRVAAIHDTSLKVLEELGIKVLLPEARRLFGQAGARVDEDSQMVYIGRDIVTAALASAPRQFTLHGGAPDRHIDMQLGSLAFQSGAGAPNCSDMLRGRRPGTLRDVEELTKLVQHFDAIQMLSPGVEPQDIPVHLRHYAFTRMQLSVSDKVPFVFSRGTPQALDAFEMIAGFRGLSDDDFRANPHCYTIINTNSPRQIDIPMAQGLIDFARHGQPSVVTPFCLMGAMAPVTVAGAITLSHAEALAGITLTQLANPGAPVCYGAFASNVDMKSGAPAFGTPEQVKASLAAGQLARLIGLPWRNAAGCAANTNDAQAAHETEISAWGALLSGASIIIHAAGWIEGGLTVSYEKLITDM…
M9RNE3	M9RNE3	unreviewed	M9RNE3_9RHOB	Methyltransferase (EC 2.1.1.-)	OA238_c32860	Octadecabacter arcticus 238	510	Octadecabacter arcticus (species), Octadecabacter (genus), Roseobacteraceae (family), Rhodobacterales (order), Alphaproteobacteria (class), Proteobacteria (phylum), Bacteria (superkingdom), cellular organisms (no rank)	MSTKRRGGRSRPTTSGTPRSHSYRQLQHPFTPQAIFSEDGVARIHEMALRVVQDLGIKILLPEARQIFEAAGALVDHDTQIVRIGSDLVEAALATTPTSYRLRGRSVLRDQMFKDGSMLFAPGAGCPNVTDLVRGRRAGSLETYEETIKLQQSFDVMHVFGPSAEPQDVAPALRHYEMMRIQMECGDKPNFVYARGRGQVAQSFEMIQLGNDMGAQAFDDDVWCFTVINTNSPRQLDVPMAEGIIDFARANQLSIITPFCLAGAMAPITISGALVLQHAECLAAITLAQLARPGAPVAYGGFSSNVDMKSGSPAFGTPEHIKLSIGSGQLARHIGLPWRSATGAASNTNDMQAATETNMALWAQLQANATLTVHSAGWLEGGLTFGYEKFINDIEALQT…
A0A5J6MC35	A0A5J6MC35	unreviewed	A0A5J6MC35_9PROT	Methyltransferase (EC 2.1.1.-)	FRZ44_00890	Hypericibacter terrae	517	Hypericibacter (genus), Rhodospirillaceae (family), Rhodospirillales (order), Alphaproteobacteria (class), Proteobacteria (phylum), Bacteria (superkingdom), cellular organisms (no rank)	MSTGDPRADRRIRRRTASDNVANQAARSEPYRRLVIPFEPMRIFSDDQVETMHRAALRILEEIGVRVLLPEARQRYKAAGASVDEASRMVRIDRGLVEQALRTAPPAFDLVAPAPHRSQHIAQKHLSVIPVGGPPHVTDIERGKRSGTLEDFRNFAKLSQQYDVIHFLGACIEPQDIPPEFRHLETMLAMLTLGDKAPFIYGRGGPQVRDCFEMVRINAGLSESQFKAQPHSYTVINTNSPLQLDIPMSQGIIDFAAAGQLSIITPFTLAGAMAPITLPGALTQAHAEALAGITLAQIVRAGAPVSYGGFTSNVDMKSGAPAFGTPEYVKAAFGAGQLARHINLPWRSSNVNASNIADAQAAYESEMSLWGAIMGGCNILIHGAGWLEGGLAASYEKFI…
A0A0F7PPK3	A0A0F7PPK3	unreviewed	A0A0F7PPK3_9HYPH	Methyltransferase (EC 2.1.1.-)	IMCC20628_02885	Hoeflea sp. IMCC20628	532	unclassified Hoeflea (no rank), Hoeflea (genus), Phyllobacteriaceae (family), Hyphomicrobiales (order), Alphaproteobacteria (class), Proteobacteria (phylum), Bacteria (superkingdom), cellular organisms (no rank)	MSSIDDIVPAAIENTAGAPERRRRIGGGRGGERGKGRKSPVTLRYRSILNTQDPSLLLSEEGLEAIHEASLNVLEQIGMDFMLAEARDLLKAAGADIADGSERVRMDRGLIMDLVSQAPGPFTLHARNPERNVSIGGRNMAFAQVASAPYCSDRDNGRRTGTQEDFRNLVKLAQSFDIIHMSGGYPVEPTDIHASVRHLDCLSDMVKLTDKPFHAYSLGRERNLDALEIIRIGRGLTAEQLEAEPSLFTIINASSPLRYDAPMLQGIIEMSSRNQVVVITPFTLAGAMAPVTIAGALVQQNAEALAGIAFTQLVRPGAPVVYGGFTSNVDMKSGAPAFGTPEYMKAVMAGGQLARRYGIPYRTSNTCAANTLDAQSAYESMMSLWAVVQGGGNFVMHAA…
A0A345R718	A0A345R718	unreviewed	A0A345R718_9RHOB	Methyltransferase (EC 2.1.1.-)	C1J05_01560	Sulfitobacter sp. JL08	505	unclassified Sulfitobacter (no rank), Sulfitobacter (genus), Roseobacteraceae (family), Rhodobacterales (order), Alphaproteobacteria (class), Proteobacteria (phylum), Bacteria (superkingdom), cellular organisms (no rank)	MSRTNRKPRRPQSTRFEQPPFAEVRSPLRPVDFVSEDQIETIHHASLKVLADIGLRVNSAVALDLYAAAGADVDHDRELVRFDPALVEEMLTDIPSEFTIHARDPAKTLKVGGNRLTFATVSGPSFVSDIDRGRRAGTVEDMRDFVKISAALNIFHHDGGSGCEPLELPPESRHLDMMLAQTTLSDKGWHPCWLNSAARARDCIEMAKIALQTDDDGLRARPGIIGGINTNSPLFLDDSQAEGLIEFARAGQPIHVTPFTLAGAMSPVTIGGSLVQQNAEALAGIVLGQAAARGSPIFYGHFTSNVDMRTGSPAFGTPEYAKSVIVSGQLARRYGLPLRSSNTTASACVDLQAAYESDMSVSACVQAHVNVMLHGGGWLEGGLTCSFEKLILDAEILQM…
A0A8G0ZWT9	A0A8G0ZWT9	unreviewed	A0A8G0ZWT9_9RHOB	Methyltransferase (EC 2.1.1.-)	JO391_09275	Neotabrizicola shimadae	502	Neotabrizicola (genus), Rhodobacteraceae (family), Rhodobacterales (order), Alphaproteobacteria (class), Proteobacteria (phylum), Bacteria (superkingdom), cellular organisms (no rank)	MSRRPRAARGTGLAQRPFGQVERVYAPLCVISDDQVAAIHGAALKVLAEQGMRVLHDPARALFRAAGAEVDELIVRLDPGLVAERLATVPKRFTLEARNPAKSLKVGGGHCIYASVGGPAYVMDRAKGRRDGTFSEMVDFLRLVQALNVIHQEGGCPFEPLDLPANTRHLDIYHAQIRCLDKSWQTQTLGLARTMDGIEMAAIMLGTSPERLQDRPVLLGIINTNSPLQLDVPMAEGLICMAEHGQVNVITPFTLAGAMAPVTLAGALVLQHAEAMAGIVLTQIVRPGVPVMYGGFTSNVDMRSGSPAFGTPEYAKAAQATGQLARHIGVPFRSSNVTAANAVDAQAAWESQMALWGAVTGGAHLIEHAAGWMHGGLTASFEKLILDAEMLQMMDAWAE…
A0A0M5KTI3	A0A0M5KTI3	unreviewed	A0A0M5KTI3_9GAMM	Methyltransferase (EC 2.1.1.-)	W908_00960	Candidatus Pseudothioglobus singularis PS1	518	Candidatus Pseudothioglobus singularis (species), Candidatus Pseudothioglobus (genus), Gammaproteobacteria incertae sedis (no rank), Gammaproteobacteria (class), Proteobacteria (phylum), Bacteria (superkingdom), cellular organisms (no rank)	MSRRKSGGREARIALRNAPLTEEEKPVKAGEIGGRYKPLSEKQVTAIEANIYRILEEIGFGDATPHCIEKCVEFGATLGDDGRLRMSREIVDKAINLSQRNLTLFGQSPKHDLDLSGSRVHFSTAGAAVLIADPENNEYRESESQDLYDMARIADQCEHIHMFQRTCVLRDIASPREMDQNSVYCVAMGTEKHAGVSFTESKHVTDALEMLHIIAGSEEKWRERPFVSMSNCHVVPPMKFAEESLECVRVGVEGGMPILLLSAGQAGATAPPLLPGVVSQAWAECLGGLVYVNAIKPGAPAILGTWPFVSDLRTGSMCGGSPEQGLISAACAQMGNHFNLPTGTPAGMTDSKFPDFQAGSERASTHAVTAIAGANIVYESAGMYASLLGTCPESLLLDN…
A0A344W6Z9	A0A344W6Z9	unreviewed	A0A344W6Z9_9GAMM	Methyltransferase (EC 2.1.1.-)	CRN91_00505	Candidatus Thioglobus sp. NP1	518	unclassified Candidatus Thioglobus (no rank), Candidatus Thioglobus (genus), Gammaproteobacteria incertae sedis (no rank), Gammaproteobacteria (class), Proteobacteria (phylum), Bacteria (superkingdom), cellular organisms (no rank)	MSRRKSGGREARIAERSAPLKEEEKPVKPGEIGGRYKPLSDKQVLSIEANIYRILEEIGFGDATPHCIEKCVAFGAILGDDGRLRMPREVVEKAMGLSQQSLTLHAQNPKYDLDLSGSRVHFSTAGAAVLIADPENNEYRESESQDLFDMARIADKCEHIHMFQRTCVLRDIASPREMDQNSVYCIAMGTEKHVGASFTESDHVTDALEMLHIIAGSEEKWRERPFLSMSNCHVVPPMKFAEESLECVRVGVEGGMPILLLSAGQAGATAPPLLPGVVSQAWAECLGGLVYVNAIKPGAPAILGTWPFVSDLRTGSMCGGSPEQGLISAACAQMGNFLDLPTGTPAGMTDSKFPDFQAGSERASTHTVTAIAGANIVYESAGMYASLLGTCPESLLLDN…
Q5LT12	Q5LT12	unreviewed	Q5LT12_RUEPO	Methyltransferase (EC 2.1.1.-)	SPO1602	Ruegeria pomeroyi (strain ATCC 700808 / DSM 15171 / DSS-3) (Silicibacter pomeroyi)	502	Ruegeria pomeroyi (species), Ruegeria (genus), Roseobacteraceae (family), Rhodobacterales (order), Alphaproteobacteria (class), Proteobacteria (phylum), Bacteria (superkingdom), cellular organisms (no rank)	MSRRKRKTTPETSPIERPATAAHGGSWHPVPAEAVTQLAEAAITILTTIGMAEAPPVVCDAILAAGGRLDRGRLLYPRALIEATLAEMPRRVLLAGQDPTHDMRVGGTRAFAGTGGAAPNVMDAESGDYRPSRLADLFDAARLADALDHVHFFARSLVAGDVADPLRFDLTTAAAALAGTAKHVMVQATEPGHVAPLAALCHRIAGGEAAFRARPFLSLNINHAVPPLRFHAESAEVMAEAVRAGIPVHCNVFGQLGASSPVTLAGSVAQTLAETLAGLAFVHALDPGAPRIAGPRPMITDLRSGGLAGGAGEQAMATGLAVQVLRHWDLPCSVIAGATDSKLPDFQSGYEKALTINTALQAGANLITQAAGSQAGLMAVHFGAMVADNDMLGAILRAN…
B8FN83	B8FN83	unreviewed	B8FN83_DESAL	Trimethylamine:corrinoid methyltransferase-like protein	Dalk_4373	Desulfatibacillum aliphaticivorans	481	Desulfatibacillum (genus), Desulfobacteraceae (family), Desulfobacterales (order), Deltaproteobacteria (class), delta/epsilon subdivisions (subphylum), Proteobacteria (phylum), Bacteria (superkingdom), cellular organisms (no rank)	MSRQAFEAFKKGIALEKEAQFKKAKALYEDILRYADDEAVLEKTRRRMEDIDDLIAEKAIYRRIDENAKRVLTEIGVNIAGSPSLLALLMEADAVNFDNETALFIPLKREYIDHCLERTPRKMAGDPGENTFGIGATSPFLKRAGEDELRQANREEYKKIASAVGEQQDVVGIFSLPVACDMSISLFEVAQLMEKNFPGLKMITTNTMSDDEAAFLKGKDQWLDGTSLITSLGPMDNMVEPFLRSARIGNNLLLIDQSIAGVSAPGSPEAFLTQVHAQVIFMMVIAQTVNPGIACVHCGIPSVVGADGALAYSSPQQTLINAAMARINSWIAHFPSAQTGGSTSLSEVTPQAFLDSELSRNTLRKYGVHIVRHAMGALGSLNFFSLDKFLEDCDRERHS…
A0A5C1WHQ0	A0A5C1WHQ0	unreviewed	A0A5C1WHQ0_9HYPH	Methyltransferase (EC 2.1.1.-)	FZC33_17215	Labrys sp. KNU-23	513	unclassified Labrys (in: Bacteria) (no rank), Labrys (genus), Xanthobacteraceae (family), Hyphomicrobiales (order), Alphaproteobacteria (class), Proteobacteria (phylum), Bacteria (superkingdom), cellular organisms (no rank)	MSRENTGPEHGRAGRRERGTRNTGAATPPMPRLTNRFAPVDILSPEQVERILDAAYALLETDGMKILSPRARQAYAAHGALVDEATQMVRLGRDIVEAMLAKAPERFVLHARNRERDLHVGGNVVNFGPVNGAPNIRDLDRGRRYGDLEAFRDILKITNGLGLLHWQGGVVVEPVDIAVPVRHLEMYRAHIELSDLVWAARGVGGVQARDALALSAIEHGCSIEALAERPTLMTVTNVNSPRVVDEDILDSIMIMAEHGQCVVITPFTLMGAMAPVTLAGALVQQTAEALSIIALCQMLRPGAPCVMGGFTSNVDMKTGSPAFGTPEYVNAALATAQLGRRLGVPVRTSAVNASPAPDAQATWETSFSLWAAIMSHSHLINHAAGWLEGGLSASLEKIV…
A0A5J6MP17	A0A5J6MP17	unreviewed	A0A5J6MP17_9PROT	Methyltransferase (EC 2.1.1.-)	FRZ44_31330	Hypericibacter terrae	508	Hypericibacter (genus), Rhodospirillaceae (family), Rhodospirillales (order), Alphaproteobacteria (class), Proteobacteria (phylum), Bacteria (superkingdom), cellular organisms (no rank)	MSRDQQGRRRERRVVGGLKQLPWRHYRNVYKPIEVLRPEQLEKIHEASLKILEEIGIEFLDAEALSILKAAGAKIESGSQRVRFDRGLVLESIAKVPREVMLHARNPEHNLTFGGNHVNFGSVASAPNVSDMDRGRRPGNFQDYCELLKLVQTYNIVQFTGGYPVEPADRPPATRHLDAHLAAITLTDKLWHPYSLGKHRISDAVEMICIARGIGKEQLKREPSLFSIVNSNSPLRLDGPMLQGLMEMARHGQPVVLTPFTLSGAMAPVTIAGALAQQNAEALAGITMIQLVAPGVPCMYGGFTSNVDMKSGAPAFGTPEYARAAMAGGQLARRYGFPYRSSNACAANAVDAQAAYESEMSIWGAVMGGVNMMLHGAGWMEGGLVASFEKFILDVEMLQ…
A0A5J6MXN5	A0A5J6MXN5	unreviewed	A0A5J6MXN5_9PROT	Methyltransferase (EC 2.1.1.-)	FRZ61_16320	Hypericibacter adhaerens	508	Hypericibacter (genus), Rhodospirillaceae (family), Rhodospirillales (order), Alphaproteobacteria (class), Proteobacteria (phylum), Bacteria (superkingdom), cellular organisms (no rank)	MSRDQQGRRRERRAAGGLKQLPWRRYRNLYKPIEVLRPEQLEKIHEASLRILEEIGIEFLDAEALSLLKAAGADVDMGTQRVKFDRGLVLESIAKVPREVTLHARNPERNLTFGGDHVNFGSVASAPNVNDLDRGRRPGNFQDYCDLLKLVQTYNIVQFTGGYPVEPADRPPATRHLDAHLAAITLTDKLWHPYSLGRHRIADAIEMICIARGITKEQLKREPSLFSIVNSNSPLRLDGPMLQGLMEMARHGQPVVLTPFTLSGAMAPVTIAGALAQQNAEALAGITLIQIVAPGVPAMYGGFTSNVDMKSGAPAFGTPEYARAAMAGGQLARRYGFPYRSSNACAANAVDAQAAYESEMSIWGAVMGGVNMMLHGAGWMEGGLVASFEKFILDVEMLQ…
A0A1B0ZZP9	A0A1B0ZZP9	unreviewed	A0A1B0ZZP9_9RHOB	Methyltransferase (EC 2.1.1.-)	K529_003010	Tritonibacter mobilis F1926	519	Tritonibacter mobilis (species), Tritonibacter (genus), Rhodobacteraceae (family), Rhodobacterales (order), Alphaproteobacteria (class), Proteobacteria (phylum), Bacteria (superkingdom), cellular organisms (no rank)	MSQTQARRRRGGGRAGAAARRGTATLEQMPWKPPTNIDRPIEPLTEEGIAAIHDGAMRILEEIGVQFLNDEALEIFKEAGVKVDGELVRMDRDFVMEMVGKAPSEFTLTPRNPDRSIRIGGNSMVFGNVSSPPNYWDMDLNKKVPGTREHCQNLLKLTQYFNCIHFAGGYPVEPVDLHASIRHLDVLYDKLTLTDKVMHAYSLGKERVEDVMEMVRIAGGLSHAEFDATPHMYTNINSTSPLKHDEPMIDGSLRLVRRGQPVIVSPFTLAGAMAPVTMAGAVAQSLAEALCAIALFQYVRPGTPCAIGTFTSNVDMKSGAPAFGTPEYMRATQMTGQMARFYGLPLRSSGVCAANVPDGQAMWETSNSLWAAVQSGTNMVYHAAGWLEGGLIASPEKFI…
Q1GEL3	Q1GEL3	unreviewed	Q1GEL3_RUEST	Methyltransferase (EC 2.1.1.-)	TM1040_2171	Ruegeria sp. (strain TM1040) (Silicibacter sp.)	519	unclassified Ruegeria (no rank), Ruegeria (genus), Roseobacteraceae (family), Rhodobacterales (order), Alphaproteobacteria (class), Proteobacteria (phylum), Bacteria (superkingdom), cellular organisms (no rank)	MSQTQARRRRGGGRAGAAARRGAATLEQMPWKPPVNIDRPVEPLTAEGIAAIHDGAMRILEEIGVEFLNDEALEIFKEAGLKVDGALVRMDREFVMEMVGKVPSEFTLTPRNPERAIRIGGNSIVFGNVSSPPNYWDMDLNKKVPGTREHCQNLLKLTQYFNCIHFAGGYPVEPVDLHASIRHLDVLYDKLTLTDKVMHAYSLGKERVEDVMEMVRIAGGLSHEEFDSQPHMYTNINSTSPLKHDEPMIDGALRLVRRGQPVIVSPFTLAGAMAPVTMAGAVAQSLAEALCAIALFQYVRPGTPCAIGTFTSNVDMKSGAPAFGTPEYMRATQMTGQMARFYGLPMRSSGVCAANVPDGQAMWETSNSLWAAVQSGTNMVYHAAGWLEGGLIASPEKFI…
C0QEX6	C0QEX6	unreviewed	C0QEX6_DESAH	MttB10 (EC 2.1.1.-)	mttB10 HRM2_44210	Desulforapulum autotrophicum (strain ATCC 43914 / DSM 3382 / VKM B-1955 / HRM2) (Desulfobacterium autotrophicum)	479	Desulforapulum autotrophicum (species), Desulforapulum (genus), Desulfobacteraceae (family), Desulfobacterales (order), Deltaproteobacteria (class), delta/epsilon subdivisions (subphylum), Proteobacteria (phylum), Bacteria (superkingdom), cellular organisms (no rank)	MSQSFYCKEPLKVIDQNEIELIHQMSLQLLDTIGVFIEDDAVLSLLADHGCRVNMKKKIAKLPSELIEKALNTCPSEFTLKSANGKNDLLFEPKRVHFGPCSGMEIMDIKTGKLRPGTVADAEKTLRLTDALDIMAGANAGLGFISDCPVEINLVCYYALCLRNSAKIFALGAMEDSVKWGIEIGRLTGQDVLIQASSSSPLSWHSEQIDAIKLACQAGLPVILQSMASPGTSAPVTLSSTIALMNAEILSMLVVTQLLRPGTGVMYSCFTLPMDMRYGTLASGSIELGMLTVASAQLARYYGIHSMIYGPNTDSKIYDPQSGFEKALQGQLEALAGINLIWGAGMIQNHTIWSDAQLMLDCEVFQMIGRSIEGITVRKETMELELFQQVGHFPNNFLS…
A0A068D5W2	A0A068D5W2	unreviewed	A0A068D5W2_9HYPH	Methyltransferase (EC 2.1.1.-)	MCHK_0589	Mesorhizobium huakuii 7653R	513	Mesorhizobium huakuii (species), Mesorhizobium (genus), Phyllobacteriaceae (family), Hyphomicrobiales (order), Alphaproteobacteria (class), Proteobacteria (phylum), Bacteria (superkingdom), cellular organisms (no rank)	MSQDRRGGGRRSKLGRSGGGIAQLPWQHVENPYPPMQLLDEERMERLHDTSMRILSELGIRVMSERVMDLFASAGAIVDREEKTIRIDESLVNEALRAVPSSFTLTSRNPEKQVHLGGNSLVFGLVAGPPNVHDRIHGRRQGNLADYQNFIKLAHHFNAIHIIGNQVVAPMELPANSRHLDTYHANLTLSDLSFHCTAIGRARAMDGINMMAIARGISVEEMRVSPGVTTIISINSPRLFDDAMAEGLIAMAEHGQPVTVTPFTLMGAMTPVTLAAALCQQNAEALFGVVLTQLVNPGTPVMYGAFTSNVDMKSGAPAFGTPENAKANIVAGQLARRYHLPYRTSNANASNVVDLQAAYETEMATWGAVLGGANLIYHAAGWLEGGLTASYEKLVLDVE…
A0A6M7TME6	A0A6M7TME6	unreviewed	A0A6M7TME6_9HYPH	Methyltransferase (EC 2.1.1.-)	EB229_30810	Mesorhizobium jarvisii	513	Mesorhizobium (genus), Phyllobacteriaceae (family), Hyphomicrobiales (order), Alphaproteobacteria (class), Proteobacteria (phylum), Bacteria (superkingdom), cellular organisms (no rank)	MSQDRRGGGRRSKLGRSGGGIAQLPWQHVENPYPPMQLLDEERMERLHDTSMRILSELGIRVMSERVMDLFASAGAIVDREEKTIRIDESLVNEALRAVPSSFTLTSRNPEKQVHLGGNSLVFGLVAGPPNVHDRIHGRRQGNLADYQNFIKLAHHFNAIHIIGNQVVAPMELPANSRHLDTYHANLTLSDLSFHCTAIGRARAMDGINMMAIARGISVEEMRASPGVTTIISINSPRLFDDAMAEGLIAMAEHGQPVTVTPFTLMGAMTPVTLAAALCQQNAEALFGVVLTQLVNPGTPVMYGAFTSNVDMKSGAPAFGTPENAKANIIAGQLARRYHLPYRTSNANASNVVDLQAAYETEMATWGAVLGGANLIYHAAGWLEGGLTASYEKLVLDVE…
A0A7M3T797	A0A7M3T797	unreviewed	A0A7M3T797_9RHOB	Methyltransferase (EC 2.1.1.-)	G5B40_13180	Pikeienuella piscinae	517	Pikeienuella (genus), Rhodobacteraceae (family), Rhodobacterales (order), Alphaproteobacteria (class), Proteobacteria (phylum), Bacteria (superkingdom), cellular organisms (no rank)	MSPPRARSRSGGRAGNQRRGGSTAIRQSPWEIVVNSDHPTTPLRPEGVEMIHDAAMRVLEEIGVDFLNEEARSILAEAGCDIAPDGPRVRMGRDFVMEMVARAPSEFDITPRNPERRVTIGGDHMVFVNVSSPPNAMDLDGGRRVGNIEDFRNFMRLTQYFNCIHLAGGYPVEPVDVHASVRHLDCLYDKLTLTDKVCHAYSLGRERVEDVMEMVRIAGGLSHEEFDAAPRMYTNINSSSPLKHDYPMLDGAMRLARRGQPVIVTPFTLSGAMAPVTLAGATVLSVAEGLAAIALLEYMAPGLPVVMGTFTSNVDMKSGAPAFGTPEYVRATQMAGQMARFYGLPLRASNACAANAPDGQAMWESANSLWACVTGGANVVYHGAGWLEGGLIASYEKFV…
Q28SB5	Q28SB5	unreviewed	Q28SB5_JANSC	Methyltransferase (EC 2.1.1.-)	Jann_1480	Jannaschia sp. (strain CCS1)	504	unclassified Jannaschia (no rank), Jannaschia (genus), Roseobacteraceae (family), Rhodobacterales (order), Alphaproteobacteria (class), Proteobacteria (phylum), Bacteria (superkingdom), cellular organisms (no rank)	MSNRRRNRNAPRASARVTQYGQLRNPFPPMNVFPADRIEAMHDAGLDILERLGIKVLLPEARAIFATAGAMVKDDMVYIGRDIVEASLASAPRRIEGRAGAPERDVVLELGSLVFQPGAGAPHATDEVRGRRPGCARDFKELIQLTNHFDVFHMLPPLVEPQDIATNIRHYFTLECQLTESNKFPFIFSRGTPQVTESFEMLRDFRGLSDAEFEAEPRCYTIINTNSPRTLDVPMAQGLIDFARMGQISIVTPFTLMGAMAPITVAGAITLSHAEALAAITLTQLTNPGAPVCYGTFTSNVDMKSGAPAFGTPSHFQASLAAGQLARHIGLPWRSAAGSAANLNDVQAANENQFGLWGCLMAGATVVIHSAGWLEGGLSISYEKLITDAEVLNMVAELC…
C0QEW8	C0QEW8	unreviewed	C0QEW8_DESAH	MttB8 (EC 2.1.1.-)	mttB8 HRM2_44130	Desulforapulum autotrophicum (strain ATCC 43914 / DSM 3382 / VKM B-1955 / HRM2) (Desulfobacterium autotrophicum)	481	Desulforapulum autotrophicum (species), Desulforapulum (genus), Desulfobacteraceae (family), Desulfobacterales (order), Deltaproteobacteria (class), delta/epsilon subdivisions (subphylum), Proteobacteria (phylum), Bacteria (superkingdom), cellular organisms (no rank)	MSNFEIGFEPTLTFLSDENKQKLYTSALKIIEETGMIVLHDGAVKLLKDAGCSVEETGKGSRIKIPAALVEKARKTVPNNIAIYDREGNHAMDLGGRRSYFGTGSDLLWSVESKNMERHHTGLADIKTAAKVCDALPNIDFIMSFAHPHDITPSRSYLESFKAMVENCTKPIVNTAEGRKDLAAMWEISKVLRGGEQQLREKPYWIQYAEPISPLKHPFDSLDKLIFCAETGSPVIYSPAPIAGSTAPMTIAGHIVQGLAESFFGMVVHQLAAPGAPFLMGIGAAVLDMGTSQCSYNAPEYMMTYMAMVEMSNWLDIPNWGYGGTSDAPIPDMQASYEAGLEAFMSVFAGSNLNHDVGYLDFGLSGSLEMIIIVNEMVDQIRRMHKGIPINDDTLALDV…
A0A4P6H539	A0A4P6H539	unreviewed	A0A4P6H539_9HYPH	Methyltransferase (EC 2.1.1.-)	C1M53_09220	Mesorhizobium sp. Pch-S	529	unclassified Mesorhizobium (no rank), Mesorhizobium (genus), Phyllobacteriaceae (family), Hyphomicrobiales (order), Alphaproteobacteria (class), Proteobacteria (phylum), Bacteria (superkingdom), cellular organisms (no rank)	MSMTAEKQDLQGNGGSRRSGGREARRAMRAAPLADDIRPVRAGLEGGRYGPLAQNDLERIHEAVLTLLETVGFANAIPSCIEALTRVGASYSEDGRIRFPRALVLDTIRNAARNFTLHGQDPKHDMLIQGKRVHYGTAGAAVHLVDVEKREYRESLLQDIYDAARIVDGLDNIHFFQRPMVPRDIPDPLEMDFNTLYACVMGTSKHVGTSFTVRENVKPALEMLYAIAGGEENFRARPFVSNSNCFVVPPMKFAEDACGVLEACVEGGIPILLLSAGQAGATAPAAIAGAVVQAVAEVLAGLVYVNALKPGHPAIFGTWPFVSDLRTGAMSGGSAEQALLTAACAQMAQFYDLPGGSAAGMADSKLPDIQSGFEKGITDVMAGLSGLNLVYESAGMHAS…
Q16AK7	Q16AK7	unreviewed	Q16AK7_ROSDO	Methyltransferase (EC 2.1.1.-)	RD1_1344	Roseobacter denitrificans (strain ATCC 33942 / OCh 114) (Erythrobacter sp. (strain OCh 114)) (Roseobacter denitrificans)	513	Roseobacter denitrificans (species), Roseobacter (genus), Roseobacteraceae (family), Rhodobacterales (order), Alphaproteobacteria (class), Proteobacteria (phylum), Bacteria (superkingdom), cellular organisms (no rank)	MSLRENTGRRRTRRDGGPKAAPERNVNYRNLRNPFPPMEVFSSDQIAAMHETSLRTLEELGIKVLLPEAVEVLRKGGARVVDQMVYLGRDMIDAALATAPRSITGRAGARDRDILLELGSLVFQPGAGAPHATDLARGRRPGSARDFREYTTLCHHFDVFQMMSPSVEPQDVPTHLRHYFTTEVQLTRTDKFPFVFARGTPQAMDCFEMLRDFRGLSDAEFADSPHCYTIINTNSPRTLDIPMAQGLIDFARNGQLSIVTPFTLMGAMAPITVAGAITLSHAEALAAITLTQLVKPGAPVCYGTFTSNVDMKSGAPAFGTSAHFQASLAAGQLARFTGLPWRSAAGSASNINDVQAANENQMGLWGSLMGGATVIIHAAGWLEGGLSVSYEKIITDFEV…
G7W6W2	G7W6W2	unreviewed	G7W6W2_DESOD	Trimethylamine:corrinoid methyltransferase	Desor_4399	Desulfosporosinus orientis (strain ATCC 19365 / DSM 765 / NCIMB 8382 / VKM B-1628 / Singapore I) (Desulfotomaculum orientis)	491	Desulfosporosinus orientis (species), Desulfosporosinus (genus), Desulfitobacteriaceae (family), Eubacteriales (order), Clostridia (class), Firmicutes (phylum), Terrabacteria group (no rank), Bacteria (superkingdom), cellular organisms (no rank)	MSLQIKESKFTANKTLQFKVLEVEEIEKILKNSIKILELTGVTIYADEARSLLSHAGCSVDGTRVRIPARLIEKALQTVPSKIVLSDRTGTNKLFLEGNNSYFGPGPTCPYFNDPETGERRNTITQDVVNTALVADALPNIDFVMSLSMISDCTSTLADVYEVRAMLQNTIKPIVGWTFDVEGLKEIVDMCCAVAGSLEELQKNPFLAIYCEPTSPLTHSKEALEKLLFLAEKNLPAIYTPGMVLGGTAPITIAGALSEGVADTLVGLLLSQLKREGAPYIAAAPGGPLDMKTMQHSYGAPEWTLVHAASTDIFHYLNVPIWSAAGASDSKIVDGQAAIEATLQIFTAAASGAHLIHDVGFTDLGLTGSLEQLVMGDEIIGMVRRLIKGVEVDEEHLAF…
A0A4P6RYZ0	A0A4P6RYZ0	unreviewed	A0A4P6RYZ0_9RHOB	Methyltransferase	HmaOT1_11525	Haematobacter massiliensis	498	Haematobacter (genus), Rhodobacteraceae (family), Rhodobacterales (order), Alphaproteobacteria (class), Proteobacteria (phylum), Bacteria (superkingdom), cellular organisms (no rank)	MSLASNLQMGNVPMASDAVPGQMPWSMPENPDPPPAPLSPEDVMRIRRAALRLLAERGVELQGLEGEAGLRRALDAAQLRLEGNVARFDPDFVSEMIALAPAAFRIEPRNPARTITVGGRYMLFGAVASATEIWDLQRGRRSGDLAACEDLLRLAQSFNCIHFLGGYPVEPQDIPPPMRHLVCAEAALRLTDKVIHAYPLGPDAVRDVMTLARLAAGLDEAEFAAKPRLYVNINSAGPLTFDASVLAATLCAARSGQAVMVTPLVMAEAGSGVTVAGMATLALAEALAVVALVQQVRPGTPVILGALSACLGPTFRAPVFGTAESLRMTEALAQIARSLRLPFRATAASTANIADAQAMAETANSLWSGVRSGANMLQHAAGWLSRGTAASAEKFVLDC…
G7WBE2	G7WBE2	unreviewed	G7WBE2_DESOD	Trimethylamine:corrinoid methyltransferase	Desor_2730	Desulfosporosinus orientis (strain ATCC 19365 / DSM 765 / NCIMB 8382 / VKM B-1628 / Singapore I) (Desulfotomaculum orientis)	490	Desulfosporosinus orientis (species), Desulfosporosinus (genus), Desulfitobacteriaceae (family), Eubacteriales (order), Clostridia (class), Firmicutes (phylum), Terrabacteria group (no rank), Bacteria (superkingdom), cellular organisms (no rank)	MSKSQYVRANYQVNATPQLKMLSDDQCEMVMNGALEVLERTGAEIHSPEALEVFRKGGCWVEGNMVRFPSHLVEWAIRSAPSRIVVSNQKGERTLFLEGQNIYYGPGPTNTYTIDPFTGERRRPRKSDTVRAAKVIDALPNIDYAMDCGTVMDVTPTLSDVHAFQAMLENTNKPIIHWGFGIEQYQDIIDMAAAVAGSLEALQKDPFILLYSESSPPLRHSIEAIDKAIFAAKNNIPIVYTPCTFAGGVAPATMAGTLVIAVADSLVGLVAGQLVRQGSGFVMGGLISTMDMASTILSYGAAELSLLSAGLTAVARYMKIPMFSTGGCTDSKVIDVQMGLEAAFSILIAGLSGANLIHDCSYMEYGATSSLELMTMDDEIIGMVKRILQGVKVDDEHLA…
A0A3G1KZ21	A0A3G1KZ21	unreviewed	A0A3G1KZ21_9FIRM	Trimethylamine methyltransferase	DCMF_25980	Candidatus Formimonas warabiya	488	Candidatus Formimonas (genus), Peptococcaceae (family), Eubacteriales (order), Clostridia (class), Firmicutes (phylum), Terrabacteria group (no rank), Bacteria (superkingdom), cellular organisms (no rank)	MSKRRTRTGQYLLAGCNLEFLTKDAIELIHLGSLAVLEKSGFFVEHDQALDIFEENGALVDRHHKMVKIPGYLVEECLRTCPPQVLVAGRDPKDDVHFESNRVHFCPFGIGVGVHDPFTGQYRKAVKEDVANAAKLCDALEEFDMLELVVTPSDVNPKTANLHIYEALMAHTTKPCLTDPEPCLSPYIFRMAEAVAGGKENLKNRPPMCGIVCPQSPLMLHHNLCEGIIAYARRELPMIMEPMTMAGASSPITLAGTLTAHNAEVLACIALAQLTQKGTPVIYGCTSTIFDMKSATSPVGCPELGMIAAASVKIAQNYHIPTWVAGGLTDSKLNDMQAGHEKTLTALLPALAGANMVYGFGMLDTGMTFDFSSLVADNEFIRMMRRILQGIPVTDESLA…
A0A6G6X4V6	A0A6G6X4V6	unreviewed	A0A6G6X4V6_9HYPH	Methyltransferase (EC 2.1.1.-)	G5V57_15605	Nordella sp. HKS 07	512	unclassified Nordella (no rank), Nordella (genus), Hyphomicrobiales incertae sedis (no rank), Hyphomicrobiales (order), Alphaproteobacteria (class), Proteobacteria (phylum), Bacteria (superkingdom), cellular organisms (no rank)	MSKQVSAQGRRSGGREGRRSLRARAMPSFPALTRNIPVYEIVPAEAIELIHEESLKILEEVGCEFRDAEAIAMWTRAGADVRDTRVRIDRALLMGLVSQIPPEFTQHARNPERSVTIGGKNSVFVPMYGAPYVRDLDNQRRYGSLADLNNFHKLAYMSPTLHSSSSIICEPMEVAVPKRHLHIIHSALKYSDKPFMGIVTAKERAEDVMKMAGIVFGDDFVRDNTVVVSITNCNSPLVWDATMLDALKVYAAHNQPCILAPFALCGASTSASSVGAVAQVNAEALAGLAFTQLVRPGSPQLYGQFMVTVDMKSGAPMGGTPEAAQMMYLMGALARKYNLPWRTSGFHVGSKLNDAQAGYEANMLMHAAILSGAHYIWHVAGWLEAGLCAGYSKFVTDTE…
G7WBI1	G7WBI1	unreviewed	G7WBI1_DESOD	Methyltransferase (EC 2.1.1.-)	Desor_2770	Desulfosporosinus orientis (strain ATCC 19365 / DSM 765 / NCIMB 8382 / VKM B-1628 / Singapore I) (Desulfotomaculum orientis)	470	Desulfosporosinus orientis (species), Desulfosporosinus (genus), Desulfitobacteriaceae (family), Eubacteriales (order), Clostridia (class), Firmicutes (phylum), Terrabacteria group (no rank), Bacteria (superkingdom), cellular organisms (no rank)	MSKPILTTLSPEEIEKVKTASLALLERTGVNIDHAYAREVLQRAGAKVDGARVFFPPKLVMEAIAKAPRQFTIYARNPNCNITIGQEEPVFAPGYGAPYVTLASGERRKATFVDFVNIAKLSGSSSNMGVSGGVLVEPSDIPEKNRHNAMLYACIVNSDKPFMGSATGEEHAKDSLKMAGMIMDSDQGIPKQPVMISLINTITPLMLDERMVGALIAYAEAGQPVIIASLGMAGATAPTTLAGTLALQNAEVLAGITLAQTIREGTPVVYGSASSITEMRNGSLSIGAPEGAWIIAAAVQIAHSYGLPCRAGGCVTDSKTLDPQAAYESMMNLQVAGMAGVDFVLHAAGILESYMSFSMEKFIIDDEICSMVRRFLRGTKFEAEDLAVQLVNEVGPGGQ…
C0QAB7	C0QAB7	unreviewed	C0QAB7_DESAH	MttB6 (EC 2.1.1.-)	mttB6 HRM2_15930	Desulforapulum autotrophicum (strain ATCC 43914 / DSM 3382 / VKM B-1955 / HRM2) (Desulfobacterium autotrophicum)	493	Desulforapulum autotrophicum (species), Desulforapulum (genus), Desulfobacteraceae (family), Desulfobacterales (order), Deltaproteobacteria (class), delta/epsilon subdivisions (subphylum), Proteobacteria (phylum), Bacteria (superkingdom), cellular organisms (no rank)	MSKFSFKTLPGLRLLTNGQIRQIHEDALDLLEHVGVCFECDQALEILTASGCSADKESHIVKFPPALVLKSIEAAPERFKLYDREGNVYTELGGDKVHFAPCSTPANILTRDNSEIRPSTIEDMRLIVKATDSLPQIDLAATSVVCSEIPVEMGDTYLYYLIMKGTRKPFIGGAIDIPGVRRSHDLIKSLFGSDRAVREKPYCIFDICPSPPLKWSQVTSRNIIDCAGFGFPVETISLPLSGTGSPVTQAGSILQHTVESLSGLVLDQVINPGNPYVYGGAPVIFDMRTTTTPMSAMDAVMISCGYALMGKYYGLPTHTYAAQTDAKIVDYQAGFETGMSALLAAQAGFDVVSGVGGLNYVTDFSVEKLLMDAEIINFVNRYLKGITVTQDTLAKDLIA…
A0A3G1L003	A0A3G1L003	unreviewed	A0A3G1L003_9FIRM	Trimethylamine methyltransferase	DCMF_27505	Candidatus Formimonas warabiya	489	Candidatus Formimonas (genus), Peptococcaceae (family), Eubacteriales (order), Clostridia (class), Firmicutes (phylum), Terrabacteria group (no rank), Bacteria (superkingdom), cellular organisms (no rank)	MSIQSIESNFLGNQTLQFRVLSEGQIKKILSAAWEILERTGVEVHSEEAVSLLKKAGCYVDGTRIRIPSFVVKKALGTVPSRVVLCDRDGRRKMFLEGHNSYFGPGPTCPNFLDVETGARRKAVKQDVVNTAKVSDALPNIDFVMSLSMISDCAPVLADVHEVHAMLQNTTKPIVSWAFNTAGLQDIIDMCAFVAGGLEQLQRNPFLVIYSEPTTPLSHSKEALEKLMLMNENNLPALYTPGMLMGGTAPVTIAGTLVVGVADNLVGLVVSQLKREGAPFIAGIPGGPMDMNTMQHCYGAPEFVLEQAASTEIYRYLKIPTWGTAGAADAKITDQQAAIESTLQILTGALSGANLIHDVGFTDLGMTGSLDQLVMCDEIIGMVRRMMVGVEVNKETLAV…
A0A4P6H6T1	A0A4P6H6T1	unreviewed	A0A4P6H6T1_9HYPH	Methyltransferase (EC 2.1.1.-)	C1M53_13025	Mesorhizobium sp. Pch-S	519	unclassified Mesorhizobium (no rank), Mesorhizobium (genus), Phyllobacteriaceae (family), Hyphomicrobiales (order), Alphaproteobacteria (class), Proteobacteria (phylum), Bacteria (superkingdom), cellular organisms (no rank)	MSIADLSQVTETPAQHRRGGGRIGRKALRSAAVPAFPTLVRQIPAYEIVPDEAVELIHQESLSILEEVGCEFRDEEAIALWRQAGADVSGTRVRFDRALLMELVSKVPAEFTLNARNPERSVRVGGKNSIFVPMYGAPYVRDLDNNRRYGTLEDLQNFHKLAYMAPALHSSSSIICEPMEIPVPKRHLHIIHSALKHSDKPFMGIVTSRDRAEDTMAMAGIVFGEDYVRDNPVLVSITNCNSPLVWDATMLDAMKVYARSNQPLILAPFALCGASTPASSVGAVAQVNAEALAGVAFTQLLRPGSPQIYGQFMVAVDMKTGAPMGGTPEAAQMMYLMGALARKYRLPWRTSGFHVGSKLNDAQAGYEANMLMHAAILSGANYIWHSAGWLEAGLSCGYS…
E3GJM5	E3GJM5	unreviewed	E3GJM5_9FIRM	Trimethylamine methyltransferase	ELI_0924	Eubacterium callanderi	469	Eubacterium (genus), Eubacteriaceae (family), Eubacteriales (order), Clostridia (class), Firmicutes (phylum), Terrabacteria group (no rank), Bacteria (superkingdom), cellular organisms (no rank)	MSHILKKKDLETIYEKVIEILEQIGITFGTEKALELLGKNGAKIEGSKAFIPKALLERCLESLPKYDYENQGPKRITATSPFGMVPTILDDETGTYRSGTVDDVVKMYQLTQTSDLYECASPCVIDPVDSDAEDLYVGQIAMLLRYSDKWPSVGIRATAQNSKDGNLYQSARKSIRLIREFYDVWDEPVMGQSICPMSPLAYDWECLDNLTAAIEEKQNIILCPCSLTGLTGPASLLGLVIHDISISLAGIVYAQLLSPGIDVSICSCSGATDMRSIQPAYGTVECVYIEGMLYEFAKYMQIGCTICGALSDSAKVDYQAGAESMLTTLMPYYASEINEVWCYPGLMSAWYCGSFEKLILDEEMMRNVNRALKGVNLKLDPKLMRSLTEAQEKNTFLQG…
A0A317RWF1	A0A317RWF1	unreviewed	A0A317RWF1_EUBLI	Trimethylamine--corrinoid protein Co-methyltransferase	C7955_10154	Eubacterium limosum	469	Eubacterium (genus), Eubacteriaceae (family), Eubacteriales (order), Clostridia (class), Firmicutes (phylum), Terrabacteria group (no rank), Bacteria (superkingdom), cellular organisms (no rank)	MSHILKKKDLETIYDKVIEILEQIGITFGTEKALELLGKNGAKIEGSKAFIPKTLLERCLESLPKYDYENQGPKRITATSPFGMVPTILDDETGTYRSGTVDDVVKMYQLTQTSDLYECASPCVIDPVDSDAEDLYVGQIAMLLRYSDKWPSVGIRATAQNSKDGNLYQSARKSIRLIREFYDVWDEPVMGQSICPMSPLAYDWECLDNLTAAIEEKQNIILCPCSLTGLTGPASLLGLVIHDIAISLAGIVYAQLLSPGIEVSICSCSGATDMRSIQPAYGTVECVYIEGMLYEFAKYMQIGCTICGALSDSAKVDYQAGAESMMTTLMPYYASEINEVWCYPGLMSAWYCGSFEKLILDEEMMRNVNRALKGVNLKLDPKLMRSLTEAQEKNTFLQG…
A0A5J6MKI7	A0A5J6MKI7	unreviewed	A0A5J6MKI7_9PROT	Methyltransferase (EC 2.1.1.-)	FRZ44_31720	Hypericibacter terrae	521	Hypericibacter (genus), Rhodospirillaceae (family), Rhodospirillales (order), Alphaproteobacteria (class), Proteobacteria (phylum), Bacteria (superkingdom), cellular organisms (no rank)	MSGVEEQTAGTGERRRSRGGAEARRAARTQHKIEQLPYIVRKIPLVTVLDEEGLSIIERNADTILQETGIEFRDEPEALKLWQQAGADVKGTRIRFPRGLCRTIIQKTAPREYIQYARNPDRNVRIGGDATVFAPVYGPPFIRSLDDGRRYATIEDFRNFVKLAYMSPAIHHSGGTVCEPVDLPVNKRHLDMVYSHIKFSDKPFMGSVTAPERAADTVELARILFGADFVAKNTVITSLINANSPMVWDGTMLGAMKVYARANQACITTPFILAGAMSPVTAAGTLAQVLAEVLAGASTCQLYNPGAPVIFGVFASSISMQSGAPTFGTPEPTLVSIAAAQLARRLGIPFRTGGSLCASKVPDAQAAYESAQTLLPTLQCGTNFVLHGAGWLEGGLASG…
A0A5J6MX28	A0A5J6MX28	unreviewed	A0A5J6MX28_9PROT	Methyltransferase (EC 2.1.1.-)	FRZ61_15960	Hypericibacter adhaerens	521	Hypericibacter (genus), Rhodospirillaceae (family), Rhodospirillales (order), Alphaproteobacteria (class), Proteobacteria (phylum), Bacteria (superkingdom), cellular organisms (no rank)	MSGVEEQTAGAGERRRSRGGAEARRAARTALKIEQFPYIVRKIPLVTVLDEEGLSIIERNADTILQEVGIEFRDEPEAVKLWQGAGADVKGTRIRFPRGLCRSIVQKSAPREYIQYARNPERNVRIGGDATVFAPVYGPPFIRSLDEGRRYATIEDFRNFVKLAYMSPAIHHSGGTVCEPVDLPVNKRHLDMVYSHIKYSDKPFMGSVTAPERAADTVELARILFGADFVAKNTVITSLINANSPMVWDGTMLGAMKVYARANQACITTPFILAGAMSPVTAAGTLAQVLAEVLSGAATCQLYNPGAPVIFGVFASSISMQSGAPTFGTPEPTLVSIAAAQLARRLGIPFRTGGSLCGSKIPDAQAAYESAQTLLPTLQCGTNFVLHGAGWLEGGLASG…
F7XEE2	F7XEE2	unreviewed	F7XEE2_SINMM	Methyltransferase (EC 2.1.1.-)	SM11_pC0844	Sinorhizobium meliloti (strain SM11)	511	Rhizobium meliloti (species), Sinorhizobium (genus), Sinorhizobium/Ensifer group (no rank), Rhizobiaceae (family), Hyphomicrobiales (order), Alphaproteobacteria (class), Proteobacteria (phylum), Bacteria (superkingdom), cellular organisms (no rank)	MSGRRGGGRRSRAIRGGDGISQLPWQEVVNTYAPMQLLDEERIEALHRNSMRILSEIGIRVMSEKAMALFEKAGAIVDRENLMIRIDESIVEAALATTPSSFTLTSRNPEKRLTIGGNTIAFGLVAGPPNVHDRVNGRRQGNLADYQNFTRLAHHFNAIHILGNQVCAPMELPANSRHLDTYKANLTLSDLCFHCTAIGRGRAVDGINMMAIARGISVEEMSQSPGVITIISVNSPRLFDDAMADGLIAMAEHGQPVTITPFTLMGAMTPVTLAAALCQQNAEALFGVTLAQLVNPGTPVMYGAFTSNVDMRSGAPAFGTPENAKANIIAGQLARRYKLPYRTSNANASNAVDLQAAYETEMATWGAVLGGANLIYHAAGWLEGGLTASYEKLVLDVEI…
A0A0E0ULC9	A0A0E0ULC9	unreviewed	A0A0E0ULC9_SINMB	Methyltransferase (EC 2.1.1.-)	SinmeB_6319	Sinorhizobium meliloti (strain BL225C)	511	Rhizobium meliloti (species), Sinorhizobium (genus), Sinorhizobium/Ensifer group (no rank), Rhizobiaceae (family), Hyphomicrobiales (order), Alphaproteobacteria (class), Proteobacteria (phylum), Bacteria (superkingdom), cellular organisms (no rank)	MSGRRGGGRRSRAIRGGDGISQLPWQEVVNTYAPMQLLDEERIEALHRNSMRILSEIGIRVMSEKAMALFEKAGAIVDRENLMIRIDESIVEAALATTPSSFTLTSRNPEKRLTIGGNTIAFGLVAGPPNVHDRVNGRRQGNLADYQNFTRLAHHFNAIHILGNQVCAPMELPANSRHLDTYKANLALSDLCFHCTAIGRGRAVDGINMMAIARGISVEEMSQSPGVITIISVNSPRLFDDAMADGLIAMAEHGQPVTITPFTLMGAMTPVTLAAALCQQNAEALFGVTLAQLVNPGTPVMYGAFTSNVDMRSGAPAFGTPENAKANIIAGQLARRYKLPYRTSNANASNAVDLQAAYETEMATWGAVLGGANLIYHAAGWLEGGLTASYEKLVLDVEI…
A6UJQ7	A6UJQ7	unreviewed	A6UJQ7_SINMW	Methyltransferase (EC 2.1.1.-)	Smed_5110	Sinorhizobium medicae (strain WSM419) (Ensifer medicae)	511	Sinorhizobium medicae (species), Sinorhizobium (genus), Sinorhizobium/Ensifer group (no rank), Rhizobiaceae (family), Hyphomicrobiales (order), Alphaproteobacteria (class), Proteobacteria (phylum), Bacteria (superkingdom), cellular organisms (no rank)	MSGRRGGGRRSRAIRGGDGISQLPWQEVVNSYAPMQLLDEERIEALHQNSMRILSEIGIRVMSEKAMTLFERAGAIVDRENLMIRIDESIVEAVLATTPSSFTLTSRNPEKRLTIGGNTIAFGLVAGPPNVHDRVNGRRQGNLADYRNFTRLAHHFNAIHILGNQVCAPMELPANARHLDTYNANITLSDLCYHCTAIGRGRAVDGINMMAISRGISVEEMRHSPGVITIISVNSPRLFDDAMADGLIAMAEHGQPVTITPFTLMGAMTPVTLAAALCQQNAEALFGVTLAQLVNPGTPVMYGAFTSNVDMRSGAPAFGTPENAKANIVAGQLARRYKLPYRTSNANASNAVDLQAAYETEMATWGAVLGGANLIYHAAGWLEGGLTASYEKLVLDVEI…
Q12TQ7	Q12TQ7	unreviewed	Q12TQ7_METBU	Trimethylamine methyltransferase (EC 2.1.1.250)	mttB Mbur_2313	Methanococcoides burtonii (strain DSM 6242 / NBRC 107633 / OCM 468 / ACE-M)	484	Methanococcoides burtonii (species), Methanococcoides (genus), Methanosarcinaceae (family), Methanosarcinales (order), Methanomicrobia (class), Stenosarchaea group (no rank), Euryarchaeota (phylum), Archaea (superkingdom), cellular organisms (no rank)	MSGRLCFLTKEDCKEIHDTSVDILGECGVKIESEYALDKLSDFGCIVNRKNSIVKFPKYVIDDCLRYAPRSIKLYGRASKYDIKIESGRTYTSTASGYGIIDRNKKIARDGILNDVAEGTLVAENLDNIHSVIPFLTGVHDVPSEIASPIILGETFKNTNKTVEFYLTGGSNISSTLKDMDNVIKLSKIVAGSTFELRKKPFLMFLISSISPLTYTEDQSRILFRTVEEGLPLVIMPAILSGMTGPVTIAGTLVQSNAEFLAGLVMANSMKKGAPVMYGHSNTILDMHTGIYSGGAVEMGLISACIAQMGEYYDIPTNSYCPKSDSHISDQQVGYEKAIQWILGSLSGVSYLSGAGCVTSESLVSLEQLVIDNEVIGMVNRVNDGINITEETLAGDLIK…
A0A5J6MG14	A0A5J6MG14	unreviewed	A0A5J6MG14_9PROT	Methyltransferase (EC 2.1.1.-)	FRZ44_06780	Hypericibacter terrae	526	Hypericibacter (genus), Rhodospirillaceae (family), Rhodospirillales (order), Alphaproteobacteria (class), Proteobacteria (phylum), Bacteria (superkingdom), cellular organisms (no rank)	MSGEIATGGPAAREGRGREHGGKARRERRSVGGGVRQLPFKTLRNPLKPIEVLSEDQVETIHLASLEILENIGIESLHMETIDLFERAGAKVDRSTLRVKPDRGLILEAIRTVPPEFTLRARNPERDLHFGGNHLVFCATGGPAFASDLDRGRRAGNEADMKDYIRLVHMLNVLHQEGGTGLEPTDLPPDTRHLDVYESILTLTDKSWHCWAIGAFRVRDAIEMACIAYPTTREELLTRPAVISIINSNSPLKFDGPMGEGLCELARTGQATVCTPFTLCGAMSPVTLAGALAQQNAEALFMIALTQLVRPGSPAVYGGFTSNVDMKSGAPAFGTPEYTKAAFASGQLARRYNFPYRSSNVNASNVVDVQAAYESGMSLWGTIMGGVNLLAHAAGWLEG…
A0A5J6MT49	A0A5J6MT49	unreviewed	A0A5J6MT49_9PROT	Methyltransferase (EC 2.1.1.-)	FRZ61_06870	Hypericibacter adhaerens	525	Hypericibacter (genus), Rhodospirillaceae (family), Rhodospirillales (order), Alphaproteobacteria (class), Proteobacteria (phylum), Bacteria (superkingdom), cellular organisms (no rank)	MSEVETVGPARREGRGRDAGGKARRERRSSGGGIHQLPFKTLRNPFKPVEILSADQIEAIHEASLDLLETVGLEVLHGETLDIFERAGAKVDRSTLRIRPDRGLILEAVAKAPAEFSLRARNPERDLVIGGDHLVFDATGGPAFVSDLDRGRRAGNEADMKDYIRLVHMLNVLHQEGGTGVEPTDLPAETRHLDVYESILTLTDKSWHCWGIGAFRVRDAIEMACIAYPTTREELMERPAVITIINSNSPMKFDGPMGEGLCELARNGQATVVTPFTLCGAMSPVTLAGALAQQNAEALFMAALTQLVRPGAPVVYGGFTSNVDMRSGAPAFGTPEYTRAAFASGQLARRCKLPYRSSNVNASNTVDVQAAYESSMSLWGTILGGVNLLAHAAGWLEGG…
A0A7L5BWG8	A0A7L5BWG8	unreviewed	A0A7L5BWG8_9RHOB	Methyltransferase (EC 2.1.1.-)	G5B40_03460	Pikeienuella piscinae	517	Pikeienuella (genus), Rhodobacteraceae (family), Rhodobacterales (order), Alphaproteobacteria (class), Proteobacteria (phylum), Bacteria (superkingdom), cellular organisms (no rank)	MSEVAEAGARRRARGGGGAARRAERTAVRIEAARYIERAVPTMEILNEEALQIIERNAETVLEEIGVAFTDNPGALALWREAGADVRDERVRIPRGLARKLCATAPATITQHARNPERNVEIGGKTTVFAPVYGPPFVRDAEGGRRYATMADFETFVKLGYMSKWLHHSGGTVCEPTDIAVNKRHLDMIHAHMRLSDKPFMGSVTDPARAADSVAMCEILFGKEFVAENTVMTSLININSPMTLDGVMMGALEVYARANQACIISPFIVGGAMAPVSVMGTLTQVLAEVLAGVAYSQLVRPGAPVIFGAFVASIDMNSGAPTFGTPEATKILWGAGQLARRLGLPFRSGGALCGSKLPDAQAAYETANTLNAALLGGVNFMLHACGWLEGGLVASFEKF…
D5BSQ4	D5BSQ4	unreviewed	D5BSQ4_PUNMI	Methyltransferase (EC 2.1.1.-)	SAR116_1058	Puniceispirillum marinum (strain IMCC1322)	517	Candidatus Puniceispirillum marinum (species), Candidatus Puniceispirillum (genus), SAR116 cluster (no rank), Alphaproteobacteria incertae sedis (no rank), Alphaproteobacteria (class), Proteobacteria (phylum), Bacteria (superkingdom), cellular organisms (no rank)	MSETQTSERKSRRGGGRDARRQMRAAGAAGLSAPFITREIAPVDILSEEATEIIEYNAETILEEIGIDFRDDPEALDILRNAGADVKGERVRFPRGLARQLCATAPASFTQHARNPERSVEIGGNKTVFAPVYGPPFVRDLAGERRYATMEDFRNFVKLVYMHPGFHHSGGTVCEPVDLPITKRHLEMIYAHQSLSDKPYMGSVTAPSRAADTVEMSKILFGADFVAKNTVVTSLINANSPMTWDDTMLGALKVYARNNQAVITAPFILAGAMSPVSVAGTLTQTLAEAMSGIAFTQAVNPGAPVIFGSFASSMSMQTGAPTFGTPEPAKVLYACAKLARRLNVPFRSGGSLTGSKTADAQAAYESTHTIIPTVMGGVNFVLHAAGWMEGGLVADYAKL…
A0A5J6N2C1	A0A5J6N2C1	unreviewed	A0A5J6N2C1_9PROT	Methyltransferase (EC 2.1.1.-)	FRZ61_40430	Hypericibacter adhaerens	525	Hypericibacter (genus), Rhodospirillaceae (family), Rhodospirillales (order), Alphaproteobacteria (class), Proteobacteria (phylum), Bacteria (superkingdom), cellular organisms (no rank)	MSETETRSGRRGGREARRAMRAAPLPENQRPVWPGLEGGRYKPLTDADIQKIHHAALDVLENVGMADAIPSGIEVMTAAGAKLQGNGRLTFPRALIEDTIAKAARKFPLYAQDPRYDMEPWGSKVYFGTAGAAVHMVDPITGEYRESTTKDLYDIARIVDTLDHIHFFQRAIVCRELTDPFEMDFNTCYASVFGTTKHVGTSWVAPEQLEASLQMLHAIAGGEDKWRERPFVSQSNCFVVPPLKFAADACRCLEVAVRGGMPVLLLSAGQAGATAPASLAGAIVQEVAEVLAGLVYVNAIKPGAPAIFGTWCFVSDLRTGAMSGGSPEQALLSAGAAQMGQFYDLTAGTASGMTDSKVPDAQAGYEKAYNHALVGNAGANLIYESAGMHASLLGYCLES…
A0A2U8HD97	A0A2U8HD97	unreviewed	A0A2U8HD97_9RHOB	Methyltransferase (EC 2.1.1.-)	CEW88_08755	Yangia pacifica	514	Yangia (genus), Roseobacteraceae (family), Rhodobacterales (order), Alphaproteobacteria (class), Proteobacteria (phylum), Bacteria (superkingdom), cellular organisms (no rank)	MSETETRKRTRSGGGAARRAAWGSAQVETARFIERNIPNFEILSAEALEMIEAGAETVLAEIGVNFVNNPGALTLWKDAGAEIEGERVRIPRGLARQLCGHAPSRITQHARNPARSVEIGGRSLVLAPVYGPPFVHDAEKGRRYGTIEDFRNFVKLGQMSRWLHHSGGTLCEPTDVPVNKRHLDMLHAHMTLSDKPFMGSVTEPSRAQDSVDMCGILFGEDFVQHNTVMTSLININSPLTFDDTMMGALEVYARNNQACIVSPFIVGGAMAPVSVAGTLTQVLAEGMAGIAYAQLVRKGAPVIFGAFVTSIDMNSGAPTFGTPEASQISYGVGQLARRLGLPYRSAGAFCGSKLPDAQAAYESANSLSMGLQSGVNFMLHACGWLEGGLVASYEKFVMD…
A0A1B1PL34	A0A1B1PL34	unreviewed	A0A1B1PL34_9RHOB	Methyltransferase (EC 2.1.1.-)	AYJ57_02305	Salipiger sp. CCB-MM3	514	unclassified Salipiger (no rank), Salipiger (genus), Roseobacteraceae (family), Rhodobacterales (order), Alphaproteobacteria (class), Proteobacteria (phylum), Bacteria (superkingdom), cellular organisms (no rank)	MSETETRKRTRSGGGAARRAARGSAQVETARFIERNIPNFELLNEEALQMIEAGAETVLEEIGVNFVNNPAALERWREAGAEIEGERVRIPRGLARQLCGHAPSTITQHARNPARSVEIGGRSLVLAPVYGPPFVQDAEKGRRYGTIEDFRNFVKLGQMSRWLHHSGGTLCEPTDVAVNKRHLDMLHAHMTLSDKPFMGSVTEPGRARDSVEMCEILFGKEFVRDNTVMTSLININSPLTFDDTMMGALEVYAAANQACIVSPFIVGGAMAPVSVAGTLTQVLAEGMAGIAYAQLVRKGAPVIFGAFVTSIDMNSGAPTFGTPEASQITYGVGQLARRLGLPYRSAGGFCGSKLPDAQAGYESANSLNMGLQAGVNFMLHACGWLEGGLVASYEKFVMD…
A0A5J6MVV0	A0A5J6MVV0	unreviewed	A0A5J6MVV0_9PROT	Methyltransferase (EC 2.1.1.-)	FRZ44_42270	Hypericibacter terrae	525	Hypericibacter (genus), Rhodospirillaceae (family), Rhodospirillales (order), Alphaproteobacteria (class), Proteobacteria (phylum), Bacteria (superkingdom), cellular organisms (no rank)	MSETESRAGRRGGREARRAMRAAPLADNQRPVWPGLEGGRYKPLTDADIQKIHHAALDVLENIGMADAIPSGIEVMTKVGAKLQSNGRLTFPRALIEDTLAKAARKFPLYAQDPRYDMEPWGSKVYFGTAGAAVHIVDPITGDYRESTTKDLYDIARIVDTLDHIHFFQRAIVCRELTDPFEMDFNTCYASVFGTTKHVGTSWVAPEQLEASLQMLHAIAGGEDKWRERPFVSQSNCFVVPPLKFAADACRCLEVAVRGGMPVLLLSAGQAGATAPASLAGAIVQEVAEVLAGLVYVNAIKPGAPAIFGTWCFVSDLRTGAMSGGSPEQALLSAGAAQMGQFYDLTAGTASGMTDSKIPDAQAGYEKAYNHALVGNAGANLIYESAGMHASLLGYCLES…
A0A5B8BDE3	A0A5B8BDE3	unreviewed	A0A5B8BDE3_9HYPH	Methyltransferase (EC 2.1.1.-)	FGU64_20390	Mesorhizobium sp. 8	530	unclassified Mesorhizobium (no rank), Mesorhizobium (genus), Phyllobacteriaceae (family), Hyphomicrobiales (order), Alphaproteobacteria (class), Proteobacteria (phylum), Bacteria (superkingdom), cellular organisms (no rank)	MSETAEKLDAPGEEHRSRRSGGREARRAMRAAPLADDIRPVRAGLEGGRYAPLSQNDLERIHEAVLTLLETVGFANAIPSCIEALTKAGATLGEDGRLRFPRNLVLDTIKRAARNFTLHGQDPKHDMVIQGKRVHYGTAGAAVHLVDVEKRVYRESLLQDIYDAARIVDGLDNIHFFQRPMVPRDIPDPLDMDFNTLYACVMGTSKHVGTSFTVRENVKPALEMLYTIAGGEENFRARPFVSNSNCFVVPPMKFAEDACGVLEACVEGGIPILLLSAGQAGATAPAAIAGAVVQAVAEVLVGLIYVNAIKPGHPAIFGTWPFVSDLRTGAMSGGSAEQALLTACCAQMAQFYDLPGGSAAGMADSKLPDIQSGFEKGITDVMAGLSGLNLVYESAGMHA…
A0A5B8B1G9	A0A5B8B1G9	unreviewed	A0A5B8B1G9_9HYPH	Methyltransferase (EC 2.1.1.-)	FGU64_05280	Mesorhizobium sp. 8	524	unclassified Mesorhizobium (no rank), Mesorhizobium (genus), Phyllobacteriaceae (family), Hyphomicrobiales (order), Alphaproteobacteria (class), Proteobacteria (phylum), Bacteria (superkingdom), cellular organisms (no rank)	MSETAAVDHEASGGRRGRGASGGAAARRAARAGGGPGTQLTYIKRKINLYEVLDEEGLALIEKNADTVLEEVGIIFRDDEEALKLWKEAGADVKGERVHFPKGLCRSLLKTAPQQYIQHARNRERSVQIGGNATVFAPVYGPPFVRDLDGNRRYATIEDFQNFVKLAYMAPSIHHSGGTVCEPVDVPVNKRHLDMIYAHIRYSDKPFMGSVTAPERAEDTIAMAKLVFGDDFVENNTVLTSLINANSPMVFDETMLGALKVYSRHNQACIVTPFILAGAMSPVTVAGTLTQVLAEVLAGASFTQLIRPGAPVLFGTFASSISMQSGAPTFGTPEPSLVSYGAAQLARRLGLPFRTGGSLCASKISDAQAAYESANTLNSTILAGTNFVLHAAGWLEGGL…
A0A6G6FDT1	A0A6G6FDT1	unreviewed	A0A6G6FDT1_9RHOB	Methyltransferase (EC 2.1.1.-)	G5B38_01990	Pseudohalocynthiibacter aestuariivivens	514	Pseudohalocynthiibacter (genus), Rhodobacteraceae (family), Rhodobacterales (order), Alphaproteobacteria (class), Proteobacteria (phylum), Bacteria (superkingdom), cellular organisms (no rank)	MSETAAPRRARGGGGAARRAERTAVSIETAKFIERNIPLYEPLSEEALEVIEANAETILQEVGVNFVNNPAALDRWREAGADIDGERVRIPKGLARKLCATAPSRITQHARNPARTVEIGGNSLVCAPVYGPPFVRDMDGGRRYATMDDFRKFVKLGYMSKWLHHSGGTVCEPTDVAVNKRHLDMLHAHMTLSDKPFMGSVTEPSRAQDSVDMCEILFGKDFVQENTVMTSLINVNSPMTFDDVMMGAMEVYAQNNQACILSPFIVGGAMAPVSVVGTLTQVLAEVLAGIAYSQLVKPGAPVIFGAFVTSIDMNSGAPTFGTPEASHILYGAGQLARRLNLPYRSGGGLCGSKLPDAQAAYETAHTHNAVLLGGVNFMLHSCGWLEGGLVSSFEKFVMD…
A0A8G0ZVE9	A0A8G0ZVE9	unreviewed	A0A8G0ZVE9_9RHOB	Methyltransferase (EC 2.1.1.-)	JO391_06650	Neotabrizicola shimadae	509	Neotabrizicola (genus), Rhodobacteraceae (family), Rhodobacterales (order), Alphaproteobacteria (class), Proteobacteria (phylum), Bacteria (superkingdom), cellular organisms (no rank)	MSESRRAGRQARTAERSRRGSGVGRPYILRNIPTYDVLSEENLARIETAADRILAETGIEFRDDPVALDHWRRAGARVDGLRVRFEPGMLREVLASAPPVFTQHARNPANSVQVGGRSVVFAPAYGSPFVMDLDRGRRFGTIEDFRNFIRLAQSSPNLHHSGGTICEPTDVPVNKRHLDMVLAHIELSDRPFMGSVTAEERSEDSIEMARILFGAGFVDQNCVILGNVNVNSPLVWDGTMTRSLRAYARANQAAVIVPFILGGAMGPVTSAGAIAQAHAETMAGCALTQLERKGAPVIYGNFLSSMSLRSGAPTFGTPEPAIGSMVVGQLARRANLPLRCSGNFTTSKLPDAQAMTEGTMSMLAAIHCGANFILHSAGFLDGLLSMSYEKFMLDADLCG…
Q5LWW8	Q5LWW8	unreviewed	Q5LWW8_RUEPO	Methyltransferase (EC 2.1.1.-)	SPO0167	Ruegeria pomeroyi (strain ATCC 700808 / DSM 15171 / DSS-3) (Silicibacter pomeroyi)	522	Ruegeria pomeroyi (species), Ruegeria (genus), Roseobacteraceae (family), Rhodobacterales (order), Alphaproteobacteria (class), Proteobacteria (phylum), Bacteria (superkingdom), cellular organisms (no rank)	MSEQTPLRSRRSRRASGKAGRSAEPGQNLHLRVPYITRKIPTYDLLGEESLDKIEATADRILAEIGIELRDDEESMRLYKRAGAQVTELRADAWNIRFEPGMLREILKTAPARFTQHARNPANNVDIGGDAMVFAPAYGSPFVMDMDNGRRYGTIQDFQNLIKLGQSSPWLHHSGGTICEPTDIPVNKRHLDMVYSHMRYSDRAFLGSITAPERAADSVEMCRILFGADFVDQNCVIMGNFNTTSPLVIDGVTAAGIRTYAAAGQGSIHLPFLLGGAVSPLTMAGAVAQCLAESMASSALTQLVRPGAPAILAGFLSSMSLRSGSPTFGTPEPALGSLVMGQLARRLNMPLRCAGNFSTSKAPDGQAMQQAMMSMMSAVQGGANYILHSAGFVDGLLSM…
A0A1A9G0M8	A0A1A9G0M8	unreviewed	A0A1A9G0M8_SHIS7	Methyltransferase (EC 2.1.1.-)	shn_12210	Shinella sp. (strain HZN7)	512	unclassified Shinella (no rank), Shinella (genus), Rhizobiaceae (family), Hyphomicrobiales (order), Alphaproteobacteria (class), Proteobacteria (phylum), Bacteria (superkingdom), cellular organisms (no rank)	MSEQAVLSRRSGGRAARVAMRAAPLAENVRPVRPGLPGGQYKPLTEAGVRRIHEAALDALENIGLANAPKSGIEIMTGAGAILGEDGRLRFPRALVEDMLALAARDITLHGRDPKYDLELSGTRVYYGTAGAAVHIVDVEKREYRESTAKDLYNAAQLVHHLDNVHFFQRAMVCRDVADNFLMDINTLYGCCAGTSKHVGTSFSDPSHVAGCFDLIHMMAGGEDKWRARPFVSNSNCFVVPPMKFAEESCITMEACIRAGMPILLLSAGQAGATAPAPLATAIVQAVAECLAGVVYVNAMAPGHPAIFGTWPFVSDLRTGAMSGGSGEQALLTAGCAQMHQFYKLPGGAAAGIADSKLPDMQAGWEQAISNVMAGLSGLNMVYEAVGMHASLLGFCLES…
A0A192IH78	A0A192IH78	unreviewed	A0A192IH78_9HYPH	Methyltransferase (EC 2.1.1.-)	TEF_07380	Rhizobiales bacterium NRL2	527	unclassified Hyphomicrobiales (no rank), Hyphomicrobiales (order), Alphaproteobacteria (class), Proteobacteria (phylum), Bacteria (superkingdom), cellular organisms (no rank)	MSEQAPAAAGGGRRRRGRRRGAADGPGAEGVAAVIEQPPFRQPKLPFPPTEMLSADELESIHNASLQVLSEIGVDFLHEEAKELLRRAGAEVEAGSDRVRFDPGLVEETIGRAPAAFDLHSRNPAHRLRFGDGHVTFCAAASAPNAFDLQGGRRPGNRADYRNFLKLGQMLNAVHMFGGYPVEPIDIHPGVRHLEALQDMLVMTDKAIHAYSLGRERIVDAIEMTRIARGIDRETLLREPSVLSIINSSSPLRLDTPMLEGVIQLARHRQPVVLTPFTLAGAMAPVTIAGALVQQNAEVLAGYVLCQAVEPGAPFVYGGFTSNVDMKSGAPAFGTPEAMRAAIIGGQLARLYRLPYRSSNVNAANSLDAQAGYEAVFSLWGAIMGGVNMLKHGLGWMEG…
A0A2N9W2B8	A0A2N9W2B8	unreviewed	A0A2N9W2B8_9HYPH	Methyltransferase (EC 2.1.1.-)	B5P45_04945	Phyllobacterium zundukense	526	Phyllobacterium (genus), Phyllobacteriaceae (family), Hyphomicrobiales (order), Alphaproteobacteria (class), Proteobacteria (phylum), Bacteria (superkingdom), cellular organisms (no rank)	MSEPAVEIDTNTSSRDHGRRGGRSRPRSIESGAFDQPPFRQLKIPFAPTKIVSDDELESIHNGSLKVLQEIGVDVLHDGAREIMKKAGADVSPGTMRVHFDKDMILEYIGLAPSEFTLHARNPAHNVRFGGNNLIFAQMGSAPNCSDTDNGRRSGNQADFRNFVKLAQMHNIINTTGGYPVEPIDIHPSVRHLECIRDLATISDKAFHIYSLGKERNQDGIEIARLARGVSHEQLQNEASCYTIINTNSPLKLDVPMMEGIIQMSGKGQIVIVTPFTLAGAMAPVTIAGALVQQNAEALAGISFTQMVKKGAPVGYGGFTSNVDMKSGAPAFGTPEYMKAQMVGGQLARRYGIPYRTSNVCAANTVDAQAAYESVFSLWGAIQGGGNFMLHSAGWLEGG…
A0A3Q8XZ01	A0A3Q8XZ01	unreviewed	A0A3Q8XZ01_9HYPH	Methyltransferase (EC 2.1.1.-)	EJ066_25640	Mesorhizobium sp. M9A.F.Ca.ET.002.03.1.2	524	unclassified Mesorhizobium (no rank), Mesorhizobium (genus), Phyllobacteriaceae (family), Hyphomicrobiales (order), Alphaproteobacteria (class), Proteobacteria (phylum), Bacteria (superkingdom), cellular organisms (no rank)	MSENAPVDQEASNARRGRAASGGAAARRAARSGGGPGTQLTYIKRKINVYEVLDEEGLALIEKNTDTVLEEIGIIFRDDAEALQLWKEAGADVKGERVHFPKGLCRSLLKTAPSLYTQHARNAERSVQIGGNATVFAPVYGPPFVRDLDGVRRYATIEDFRNFVKLAYMAPSIHHSGGTVCEPVDVPVNKRHLDMVYSHIKYSDKPFMGSVTAPERAEDTVAMAKIVFGDDFVENNTVLTSLINANSPMVFDETMLGALKVYSRHNQACIVTPFILAGAMSPVTVAGTLTQVLAEVLAGASFTQLIRPGAPVLFGTFASSISMQSGAPTFGTPEPSLVSYGAAQLARRLGLPFRTGGSLCASKIPDAQAAYESANTLNSTILAGTNFVLHSAGWLEGGL…
A0A4P6HFF1	A0A4P6HFF1	unreviewed	A0A4P6HFF1_9HYPH	Methyltransferase (EC 2.1.1.-)	C1M53_24405	Mesorhizobium sp. Pch-S	524	unclassified Mesorhizobium (no rank), Mesorhizobium (genus), Phyllobacteriaceae (family), Hyphomicrobiales (order), Alphaproteobacteria (class), Proteobacteria (phylum), Bacteria (superkingdom), cellular organisms (no rank)	MSENAAVDQEAAGGRRGRGDRGGAAARRAARTGGGPGQQLTYIRRQIKVYEVLDEEGLALIEKNADTVLEETGIEFRDDAEALQLWKQAGADVKGERVRFPRGLCRSLLKTAPKQYIQHARNSERSVQIGGNATVFAPVYGPPFVRDLDGNRRYATIEDFRNFVKLAYMAPSIHHSGGTVCEPVDVPVNKRHLDMIYSHIKYSDKPFMGSVTAPERAEDTVAMAKLVFGDDFVENNTVLTSLINANSPMVFDETMLGALKVYARHNQACIVTPFILAGAMSPVTVAGTLTQVLAEVLAGASFTQLIRPGAPVLFGTFASSISMQSGAPTFGTPEPSLVSYGAAQLARRLGLPFRTGGSLCASKIPDAQAAYESANTLNSTILAGTNFVLHSAGWLEGGL…
A0A386E1E1	A0A386E1E1	unreviewed	A0A386E1E1_9HYPH	Methyltransferase (EC 2.1.1.-)	mttB NCHU2750_25080	Neorhizobium sp. NCHU2750	527	unclassified Neorhizobium (no rank), Neorhizobium (genus), Rhizobium/Agrobacterium group (no rank), Rhizobiaceae (family), Hyphomicrobiales (order), Alphaproteobacteria (class), Proteobacteria (phylum), Bacteria (superkingdom), cellular organisms (no rank)	MSEITTPSPAETGATPAAAERRRGGRGAERVRHGLAGTKYRSLVNTIAKTEILSAEAVESIHDASLTVLEEIGMDVILPEARERMKAAGADVTPGSNRVRFDRGLIEEMIASAPSSFTMHARNPARNVTIGGKNLVFAQVASAPFVADREGGRRAGNRQDFRKLIKLAQHYDIIHTTGGYPVEPVDIHASVRHLDCLSDLVKLTDKVFHCYSLGRERNLDGLEIARIARGITAEQMEFEPSLFTVINSSSPLRLDGPMLQGIIEMSSRGQVVIMTPFTLAGAMAPVTIAGALVQQNAEALAGIAFTQMVRLGAPVMYGGFTSNVDMKTGAPAFGTPEYMKAVLAGGQLARRYGIPYRTSNTNAANTLDAQAAYESAMSLWALTQGGGNFILHAAGWTEG…
L0KKU3	L0KKU3	unreviewed	L0KKU3_MESAW	Methyltransferase (EC 2.1.1.-)	Mesau_03651	Mesorhizobium australicum (strain HAMBI 3006 / LMG 24608 / WSM2073)	525	Mesorhizobium australicum (species), Mesorhizobium (genus), Phyllobacteriaceae (family), Hyphomicrobiales (order), Alphaproteobacteria (class), Proteobacteria (phylum), Bacteria (superkingdom), cellular organisms (no rank)	MSEHAAVDQEASNARRGRGASGGGAAARRAARSGGGPGTQLTYIKRKINVYEVLNEEGLALIEKNTDTVLEEIGIIFRDDAEALQLWKEAGADVKGERVHFPKGLCRSLLKTAPPIYTQHARNSERSVQIGGNATVFAPVYGPPFVRDLDGVRRYATIEDFQNFVKLAYMAPSIHHSGGTVCEPVDVPVNKRHLDMVYAHIKYSDKPFMGSVTAPERAEDTVAMAKLVFGDDFVENNTVLTSLINANSPMVFDETMLGALKVYSRHNQACIVTPFILAGAMSPVTVAGTLTQVLAEVLAGASFTQLIRPGAPVLFGTFASSISMQSGAPTFGTPEPSLVSYGAAQLARRLGLPFRTGGSLCASKVPDAQAAYESANTLNSTILAGTNFVLHSAGWLEGG…
F7Y2A5	F7Y2A5	unreviewed	F7Y2A5_MESOW	Methyltransferase (EC 2.1.1.-)	Mesop_3864	Mesorhizobium opportunistum (strain LMG 24607 / HAMBI 3007 / WSM2075)	524	Mesorhizobium opportunistum (species), Mesorhizobium (genus), Phyllobacteriaceae (family), Hyphomicrobiales (order), Alphaproteobacteria (class), Proteobacteria (phylum), Bacteria (superkingdom), cellular organisms (no rank)	MSEHAAVDQEASNARRGRGASGGAAARRAARSGGGPGTQLTYIKRKINVYEVLNEEGLALIEKNTDTVLEEIGIIFRDDAEALQLWKEAGADVKGERVHFPKGLCRSLLKTAPSVYTQHARNSERSVQIGGNATVFAPVYGPPFVRDLDGVRRYATIEDFRNFVKLAYMAPSIHHSGGTVCEPVDVPVNKRHLDMIYSHIKYSDKPFMGSVTAPERAEDTVAMAKLVFGDDFVENNTVLTSLINANSPMVFDETMLGALKVYSRHNQACIVTPFILAGAMSPVTVAGTLTQVLAEVLAGASFTQLIRPGAPVLFGTFASSISMQSGAPTFGTPEPSLVSYGAAQLARRLGLPFRTGGSLCASKIPDAQAAYESANTLNSTILAGTNFVLHSAGWLEGGL…
E8TIB1	E8TIB1	unreviewed	E8TIB1_MESCW	Methyltransferase (EC 2.1.1.-)	Mesci_3372	Mesorhizobium ciceri biovar biserrulae (strain HAMBI 2942 / LMG 23838 / WSM1271)	524	Mesorhizobium ciceri biovar biserrulae (no rank), Mesorhizobium ciceri (species), Mesorhizobium (genus), Phyllobacteriaceae (family), Hyphomicrobiales (order), Alphaproteobacteria (class), Proteobacteria (phylum), Bacteria (superkingdom), cellular organisms (no rank)	MSEHAAVDQEASNARRGRGASGGAAARRAARSGGGPGTQLTYIKRKINVYEVLDEEGLALIEKNTDTVLEEIGIIFRDDAEALQLWKEAGADVKGERVHFPKGLCRSVLKTAPSVYTQHARNSERSVQIGGNATVFAPVYGPPFVRDLDGVRRYATIEDFQNFVKLAYMAPSIHHSGGTVCEPVDVPVNKRHLDMIYSHIKYSDKPFMGSVTAPERAEDTVAMAKIVFGDDFVENNTVLTSLINANSPMVFDETMLGALKVYARHNQACIVTPFILAGAMSPVTVAGTLTQVLAEVLAGASFTQLIRPGAPVLFGTFASSISMQSGAPTFGTPEPSLVSYGAAQLARRLGLPFRTGGSLCASKVPDAQAAYESANTLNSTILAGTNFVLHSAGWLEGGL…
A0A6M7UJS5	A0A6M7UJS5	unreviewed	A0A6M7UJS5_9HYPH	Methyltransferase (EC 2.1.1.-)	EB233_17350	Mesorhizobium erdmanii	524	Mesorhizobium (genus), Phyllobacteriaceae (family), Hyphomicrobiales (order), Alphaproteobacteria (class), Proteobacteria (phylum), Bacteria (superkingdom), cellular organisms (no rank)	MSEHAAVDQEASNARRGRGASGGAAARRAARSGGGPGTQLTYIKRKINVYEVLDEEGLALIEKNTDTVLEEIGIIFRDDAEALQLWKEAGADVKGERVHFPKGLCRSLLKTAPSVYTQHARNSERSVQIGGNATVFAPVYGPPFVRDLDGVRRYATIEDFRNFVKLAYMAPSIHHSGGTVCEPVDVPVNKRHLDMIYSHIKYSDKPFMGSVTAPERAEDTVAMAKLVFGDDFVENNTVLTSLINANSPMVFDETMLGALKVYSRHNQACIVTPFILAGAMSPVTVAGTLTQVLAEVLAGASFTQLIRPGAPVLFGTFASSISMQSGAPTFGTPEPSLVSYGAAQLARRLGLPFRTGGSLCASKVPDAQAAYESANTLNSTILAGTNFVLHSAGWLEGGL…
A0A068D6W3	A0A068D6W3	unreviewed	A0A068D6W3_9HYPH	Methyltransferase (EC 2.1.1.-)	MCHK_2868	Mesorhizobium huakuii 7653R	524	Mesorhizobium huakuii (species), Mesorhizobium (genus), Phyllobacteriaceae (family), Hyphomicrobiales (order), Alphaproteobacteria (class), Proteobacteria (phylum), Bacteria (superkingdom), cellular organisms (no rank)	MSEHAAVDQEASNARRGRGASGGAAARRAARSGGGPGTQLTYIKRKINIYEVLDEEGLALIEKNTDTVLEEIGIIFRDDAEALQLWKEAGADVKGERVHFPKGLCRSLLKTAPSVYTQHARNSERSVQIGGNATVFAPVYGPPFVRDLNGVRRYATIEDFQNFVKLAYMAPSIHHSGGTVCEPVDVPVNKRHLDMIYSHIKYSDKPFMGSVTAPERAEDTVAMAKLVFGDDFVENNTVLTSLINANSPMVFDETMLGALKVYSRHNQACIVTPFILAGAMSPVTVAGTLTQVLAEVLAGASFTQLIRPGAPVLFGTFASSISMQSGAPTFGTPEPSLVSYGAAQLARRLGLPFRTGGSLCASKVPDAQAAYESANTLNSTILAGTNFVLHSAGWLEGGL…
Q98L11	Q98L11	unreviewed	Q98L11_RHILO	Methyltransferase (EC 2.1.1.-)	mll1230	Mesorhizobium japonicum (strain LMG 29417 / CECT 9101 / MAFF 303099) (Mesorhizobium loti (strain MAFF 303099))	524	Mesorhizobium japonicum (species), Mesorhizobium (genus), Phyllobacteriaceae (family), Hyphomicrobiales (order), Alphaproteobacteria (class), Proteobacteria (phylum), Bacteria (superkingdom), cellular organisms (no rank)	MSEHAAVDQEASNARRGRGASGGAAARRAARSGGGPGTQLTYIKRKINIYEVLDEEGLALIEKNTDTVLEEIGIIFRDDAEALQLWKEAGADVKGERVHFPKGLCRSLLKTAPSIYTQHARNSERSVQIGGNATVFAPVYGPPFVRDLDGVRRYATIEDFQNFVKLAYMAPSIHHSGGTVCEPVDVPVNKRHLDMIYSHIKYSDKPFMGSVTAPERAEDTVAMAKLVFGDDFVENNTVLTSLINANSPMVFDETMLGALKVYSRHNQACIVTPFILAGAMSPVTVAGTLTQVLAEVLAGASFTQLIRPGAPVLFGTFASSISMQSGAPTFGTPEPSLVSYGAAQLARRLGLPFRTGGSLCASKVPDAQAAYESANTLNSTILAGTNFVLHSAGWLEGGL…
G6YCR1	G6YCR1	unreviewed	G6YCR1_9HYPH	Methyltransferase (EC 2.1.1.-)	MEA186_18732	Mesorhizobium amorphae CCNWGS0123	524	Mesorhizobium amorphae (species), Mesorhizobium (genus), Phyllobacteriaceae (family), Hyphomicrobiales (order), Alphaproteobacteria (class), Proteobacteria (phylum), Bacteria (superkingdom), cellular organisms (no rank)	MSEHAAVDQEASNARRGRGASGGAAARRAARSGGGPGTQLTYIKRKIKIYEVLDEEGLALIEKNTDTVLEEIGIIFRDDAEALQLWKEAGADVKGERVHFPKGLCRSLLKTAPSIYTQHARNPERSVQIGGNATVFAPVYGPPFVRDLDGNRRYATIEDFQNFVKLAYMAPSIHHSGGTVCEPVDVPVNKRHLDMVYSHIRYSDKPFMGSVTAPERAEDTVAMAKIVFGDDFVENNTVLTSLINANSPMVFDETMLGALKVYSRHNQACIVTPFILAGAMSPVTVAGTLTQVLAEVLAGASFTQLIRPGAPVLFGTFASSISMQSGAPTFGTPEPSLVSYGAAQLARRLGLPFRTGGSLCASKIPDAQAAYESANTLNSTILAGTNFVLHSAGWLEGGL…
D5AU82	D5AU82	unreviewed	D5AU82_RHOCB	Methyltransferase (EC 2.1.1.-)	RCAP_rcc01776	Rhodobacter capsulatus (strain ATCC BAA-309 / NBRC 16581 / SB1003)	518	Rhodobacter capsulatus (species), Rhodobacter (genus), Rhodobacteraceae (family), Rhodobacterales (order), Alphaproteobacteria (class), Proteobacteria (phylum), Bacteria (superkingdom), cellular organisms (no rank)	MSEEIEQAAGGRRARGGGGAARRAERTAVRVEFAKYIERNIPNLEILNEEALQLIEANAETVLEQIGVNFVENPAALERWRAVGADVQGERVRFPRGLARELCKTAPASFVQHARNPDRNVTIGGKNLVLAPVYGPPFVRDLEGGRRYATIADFRNFVKLGQMSKYLHHSGGTVCEPTDVAVNKRHLDMLHAHMTLSDKPFMGSVTERSRCVDSIEMSKILFGEKFVDENTVMTSLVNINSPLTFDPIMMDALEVYAAANQACIVSPFIVGGAMAPVTVAGTLTQVLAEVMVAVAYSQIIRKGAPVIFGAFVTSIDMNSGAPTFGTPEAAQITLGAGQLARRMGLPFRSAGSFCGSKLPDAQAAYETANTLNIGLLSGVNFMLHACGWLEGGLVSSYEK…
A0A222FC67	A0A222FC67	unreviewed	A0A222FC67_9HYPH	Methyltransferase (EC 2.1.1.-)	CHH27_24590	Labrenzia sp. VG12	517	unclassified Labrenzia (no rank), Labrenzia (genus), Stappiaceae (family), Hyphomicrobiales (order), Alphaproteobacteria (class), Proteobacteria (phylum), Bacteria (superkingdom), cellular organisms (no rank)	MSEEAINLEVRRSRRAGGREARRAARMAPLAEDIRPIRPGMPGGHYKPLTDAGVARIHQAALEALETIGLSQAPETGVEIMTAAGAVQGDDGRLRFPRSLVEDMLAVAGRNITLHARDPKHDLHLTGSNVHYGTAGAAVHVVDPVTLAYRESTAQDLYDAARLVDNLDNIHFYQRTMVCRDVLDNKEMDLNTLYGCLAGTRKHVGTSFSDPSHVADCFELIYMVAGGEDKWLERPFVSNSNCFVVPPMKFATESCMVLEDCVRRGMPMLLLSAGQAGATAPAPVALAIVQAVAECLAGLVYVNAIRKGAPAIFGTWPFVSDLRTGAMSGGSAEQALLTAGCAQMHRFYDLPGGAASGISDSKLPDMQAGWEQGMTNALAGLAGLNMCYEAVGIHASLLG…
A0A1A9G0E8	A0A1A9G0E8	unreviewed	A0A1A9G0E8_SHIS7	Methyltransferase (EC 2.1.1.-)	shn_10565	Shinella sp. (strain HZN7)	523	unclassified Shinella (no rank), Shinella (genus), Rhizobiaceae (family), Hyphomicrobiales (order), Alphaproteobacteria (class), Proteobacteria (phylum), Bacteria (superkingdom), cellular organisms (no rank)	MSEDIQQVASEGGGRRSREGRGAAARRASRTGGGPGPSLPYITRKIKEYEVLDEEGLQLIEANADRVLEEIGIEFREDPEALQLWKEAGADVKGERVHFPKGLCRELLKTAPSSFTWHARNPERSVHIGGKATVFVPVYGPPFVRDLEGNRRYATIEDFRNFVKLAYMAPSMHSSGGTVCEPVDVPVNKRHLDMVYSHIKYSDKPFMGSVTAPERAEDSIAMAKIVFGDEFVENNTVMMNLINANSPMVFDETMVGALKVYARHNQACVVSPFILSGAMSPVTVAGTLTQILAEVLAGASFTQLIRKGAPVLFGTFAASISMQSGAPTFGSPEPSLVSYGAAQLARRLGIPFRTGGSLCGSKIPDAQAAHESANTLNMTLLAGTNFVLHAAGWLEGGLV…
A0A6G6WN25	A0A6G6WN25	unreviewed	A0A6G6WN25_9HYPH	Methyltransferase (EC 2.1.1.-)	G5V57_01015	Nordella sp. HKS 07	518	unclassified Nordella (no rank), Nordella (genus), Hyphomicrobiales incertae sedis (no rank), Hyphomicrobiales (order), Alphaproteobacteria (class), Proteobacteria (phylum), Bacteria (superkingdom), cellular organisms (no rank)	MSEAQTLPSTGGRRARGGAEARRAARSGGTAKQQGFIRRNVPLYEPFTTEQLELIEANAETVLQEIGIDFRDDAEALSMWKAAGADVKGDRVRFPKGLVRALLKTAPREFVQYARNPERSVTVGGNSTIFAPVYGPPFIRNLDEGRRYATIEDFRNFVKLAYMSPSLHHSGGTVCEPVDIPVAKRHLDMVYSHIRYSDKAFMGSVTAPERAEDSVTMAKMVFGDDFVDQNCVLINLINANSPLVFDGTMVGALKVYARANQATVVSPFILSGAMSAVTVVGTLTQILAEASVGMAFAQLCRPGAPVVFGTFASSISMQSGAPTFGTPEPAHVLFGAAQLARRLGVPFRSGGGLCASKVTDAQAAHETANTLWPALLGGVNFMLHAAGWLEGGLVSSYEK…
A0A2S0ULQ4	A0A2S0ULQ4	unreviewed	A0A2S0ULQ4_9RHOB	Methyltransferase (EC 2.1.1.-)	HYN69_09730	Gemmobacter aquarius	523	Gemmobacter (genus), Rhodobacteraceae (family), Rhodobacterales (order), Alphaproteobacteria (class), Proteobacteria (phylum), Bacteria (superkingdom), cellular organisms (no rank)	MSEAIETDGLGEACEPSRSRRAGGRANRVALRSAPLAENLRPVRGGMSGGQYRPLTDAGMAKIHESALEALEVIGLSQAPPSGVEIMTAAGAIQGDDGRLRFPRALVEDMLAVAARGITLHGREDRHDLHLTGTNVHFGTAGAAVHIVDPVTLDYRESTAQDLYDAARLVDNLDNIHFYQRTMVCRDVVDNRDMDLNTLYGCLAGTTKHVGTSISDPSHVDAIFDMLYMVAGGEDKWRERPFVSNSNCFVVPPMKFAEESCITMEACIRRGMPMLLLSAGQAGATSPAPIALTIVQAMAECLAGVVYANAITKGAPCIFGTWPFVSDLRTGAMSGGSAEQALLTAGCAQMHRFYDLPGGAASGISDSKLPDMQAGWEQGITNALAGLSGLNMCYEAVGM…
A0A0D6B2M6	A0A0D6B2M6	unreviewed	A0A0D6B2M6_RHOSU	Methyltransferase (EC 2.1.1.-)	NHU_02107	Rhodovulum sulfidophilum (Rhodobacter sulfidophilus)	516	Rhodovulum (genus), Rhodobacteraceae (family), Rhodobacterales (order), Alphaproteobacteria (class), Proteobacteria (phylum), Bacteria (superkingdom), cellular organisms (no rank)	MSEAEATTGRRGRGGGGAARRAARSNPGIETARFITRNIPDFEILTPEALEIIETNAETVLAEIGINFVDNPAGLARWREAGAELEGERVRIPRGLARKLCATAPARFTQHARNPARNVEIGGRNLVLAPVYGPPFVRDIEGGRRYATMEDFRRFVQLGQMSKWLHHSGGTVCEPTDIPVNKRHLDMLHAHMTLSDKPFMGSVTDPSRARDSVAMCEQLFGADFVAENTVMTSLVNLNSPLTFDATMMGALEVYAAANQACIISPFIVGGAMAPVTVAGTLTQVLAEVMAGVAYSQLVRPGAPVIFGAFVTSIDMNSGAPTFGTPEASQILSGAGQLARRLGLPFRSGGALCGSKLPDAQAAYETANTLNAALLGGVNFMLHSAGWLEGGLVASYEKFV…
A0A1V0HY88	A0A1V0HY88	unreviewed	A0A1V0HY88_RHOS2	Methyltransferase (EC 2.1.1.-)	B5V46_09705	Rhodovulum sp. (strain MB263)	516	unclassified Rhodovulum (no rank), Rhodovulum (genus), Rhodobacteraceae (family), Rhodobacterales (order), Alphaproteobacteria (class), Proteobacteria (phylum), Bacteria (superkingdom), cellular organisms (no rank)	MSEAEATGARRGRGGGGAARRAARSNPGIETARFITRNIPDFEILTPEALELIEANAETVLAEIGVNFVDNPAALARWREAGAELEGERVRIPRGLARRLCATAPARFTQHARNPARNVEIGGRNLVLAPVYGPPFVRDIEGGRRYATMEDFRRFVQLGQMSKWLHHSGGTVCEPTDVPVNKRHLDMLHAHMTLSDKPFMGSVTDPSRARDSVAMCEQLFGADFVAENTVMTSLININSPLTFDATMMGALEVYAAANQACIVSPFIVGGAMAPVTVAGTLTQVLAEVMAGVAYSQMVRPGAPVVFGAFVTSIDMNSGAPTFGTPEASQILYGAGQLARRLGLPFRSGGALCGSKLPDAQAAYETAHTLNAALLGGVNFMLHAAGWLEGGLVASYEKFV…
A0A6P1SZQ8	A0A6P1SZQ8	unreviewed	A0A6P1SZQ8_9RHOB	Methyltransferase (EC 2.1.1.-)	GO499_06890	Algicella marina	516	unclassified Rhodobacteraceae (no rank), Rhodobacteraceae (family), Rhodobacterales (order), Alphaproteobacteria (class), Proteobacteria (phylum), Bacteria (superkingdom), cellular organisms (no rank)	MSEAAVSGQRRGRGGGGAARRAERTAPKIEAARYIERRIPNFEILDEEAISIIEANAETVLEEVGVAFVDNPAALERWREAGADVRGERVHIPPGMARKLCSTAPARFTQHARNPDRNVEIGGKSLVLAPVYGPPFVRDLEGGRRYATMEDFRNFVRLGFMSKWLHHSGGTVCEPTDIAVNKRHLDMIEAHMTLSDKPFMGSVTDPARAVDSVEMCKILFGEAFVDQNTVMTSLININSPLTFDSVMMGALEVYAAANQACIISPFIVGGAMAPVSVAGTLTQVLAEAMAGIAYSQLVRPGAPVIFGAFVTSIDMNSGAPTFGTPEASKILYGAGQLARRLNLPFRSGGALCGSKLPDAQSAYETANTLNAALLGGVNFMLHAAGWLEGGLVSSFEKFV…
A0A1V0RUR8	A0A1V0RUR8	unreviewed	A0A1V0RUR8_9RHOB	Methyltransferase (EC 2.1.1.-)	ROSMUCSMR3_03992	Roseovarius mucosus	515	Roseovarius (genus), Roseobacteraceae (family), Rhodobacterales (order), Alphaproteobacteria (class), Proteobacteria (phylum), Bacteria (superkingdom), cellular organisms (no rank)	MSEAALSSRRSRGGGGAARRAERTAVSIETARYIERNIPNFEVLTEEALEIIEANAETVLAEVGVNFVQNPAALERWRQAGADVQGERVRIPRGLARQLCATAPSRIIQHARNPERTVEIGGKSLVLAPVYGPPFVRDMEGGRRYATMEDFRKFVKLGYMSKWLHHSGGTVCEPTDIPVNKRHLDMLLAHMTLSDKPFMGSVTEPSRAQDSVDMCNILFGEEFVQNNTVMTSLINVNSPMTFDDVMMGSLEIYAANNQACILSPFIVGGAMAPVSVAGTLTQVLAEVLAGIAYSQLVRPGAPMIFGAFVTSIDMNSGAPTFGTPEAAHITYGAGQLARRMGLPFRSSGSFNGSKLPDAQAAYETANSLNVGLLAGVNFMLHSCGWLEGGLVSSFEKFVM…
A0A0T5PAG9	A0A0T5PAG9	unreviewed	A0A0T5PAG9_9RHOB	Methyltransferase (EC 2.1.1.-)	RIdsm_02824 XM52_08375	Roseovarius indicus	514	Roseovarius (genus), Roseobacteraceae (family), Rhodobacterales (order), Alphaproteobacteria (class), Proteobacteria (phylum), Bacteria (superkingdom), cellular organisms (no rank)	MSEAAARRRGRGGGGAARRAERTAVNIETAKYIERNIPLFEVLNEEALDIIEQNAEIVLEEIGVNFVENPKALERWRNAGADVDGERVRIPRGLARELIKTAPSEYTQHARNPERNVVVGGRNLVCAPVYGPPFVRDMDHGRRYATMDDFEKFVKLGYMSRWLHHSGGTVCEPTDIPVNKRHLDMLKAHMTLSDKPFMGSVTDPSRAQDSVDMCGILFGEDFVRDNTVMTSLININSPMTFDEVMMGALEVYAENNQACIISPFIVGGAMAPVSVAGTLTQVLAEVLAGIAYSQIIRPGAPVIFGAFVTSIDMNSGAPTFGTPEASLITYGAGQLARRYGLPFRSAGSFNGSKLPDAQAAYESANSLNLGLLSGVNFMLHSCGWLEGGLVSSFEKFVMD…
A6UAD0	A6UAD0	unreviewed	A6UAD0_SINMW	Methyltransferase (EC 2.1.1.-)	Smed_1775	Sinorhizobium medicae (strain WSM419) (Ensifer medicae)	523	Sinorhizobium medicae (species), Sinorhizobium (genus), Sinorhizobium/Ensifer group (no rank), Rhizobiaceae (family), Hyphomicrobiales (order), Alphaproteobacteria (class), Proteobacteria (phylum), Bacteria (superkingdom), cellular organisms (no rank)	MSDVTVQGAEGGGRRARGEGRGAAARRASRTGGGPGPSLPYIQRRIREYEVLDEEGLQLIERNADVVLEEIGIEFRDDAEALDLWKAAGADVRGQRVHFPKGLCRELLKSAPKEFTWHARNPERSVQIGGKSTVFAPVYGPPFVRDLDGNRRYATIEDFRNFVKLAYMAPSMHSSGGTVCEPVDVAVNKRHLDMVYSHIRYSDKPFMGSVTAPERAEDTVAMAKILFGDDFVENNAVTLNLINANSPMVFDETMLGAAKVYARHNQACVVSPFILSGAMSPVTVAGTLTQILAEVLAGAAFTQLIRKGAPVLFGTFAASISMQSGAPTFGTPEPSLVSYGAAQLARRLGLPFRTGGSLCGSKVPDAQAAHESANTLNMTLLAGTNFVLHAAGWLEGGLV…
I3XA86	I3XA86	unreviewed	I3XA86_SINF2	Methyltransferase (EC 2.1.1.-)	mttB2 USDA257_c42530	Sinorhizobium fredii (strain USDA 257)	524	Rhizobium fredii (species), Sinorhizobium fredii group (no rank), Sinorhizobium (genus), Sinorhizobium/Ensifer group (no rank), Rhizobiaceae (family), Hyphomicrobiales (order), Alphaproteobacteria (class), Proteobacteria (phylum), Bacteria (superkingdom), cellular organisms (no rank)	MSDVTEQGAVEGGGRRARGEGRGAAARRASRTGGGPGPSLPYIQRKIREYEVLDEEGLQLIERNADVILEEIGIEFRDDAEALELWKAAGADVRGQRVHFPKGLCRELLKTAPSNFTWHARNPERNAHIGGKATVFAPVYGPPFVRDLEGNRRYATIEDFRNFVKLAYMAPSVHSSGGTVCEPVDVPVNKRHLDMVYSHIKYSDKPFMGSVTAPERAEDTIAMAKIVFGDDFVENNTVTLNLINANSPMVFDETMVGALKVYARHNQACVLSPFILSGAMSPVTVAGTLTQILAEVLAGASFTQLIRKGAPVLFGTFAASISMQSGAPTFGTPEPSLVSYGAAQLARRLGLPFRTGGSLCGSKVPDAQAAHESANTINMTLLAGTNFVLHAAGWLEGGL…
A0A249PCA4	A0A249PCA4	unreviewed	A0A249PCA4_9HYPH	Methyltransferase (EC 2.1.1.-)	SJ05684_c19630	Ensifer sojae CCBAU 05684	524	Ensifer sojae (species), Ensifer (genus), Sinorhizobium/Ensifer group (no rank), Rhizobiaceae (family), Hyphomicrobiales (order), Alphaproteobacteria (class), Proteobacteria (phylum), Bacteria (superkingdom), cellular organisms (no rank)	MSDVTEQGAVEGGGRRARGEGRGAAARRASRTGGGPGPSLPYIQRKIREYEVLDEEGLQLIERNADTILEEIGIEFRDDAEALELWKAAGADVRGQRVHFPKGLCRELLKSAPKEFTWNARNPQRNAQIGGKATVFAPVYGPPFVRDLEGNRRYATIEDFRNFVKLAYMAPSMHSSGGTVCEPVDVPVNKRHLDMIYTHMRYSDKPFMGSVTAPERAEDTVAMAKILFGDDFVENNTVTLNLINANSPMVFDETMLGAAKVYARHNQACVVSPFILSGAMSPVTIVGTLTQILAEVLAGASFTQLIRKGAPVLFGTFAASISMQSGAPTFGTPEPSLVSYGAAQLARRLGLPFRTGGSLCGSKIPDAQAAHESASTLNMTLLAGTNFVLHSAGWLEGGL…
C3MDT2	C3MDT2	unreviewed	C3MDT2_SINFN	Methyltransferase (EC 2.1.1.-)	NGR_c18370	Sinorhizobium fredii (strain NBRC 101917 / NGR234)	524	Rhizobium fredii (species), Sinorhizobium fredii group (no rank), Sinorhizobium (genus), Sinorhizobium/Ensifer group (no rank), Rhizobiaceae (family), Hyphomicrobiales (order), Alphaproteobacteria (class), Proteobacteria (phylum), Bacteria (superkingdom), cellular organisms (no rank)	MSDVTEQGAVEGGGRRARGEGRGAAARRASRTGGGPGPSLPYIQRKIREYEVLDEEGLQLIERNADIILEEIGIEFRDDAEALELWKAAGADVRGQRVHFPKGLCRELLKTAPSNFTWHARNPERNAHIGGKATVFAPVYGPPFVRDLDGNRRYATIEDFRNFVKLAYMAPSVHSSGGTVCEPVDIPVNKRHLDMVYSHIRYSDKPFMGSVTAPERAEDTIAMAKIVFGDDFVENNTVTLNLINANSPMVFDETMVGALKVYARHNQACVLSPFILSGAMSPVTVAGTLTQILAEVLAGASFTQLIRKGAPVLFGTFAASISMQSGAPTFGTPEPSLVSYGAAQLARRLGLPFRTGGSLCGSKVPDAQAAHESANTINMTLLAGTNFVLHAAGWLEGGL…
A0A1E3VDE9	A0A1E3VDE9	unreviewed	A0A1E3VDE9_9HYPH	Methyltransferase (EC 2.1.1.-)	A8M32_10075 EKH55_1908	Ensifer alkalisoli	524	Ensifer (genus), Sinorhizobium/Ensifer group (no rank), Rhizobiaceae (family), Hyphomicrobiales (order), Alphaproteobacteria (class), Proteobacteria (phylum), Bacteria (superkingdom), cellular organisms (no rank)	MSDVTEQGAVEGGGRRARGEGRGAAARRASRTGGGPGPSLPYIQRKIREYEVLDEEGLQIIERNADIILEEIGIEFRDDAEALELWKAAGADVRGQRVHFPKGLCRELLKSAPKEFTWNARNPERNAQIGGKATVFAPVYGPPFVRDLEGNRRYATIEDFRNFVKLAYMAPSMHSSGGTVCEPVDVPVNKRHLDMVYTHMRYSDKPFMGSVTAPERAEDTVAMAKILFGDDFVENNTVTLNLINANSPMVFDETMLGAAKVYARHNQACVVSPFILSGAMSPVTVAGTLAQILAEVLAGASFTQLIRKGAPVLFGTFAASISMQSGAPTFGTPEPSLVSYGAAQLARRLGLPFRTGGSLCGSKVPDAQAAHESASTLNMTLLAGTNFVLHSAGWLEGGL…
G9A7N4	G9A7N4	unreviewed	G9A7N4_RHIFH	Methyltransferase (EC 2.1.1.-)	mttb1 SFHH103_01767	Rhizobium fredii (strain HH103) (Sinorhizobium fredii)	524	Rhizobium fredii (species), Sinorhizobium fredii group (no rank), Sinorhizobium (genus), Sinorhizobium/Ensifer group (no rank), Rhizobiaceae (family), Hyphomicrobiales (order), Alphaproteobacteria (class), Proteobacteria (phylum), Bacteria (superkingdom), cellular organisms (no rank)	MSDVTEQGAVEGGGRRARGEGRGAAARRASRTGGGAGPSLPYIQRKIREYEVLDEEGLQLIERNADIILEEIGIEFRDDAEALELWKAAGADVRGQRVHFPKGLCRELLKTAPSNFTWHARNPERNAHIGGKATVFAPVYGPPFVRDLDGNRRYATIEDFRNFVKLAYMAPSVHSSGGTVCEPVDVPVNKRHLDMVYSHIKYSDKPFMGSVTAPERAEDTIAMAKIVFGDDFVENNTVTLNLINANSPMVFDETMVGALKVYARHNQACVLSPFILSGAMSPVTVAGTLTQILAEVLAGASFTQLIRKGAPVLFGTFAASISMQSGAPTFGTPEPSLVSYGAAQLARRLGLPFRTGGSLCGSKVPDAQAAHESANTINMTLLAGTNFVLHAAGWLEGGL…
A0A1L3LN49	A0A1L3LN49	unreviewed	A0A1L3LN49_9HYPH	Methyltransferase (EC 2.1.1.-)	mttB SAMCFNEI73_Ch2214	Sinorhizobium americanum	524	Sinorhizobium (genus), Sinorhizobium/Ensifer group (no rank), Rhizobiaceae (family), Hyphomicrobiales (order), Alphaproteobacteria (class), Proteobacteria (phylum), Bacteria (superkingdom), cellular organisms (no rank)	MSDVTEQGAIEGGGRRARGEGRGAAARRASRTGGGPGPSLPYIQRKIREYEVLDEEGLQLIERNADTVLEEIGIEFRDDPEALELWKAAGADVRGERVHFPKGLCRELLKTAPSNFTWHARNPERNAHIGGKATVFAPVYGPPFVRDLDGNRRYATIEDFRNFVKLAYMAPSVHSSGGTVCEPVDIPVNKRHLDMVYSHIKYSDKPFMGSVTAPERAEDTIAMAKIVFGDDFVEKNTVTLNLINANSPMVFDETMVGALKVYARHNQACVLSPFILSGAMSPVTVAGTLTQILAEVLAGASFTQLIRKGAPVLFGTFAASISMQSGAPTFGTPEPSLVSYGAAQLARRLGLPFRTGGSLCGSKVPDAQAAHESANTINMTLLAGTNFVLHAAGWLEGGL…
A0A249NTX1	A0A249NTX1	unreviewed	A0A249NTX1_9HYPH	Methyltransferase (EC 2.1.1.-)	SS05631_c20040	Sinorhizobium sp. CCBAU 05631	524	unclassified Sinorhizobium (no rank), Sinorhizobium (genus), Sinorhizobium/Ensifer group (no rank), Rhizobiaceae (family), Hyphomicrobiales (order), Alphaproteobacteria (class), Proteobacteria (phylum), Bacteria (superkingdom), cellular organisms (no rank)	MSDVTEQGAIEGGGRRARGEGRGAAARRASRTGGGPGPSLPYIQRKIREYEVLDEEGLQLIERNADIVLEEIGIEFRDDPEALELWKAAGADVRGERVHFPKGLCRELLKTAPSNFTWHARNPERNAHIGGKATVFAPVYGPPFVRDLDGNRRYATIEDFRNFVKLAYMAPSVHSSGGTVCEPVDIPVNKRHLDMVYSHIRYSDKPFMGSVTAPERAEDTIAMAKIVFGDDFVENNTVTLNLINANSPMVFDETMVGALKVYARHNQACVLSPFILSGAMSPVTVAGTLTQILAEVLAGASFTQLIRKGAPVLFGTFAASISMQSGAPTFGTPEPSLVSYGAAQLARRLGLPFRTGGSLCGSKVPDAQAAHESANTINMTLLAGTNFVLHAAGWLEGGL…
A0A0E0UE20	A0A0E0UE20	unreviewed	A0A0E0UE20_SINMB	Methyltransferase (EC 2.1.1.-)	SinmeB_1790	Sinorhizobium meliloti (strain BL225C)	524	Rhizobium meliloti (species), Sinorhizobium (genus), Sinorhizobium/Ensifer group (no rank), Rhizobiaceae (family), Hyphomicrobiales (order), Alphaproteobacteria (class), Proteobacteria (phylum), Bacteria (superkingdom), cellular organisms (no rank)	MSDVTEQGAAEGGGRRARGEGRGAAARRASRTGGGPGPSLPYIQRRIREYEVLDEEGLQLIERNADVVLEEIGIEFRDDAEALDLWKAAGADVRGQRVHFPKGLCRELLKTAPKDFTWHARNPERNAQIGGKATVFAPVYGPPFVRDLDGNRRYATIEDFRNFVKLAYMAPSMHSSGGTVCEPVDIAVNKRHLDMVYSHIRYSDKPFMGSVTAPERAEDTVAMAKILFGDDFVENNAVTLNLINANSPMVFDETMLGAAKVYARHNQACVVSPFILSGAMSPVTVAGTLTQILAEVLAGAAFTQLIRKGAPVLFGTFAASISMQSGAPTFGTPEPSLVSYGAAQLARRLGLPFRTGGSLCGSKVPDAQAAHESANTLNMTLLAGTNFVLHAAGWLEGGL…
F7X5X7	F7X5X7	unreviewed	F7X5X7_SINMM	Methyltransferase (EC 2.1.1.-)	mttB SM11_chr1353	Sinorhizobium meliloti (strain SM11)	524	Rhizobium meliloti (species), Sinorhizobium (genus), Sinorhizobium/Ensifer group (no rank), Rhizobiaceae (family), Hyphomicrobiales (order), Alphaproteobacteria (class), Proteobacteria (phylum), Bacteria (superkingdom), cellular organisms (no rank)	MSDVTEQGAAEGGGRRARGEGRGAAARRASRTGGGPGPSLPYIQRRIREYEVLDEEGLQLIERNADVVLEEIGIEFRDDAEALDLWKAAGADVRGQRVHFPKGLCRELLKTAPKDFTWHARNPERNAQIGGKATVFAPVYGPPFVRDLDGNRRYATIEDFRNFVKLAYMAPSMHSSGGTVCEPVDIAVNKRHLDMVYSHIRYSDKPFMGSVTAPERAEDTVAMAKILFGDDFVENNAVTLNLINANSPLVFDETMLGAAKVYARHNQACVVSPFILSGAMSPVTVAGTLTQILAEVLAGAAFTQLIRKGAPVLFGTFAASISMQSGAPTFGTPEPSLVSYGAAQLARRLGLPFRTGGSLCGSKVPDAQAAHESANTLNMTLLAGTNFVLHAAGWLEGGL…
W8I7Z1	W8I7Z1	unreviewed	W8I7Z1_ENSAD	Methyltransferase (EC 2.1.1.-)	OV14_3217	Ensifer adhaerens OV14	524	Ensifer adhaerens (species), Ensifer (genus), Sinorhizobium/Ensifer group (no rank), Rhizobiaceae (family), Hyphomicrobiales (order), Alphaproteobacteria (class), Proteobacteria (phylum), Bacteria (superkingdom), cellular organisms (no rank)	MSDVTEQDAVEGGGRRSRGEGRGAAARRASRTGGGPGPSLPYIQRKIREYEVLDEEGLELIERNADTILEEIGIEFRDDAEALELWKQAGADVRGQRVHFPKGLCRELLKTAPSEFTWHARNPARSAQVGGKATIFAPVYGPPFVRDLEGNRRYATIEDFRNFVKLAYMAPSMHSSGGTVCEPVDIPVNKRHLDMVYSHIKYSDKPFMGSVTAPERAEDTIAMAKLVFGDEFVENNCVTLNLINANSPMVFDETMVGALKVYARHNQACVLSPFILSGAMSPVTVAGTLTQILAEVLAGASFTQLIRKGAPVLFGTFAASISMQSGAPTFGTPEPSLVSYGAAQLARRLKLPFRTGGSLCGSKVPDAQAAHESANTLNMTLLAGTNFVLHAAGWLEGGL…
A0A859QKM5	A0A859QKM5	unreviewed	A0A859QKM5_9HYPH	Methyltransferase (EC 2.1.1.-)	FKV68_11340	Ensifer mexicanus	524	Ensifer (genus), Sinorhizobium/Ensifer group (no rank), Rhizobiaceae (family), Hyphomicrobiales (order), Alphaproteobacteria (class), Proteobacteria (phylum), Bacteria (superkingdom), cellular organisms (no rank)	MSDVTDQGAVEGGGRRARGEGRGAAARRASRTGGGPGPSLPYIQRRIREYEVLDEEGLQLIERNADTVLEEIGIEFRDDAEALDLWKAAGADVRGQRVHFPKGLCRELLKTAPSDFTWHARNPERSAHVGGKATIFAPVYGPPFVRDLEGNRRYATIEDFRNFVKLAYMAPSMHSSGGTVCEPVDIPVNKRHLDMVYSHIKYSDKPFMGSVTAPERAEDTIAMAKIVFGDDFVEKNTVTLNLINANSPMVFDETMVGALKVYARHNQACVLSPFILSGAMSPVTVAGTLTQILAEVLAGASFTQLIRKGAPVLFGTFAASISMQSGAPTFGTPEPSLVSYGAAQLARRLGLPFRTGGSLCGSKVPDAQAAHESANTLNMTLLAGTNFVLHAAGWLEGGL…
A0A5P8Z0Q2	A0A5P8Z0Q2	unreviewed	A0A5P8Z0Q2_9RHOB	Methyltransferase (EC 2.1.1.-)	FIV09_10055	Roseivivax sp. THAF197b	514	unclassified Roseivivax (no rank), Roseivivax (genus), Roseobacteraceae (family), Rhodobacterales (order), Alphaproteobacteria (class), Proteobacteria (phylum), Bacteria (superkingdom), cellular organisms (no rank)	MSDVSARRRGRSGGGAARRAERTAVSIETARFIERNIPNFEVLTDEALSIIEENAETVLEEIGVSFVNNPRALERWRDAGADVIGERVRIPRGLARKLCATAPSQFTQHARNPEKNVEIGGKNLVLAPVYGPPFVHDVETGRRYATIEDFRKFVKLGHMSHWLHHSGGTVCEPTDVSVNKRHLDMLHAHMTLTDKPFMGSVTEPSRAADSVEMCKVLFGEDFVDQNTVLTSLININSPLTFDDVMMGSLEVYAAANQACIISPFIVGGAMAPVSVAGTLTQVLAEVLAGVAYSQLVRKGAPVIMGTFVTSIDMNSGAPTFGTPEAAHITYGAGQLARRLGLPYRSSGAFNGSKLPDAQAGYESANSLNVGLLSGVNFMLHACGWLEGGLVSSFEKFVID…
A0A345RAY3	A0A345RAY3	unreviewed	A0A345RAY3_9RHOB	Methyltransferase (EC 2.1.1.-)	C1J05_09620	Sulfitobacter sp. JL08	514	unclassified Sulfitobacter (no rank), Sulfitobacter (genus), Roseobacteraceae (family), Rhodobacterales (order), Alphaproteobacteria (class), Proteobacteria (phylum), Bacteria (superkingdom), cellular organisms (no rank)	MSDVAPSRRARGGGGAARRAERSTLNIETAKFIERNIPLYEMLNDEALEIIERNADIILEEVGVNFVNNPAALERWRAAGAEIDGERVRIPKGLARELCKTAPSRIVQHARNPAKNVEIGGNTLVCAPVYGPPFVRDAAGGRRYATMDDFQKFVKLGYMSKWLHHSGGTVCEPTDVPVNKRHLDMLLAHMTLSDKPFMGSVTEPSRAQDSVDMCEILFGKEFVQNNTVMTSLININSPMTFDDVMMGALEVYAANNQACIISPFIVGGAMAPVSVIGTLTQVMAECLAGIAYSQLVRPGAPVIFGAFVTSIDMNSGAPTFGTPEASQILYGAGQLARRMGLPFRSGGGLCGSKLPDAQAAYETAHTHNAALLGGVNFMLHSCGWLEGGLVSSFEKFVMD…
M9RL95	M9RL95	unreviewed	M9RL95_9RHOB	Methyltransferase (EC 2.1.1.-)	OA238_c09980	Octadecabacter arcticus 238	520	Octadecabacter arcticus (species), Octadecabacter (genus), Roseobacteraceae (family), Rhodobacterales (order), Alphaproteobacteria (class), Proteobacteria (phylum), Bacteria (superkingdom), cellular organisms (no rank)	MSDVAPPKRRRSGGRAANTAKRLTSDINQMPWRLPINTDRPTEPLDGDGVQAIHDGAMRILEEIGIEFLNEEAVELFKQAGCTVDGTNVKMGRDWVMEMIAKAPEQFDITPRNPDKKITLGGGHILFGNVSSPPNYFDLEIGKKVSGNRKQCADLLRLTQHFNCIHFAGGYPVEPVDVHASVRHLDVVFDKMTLTDKVGHAYSLGKERVEDVMEMVRISGGWTDEEFVSKPRMYTNINSTSPLKHDVPMIDGCLRCVRRGQAVVVTPFTLAGAMAPVTMSGAVSLSIAEALSAIALFQYVRPGAPCVIGTFTSNVDMKSGAPAFGTPEYMRATQMTGQMARFYGLPMRSSGVCAANVPDGQAMWETSNSLWAAVQSGTNMVYHAAGWLEGGLIASPEKF…
A0A2K9JM45	A0A2K9JM45	unreviewed	A0A2K9JM45_9RHOB	Methyltransferase (EC 2.1.1.-)	B9057_06865	Aestuarium zhoushanense	516	Aestuarium (genus), Rhodobacteraceae (family), Rhodobacterales (order), Alphaproteobacteria (class), Proteobacteria (phylum), Bacteria (superkingdom), cellular organisms (no rank)	MSDVAEARGRRGRGGGGAARRAERSAVSVETAKYIERNIPNLEVLNDEALEIIEKNAETILAEVGVNFVDNPEALELWKAAGADVQGERVRIPRGLARELCKTAPSKFIQHARNPERNVEVGGKNLVLAPVYGPPFVRDSNGGRRYATMADFEKFVKLGYMSKWLHHSGGTVCEPTDIPVNKRHLDMLLAHMTLSDKPFMGSVTEPSRAQDSVEMCEILFGKEFVQENTVMTSLININSPMTFDSIMMGALEVYARNNQACIISPFIVGGAMAPVSVAGTLTQVLAEVLAGVAYSQLVRKGAPVIFGAFVTSIDMGSGAPTFGTPEAALITYGAGQLARRLNLPYRSAGSFCGSKLPDAQAAYETANSLNMGLMAGVNFMLHACGWLEGGLVADFEKFV…
A0A5B9ERC9	A0A5B9ERC9	unreviewed	A0A5B9ERC9_9RHOB	Methyltransferase (EC 2.1.1.-)	FTO60_11395	Octadecabacter sp. SW4	519	unclassified Octadecabacter (no rank), Octadecabacter (genus), Roseobacteraceae (family), Rhodobacterales (order), Alphaproteobacteria (class), Proteobacteria (phylum), Bacteria (superkingdom), cellular organisms (no rank)	MSDTSQRKRRSGGRAANTARRGAQLFKQMPFNPPINIDRPTEPLDEGGVQAIHDGAMRILEDIGIEFLNEEALEIFKKAGCTVNGTNVRMGRDWVMEMLATAPAQFTITPRNPDREITIGGKTMLFGNVSSPPNYFDLEIGKKVSGNREQCANLLKLTQYFNCIHFAGGYPVEPVDIHASVRHLDVVHDKLLLTDKACHAYSLGKERVEDVMEMVRIAGGLSEEEFAARPHMYTNINSTSPLKHDVPMIDGCLRAIRKGQAVIVTPFTLAGAMAPVTMSGAVTLSIAEGLSAIALFQYVKPGCACVIGTFTSNVDMMSGAPAFGTPEYMRATQMTGQMARFYGLPMRASGVCAANVPDGQAMWETSNSLWSAVQSGTNVVYHAAGWLEGGLIASPEKFI…
A0A1Y0EFC1	A0A1Y0EFC1	unreviewed	A0A1Y0EFC1_9RHOB	Methyltransferase (EC 2.1.1.-)	LOKVESSMR4R_02988	Yoonia vestfoldensis	512	Yoonia (genus), Rhodobacteraceae (family), Rhodobacterales (order), Alphaproteobacteria (class), Proteobacteria (phylum), Bacteria (superkingdom), cellular organisms (no rank)	MSDTIQLKSRSGGRAARVALRSAPLAEDKRPVRAGMPGGRLKVLTDAEVLRIHHAALDALEQIGLSQAPQSGIEIMTRAGAILGDDGRLRFPRALVEDMLAKAARDITLFGRDPKYDLHLTGTNVHFGTAGAAVHIVDLATNTYRDSTAQDLFDAARITHHLDNVHFFQRAMVCRDVLDNLEMDLNTIYACCSGTTKHVGTSFSDPSHVAPGFDMIHRIAGGEAAWRARPFISNSNCFVVPPMKFAEESCMAMESCIRGGMPVLLLSAGQAGATAPAPIALAIVQAVAECLAGVVYVNAMAPGHPAIFGTWPFVSDLRTGAMSGGSAEQALLTAGCAQMHHFYGLPGGAAAGISDSKLPDMQAGWEQGITNVLAGLSGLNMVYESVGMHASLLGFCLES…
A0A8G1EEG6	A0A8G1EEG6	unreviewed	A0A8G1EEG6_9RHOB	Methyltransferase (EC 2.1.1.-)	JO391_07170	Neotabrizicola shimadae	512	Neotabrizicola (genus), Rhodobacteraceae (family), Rhodobacterales (order), Alphaproteobacteria (class), Proteobacteria (phylum), Bacteria (superkingdom), cellular organisms (no rank)	MSDTGGRRARGGGAARRAERSAVSFETARFIERNIPNFEVLTAEAIEIIEHNAEKVLEEIGVNFVENPAALERWRQAGADVRGERVHIPRGLARKLCSTAPKSFVQHARNPERNVDIGGRNLVLAPVYGPPFVRDADGGRRYATIEDFRNFVKLGYMSKWLHHSGGTVCEPTDIAVNKRHLDMLLAHMTLSDKPYMGSVTAPERAADSVAMSKILFGDDFVDQNTVMTSLVNINSPMTFDGIMMGALEVYAVANQAAIVSPFIVGGAMAPVTVAGTLTQVLAEILAGVSYSQLVRPGAPVIAGAFVTSIDMNSGAPTFGTPEASLITYGAGQLVRRLGLPYRSAGAFCGSKLPDAQAAYESANSLNMGLLAGVNFMLHACGWLEGGLVSSYEKFVMDAD…
A0A291LZE0	A0A291LZE0	unreviewed	A0A291LZE0_9RHOB	Methyltransferase (EC 2.1.1.-)	CBW24_08855	Pacificitalea manganoxidans	517	Pacificitalea (genus), Rhodobacteraceae (family), Rhodobacterales (order), Alphaproteobacteria (class), Proteobacteria (phylum), Bacteria (superkingdom), cellular organisms (no rank)	MSDSADPSGGRARRSRGGGGAARRAERMAPKLRPAPPIHREIPDLDLLPAATLDLIEANAETVLEEIGVRFTDNPQALARWADAGARIDGDRVRLPPGLARNLCATAPARFTQQARNPARSVEIGGRDLVLAPVYGPPFVRDLDGVRRYATLQDFRDFVKLAYMSPNLHHSGGTLCEPTDVPVNKRHLDMLLAHMTLSDKPFMGSVTDPARARDSVAMAEILFGGLAGRTVMTSLININSPLSFDATMMGALEIYAGANQATIISPFIVGGAMAPVSVVGTLTQVLAECMAGIAYAQLIRPGAPVIFGTFVTSIDMNSGAPTFGTPEAAQVTYGAGQLARRLGVPYRSAGAFCGAKLPDAQAGYESANSLNAGLLAGVNFMLHAAGWLEGGLVASFEKF…
A0A5K7ZC75	A0A5K7ZC75	unreviewed	A0A5K7ZC75_9DELT	Methyltransferase (EC 2.1.1.-)	DSCW_13540	Desulfosarcina widdelii	480	Desulfosarcina (genus), Desulfobacteraceae (family), Desulfobacterales (order), Deltaproteobacteria (class), delta/epsilon subdivisions (subphylum), Proteobacteria (phylum), Bacteria (superkingdom), cellular organisms (no rank)	MSDRMQVFSRDEINLIHDASMEILAETGVKFNSPEALDLFRDNGFTVTNPRVFITEKEVMRALETVPSRFVVHARNPEYNVSIGEDDFVFLPTAGAPNVSDADGMRRPAVMEDYLTCCKLVQTSDQLDMNGYLTIQPNDVPSQIAHLDMMMATLTMCDKAFLAASTFRQAALDSVAMAALAWGGLDQLKKQPVMPAIVHAASPLKYSPEMAEIIIDMARLGQPLVITDMVLAGTSGPVSLPGLLAMANAEILSGIVLAQLAGQGTPVVYGSVSAPSDMRTVASAVGAPEAVVLASAVIQLARHYKVPCRTGGMLTNSHCLDSQAAAEGTLMMSTAVRNGANFILHACGQLGSYISMSFEKWIMDEEVCRTLRRVLKAMDINVESIDVDTIKSMGSDGNY…
A0A6P1SW34	A0A6P1SW34	unreviewed	A0A6P1SW34_9RHOB	Methyltransferase (EC 2.1.1.-)	GO499_01655	Algicella marina	520	unclassified Rhodobacteraceae (no rank), Rhodobacteraceae (family), Rhodobacterales (order), Alphaproteobacteria (class), Proteobacteria (phylum), Bacteria (superkingdom), cellular organisms (no rank)	MSDRKGARTQRSGGRAGNSRRAGSGPAIRQSPWAQPENTDRPTEPLTETGVAAIHDGAMRILEDIGIEFLNDEALEHLRRAGCTIEGQNVRMGRDWVMEMLSHAPASFTITPRNPDRTITIGGRSMAFVNVSSPPNVMDMDRGRRVGDFESFRDFMKLTQYFNCIHVAGGYPVEPVDIHASVRHLDCLFEKLTLTDKVCHAYSLGSERVEDVLEMARIASGLKAEEFFSRPRIYTNINSSSPLKHDWPMLDGAMRFARRGQPVVVTPFTLAGAMAPVTMAGAVTQSVAEALAAIALLQFLNPGTPCVMGTFTSNVDMKSGAPAFGTPEYIRATQMTGQMARFYGIPLRASNACAANVPDGQAMWESMNSMWAAVQSGVNLVYHAAGWLEGGLIASYEKF…
F7ZKZ7	F7ZKZ7	unreviewed	F7ZKZ7_ROSLO	Methyltransferase (EC 2.1.1.-)	mttB2 RLO149_c020250	Roseobacter litoralis (strain ATCC 49566 / DSM 6996 / JCM 21268 / NBRC 15278 / OCh 149)	520	Roseobacter litoralis (species), Roseobacter (genus), Roseobacteraceae (family), Rhodobacterales (order), Alphaproteobacteria (class), Proteobacteria (phylum), Bacteria (superkingdom), cellular organisms (no rank)	MSDRATKRRSRTGGRAGAATRRGTAVIEQMPWKPPVNMDRPTEPLSEEGVAAIHDGAMRILEEIGIEFLNHEALGILKKAGCTVSGENVRMGREFVMEWIAKAPSELTLTPRNTDRKITIGGKNLVFGNVSSPPNYWDMALGTKVPGTREMCRNLLKLTQYFNCIHFAGGYPVEPVDVHASVRHLDVLFDKLTVTDKVMHAYSLGKERVEDVMEMVRIAGGLSHEEFDASPRMYTNINSTSPLKHDIPMLDGWMRLARRGQGLVVTPFTLAGAMAPVTMAGAVAQSLAEALCAVVLAQIIRPGCPVAIGTFTSNVDMKSGAPAFGTPEYMRATQMTGQLCRFYNLPMRSSGVCAANVPDGQAMWETSNSLWAAVQSGTNMVYHAAGWLEGGLIASPEKF…
A0A857CCZ8	A0A857CCZ8	unreviewed	A0A857CCZ8_9HYPH	Methyltransferase (EC 2.1.1.-)	GH266_21850	Stappia indica	513	Stappia (genus), Stappiaceae (family), Hyphomicrobiales (order), Alphaproteobacteria (class), Proteobacteria (phylum), Bacteria (superkingdom), cellular organisms (no rank)	MSDQEARAGRRGRAARTEKRRGSQAAGALPYISRNLPVYDILSDEGAELIEANADRLLAEIGLEFRDDPETIAIWRAAGADVSGERVRFPKGMLRELIRTAPAQFVQHARNPERNVVIGGNNTVFAPVYGPPFVTDLDNGRRYGTIEDFRNFVKLSYASPWLHHSGGTVCEPVDLPVNKRHFDMVYAHLKYSDKPFMGSVTAPERARDSVAMAELVFGKEFVDQNCVMIQLINANSPLVYDATMLGALKVYATANQACIVSPFILAGAMSPVTVAGTLSQVLAEALAGCALTQLVRPGAPVVFGAFVSSISMQSGAPTFGSPEGSLLLNGAAKLARRAGLPFRSGGSFTSSKTPDAQSAQESAQTILATVVSGVNFCLHAAGWLEGGLCSSYEKFVMDA…
A0A1P8MXF6	A0A1P8MXF6	unreviewed	A0A1P8MXF6_9RHOB	Trimethylamine methyltransferase	BWR18_14150	Tateyamaria omphalii	507	Tateyamaria (genus), Roseobacteraceae (family), Rhodobacterales (order), Alphaproteobacteria (class), Proteobacteria (phylum), Bacteria (superkingdom), cellular organisms (no rank)	MSDPKPLRKGRSARKVARAAGPPLNPAPPGQPGGLYRPLPDADIQHIYAAALRLLADLGMGEVPDRLRTTLEAAGAQSLPNGRVSIPASLVEEAINQTPKTFPLHARDPARTIEVGGNTVHFGTGGAAVQTLDRETRRYRPSTLQDLHDFTRLQDTLTNVSWFTRCCIAGDMPDEWLLDINTAYALLRNTTKPVATAFTLAEHVAPIVHMFDIVAGGDGAFAKRPFVKAHISPVISPLRFGADAVDTVYACIDHNIPLSCITAAQAGATAPATLAGFLAQSLAETLASLVMVHAIKPGHPMVFSNWPLVIDLRTGAFAGGGGEIAVLNAASAQIINHLGLVSGVAASMTDAKALDAQYGAEKGITSLAAALAGGNLIYESSGMTAALLGASFEAFVLDD…
A0A7S8C6R9	A0A7S8C6R9	unreviewed	A0A7S8C6R9_9HYPH	Methyltransferase (EC 2.1.1.-)	HW532_18090	Kaustia mangrovi	523	Kaustia (genus), Parvibaculaceae (family), Hyphomicrobiales (order), Alphaproteobacteria (class), Proteobacteria (phylum), Bacteria (superkingdom), cellular organisms (no rank)	MSDMVHDDVPTTRTGRNSRRGGGAEARRARRQSGGSAHLRYITRNIPLYEVLSEEGLAIIERNADTLLEEIGIEFRDDEEALALWREAGAEVDGTRVRFPRGLVRELLKTAPAEFIQHARNPERSVQIGGKATVFAPVYGPPFVRNLDEGRRYARLEDFQNFVKLAYTAPAIHHSGGTVCEPVDVPVAKRHLDMVYSHVRYSDKPFMGSVTHPDRAADSVAMAKLVFGDQFVDSNCVLINLINVNSPMVFDATMVGALKVYARAGQACVVSPFILSGAMSPVTVAGTLTQILAEASVGMAFAQLCRPGAPVVFGTFASSISMQSGAPTFGTPEPSLVLYGAAQLARRLGVPFRSGGSLCASKVPDAQAAHESTQTLIPTLYAGVNFALHSAGWLEGGLV…
A0A1B3NVB5	A0A1B3NVB5	unreviewed	A0A1B3NVB5_9HYPH	Methyltransferase (EC 2.1.1.-)	BSY240_4202	Agrobacterium sp. RAC06	528	unclassified Agrobacterium (no rank), Agrobacterium (genus), Rhizobium/Agrobacterium group (no rank), Rhizobiaceae (family), Hyphomicrobiales (order), Alphaproteobacteria (class), Proteobacteria (phylum), Bacteria (superkingdom), cellular organisms (no rank)	MSDITTSALSETETLSAGGERRRRTGGRGAERVRTGAAGKYRNLVNRLTKTELLDPSALDDMHEASLTILEEIGMDIMLPEARAIMKAHGAEVTEGSDRVRFDRGLIMDMIASAPREFQMFARNPERNVKMGGNNLVFAQIASAPFVADREGGRRAGNQEDFRKLVKLAQCYDVIHTTGGYPVEPIDIHASVRHLDCLSDMVKLTDKVFHCYSLGKQRNLDAIEIARIGRGVSMEQMESEPSLFTIINSSSPLRLDGPMLQGIIEMSSRGQVVVMTPFTLAGAMAPVTIAGAVVQQNAEALCGIAFTQMVKRGAPVVYGGFTSNVDMKTGAPAFGTPEYMKAVIVGGQLARRYGIPYRTSNTNAANTLDAQAAYESAFSLWALTQGGGNFIMHSAGWSE…
A0A0M3T1L9	A0A0M3T1L9	unreviewed	A0A0M3T1L9_9GAMM	Methyltransferase (EC 2.1.1.-)	W908_00365	Candidatus Pseudothioglobus singularis PS1	513	Candidatus Pseudothioglobus singularis (species), Candidatus Pseudothioglobus (genus), Gammaproteobacteria incertae sedis (no rank), Gammaproteobacteria (class), Proteobacteria (phylum), Bacteria (superkingdom), cellular organisms (no rank)	MSDHQHRRRVGGRSAKIADRKKAEQIEPPRYLTRNIKCYDMLSEEELSKIDDHVDWILKEVGLEFWDDEESLNLFKEAGATVKGTLVKFDKGLIQSLCKTAPSEFEMLARNPKRSTIFGGNKLVLGPAYGSPFVYDLKGGRRQGNMQDFNNLIKLSHMTPWLHHTSGTNCEPVDVPVNKRHLDMVYSHLKYSDKPFMGSVTALDRVEDSIEMARIVFGKDIVDKNCVIQGNINVNSPLVYDKTMTDALKGYARANQGVVITPFILGGAMSPVTMPAAIAQAHAETLVGVALTQLIRPGSSAVYGNFLTTMDLKSGAPTFGTAESSLATYAVGQMARRVGLPFRAGGHYTASKVADAQAMQESVDSIYPAILAGANFIHQAAGWLEGGLVVGYEKFMLDV…
A0A248W9W7	A0A248W9W7	unreviewed	A0A248W9W7_9HYPH	Methyltransferase (EC 2.1.1.-)	CKA34_16160	Rhizobium sp. 11515TR	528	unclassified Rhizobium (no rank), Rhizobium (genus), Rhizobium/Agrobacterium group (no rank), Rhizobiaceae (family), Hyphomicrobiales (order), Alphaproteobacteria (class), Proteobacteria (phylum), Bacteria (superkingdom), cellular organisms (no rank)	MSDEESLTLNEAQIATATGERRRRAGGRGAERSRKPSGTKYLNLVNNLAHTELLSPEALDDIHVASLTILEEIGMDIILPEARERMKAAGADVTPGKERVRFDRNMIMELIASIPSNFTLHARNHLRNVEIGGRNLVFAQVASAPFVADRDGGRRAGNQEDFRKLIKLAQSFDIIHMTGGYPVEPIDIHASVRHLDCLSDIVKLTDKAFHCYSLGKQRNLDAIEIARIGRGISMEQMEREPSLFTIINSSSPLRLDGPMLQGIIEMSSRGQVVVVTPFTLAGAMAPVTIAGALVQQNAEALCGLAFTQMVRKGAPVMYGGFTSNVDMKTGAPAFGTPEYMKAVIAGGQLARRYGIPYRTSNTNASNTLDAQAAYESALSLWALTQGGGNFVLHAAGWSE…
F2J5V4	F2J5V4	unreviewed	F2J5V4_POLGS	Methyltransferase (EC 2.1.1.-)	SL003B_2785	Polymorphum gilvum (strain LMG 25793 / CGMCC 1.9160 / SL003B-26A1)	513	Polymorphum gilvum (species), Polymorphum (genus), Rhodobacteraceae (family), Rhodobacterales (order), Alphaproteobacteria (class), Proteobacteria (phylum), Bacteria (superkingdom), cellular organisms (no rank)	MSDDSSRTVRRGRSARREQRTAGGLGLGLPYITRGIPIYDVLSDEGADLIEVQADTILQEIGLEFRDDTEVLDIWKNAGADVDGERVRFPKGLLKEIVRTAPAQFVQHARNPARNVVIGGNNLVFAPVYGPPFVTDLDKGRRYGTIEDFRNFVKLSYLSPWMHHSGGTVCEPVDLPVNKRHFDMVYAHIRYSDKPFMGSVTAPERARDSVRMAQIVFGEEFVDRNCVMIQLINANSPLVFDATMLGALKVYAAANQACIVSPFILAGAMSPVTVAGTLAQVLAEALAGCALTQLVRPGAPVVFGAFVSSISMQSGAPTFGSPEGTLLLNGAAKLARRLNLPFRSGGSFTASKLPDAQSAQESAQTITATLLSGVNFALHAAGWLEGGLCSSYEKFILDA…
A0A387FXR0	A0A387FXR0	unreviewed	A0A387FXR0_9HYPH	Methyltransferase (EC 2.1.1.-)	CCGE525_14565	Rhizobium jaguaris	528	Rhizobium (genus), Rhizobium/Agrobacterium group (no rank), Rhizobiaceae (family), Hyphomicrobiales (order), Alphaproteobacteria (class), Proteobacteria (phylum), Bacteria (superkingdom), cellular organisms (no rank)	MSDDRNMALHEIETATIPVERRRRAGGRGAERSRKPSGAKYLNLVNNLAHTELLSPEALDDIHEASLTILEEIGMDIILPEARERMKAAGATITPGTERVRFDRSMIAELIASVPSTFTLHARNPLRNVQIGGRNLVFAQVASAPFVADREGGRRAGNQEDFRKLIKLAQSYDIIHMTGGYPVEPVDIHASVRHLDCLSDIVKLTDKAFHCYSLGKQRNLDAIEIARIGRGISIEQMEREPSLFTVINSSSPLRLDGPMLQGIIEMSSRGQVVILTPFTLAGAMAPVTIAGALVQQNAEALCGIAFTQMVRKGAPVMYGGFTSNVDMKTGAPAFGTPEYMKAVIAGGQLARRYGIPYRTSNTNAANTLDAQAAYESALSLWALTQGGGNFVLHAAGWSE…
B9J7Z7	B9J7Z7	unreviewed	B9J7Z7_AGRRK	Methyltransferase (EC 2.1.1.-)	Arad_3336	Agrobacterium radiobacter (strain K84 / ATCC BAA-868)	528	Rhizobium radiobacter (species), Agrobacterium tumefaciens complex (no rank), Agrobacterium (genus), Rhizobium/Agrobacterium group (no rank), Rhizobiaceae (family), Hyphomicrobiales (order), Alphaproteobacteria (class), Proteobacteria (phylum), Bacteria (superkingdom), cellular organisms (no rank)	MSDDATTALRETDTAAVPAERRRRTGGRGAERSRKPSGSKYLNLVNNLARTELLSPETLDDIHEASLTILEEIGMDIILPEARERMKAAGADVTPGTERVRFDRGMIMELITSVPSTFTLHARNPLRNVEIGGNNLIFAQVASAPFVADREGGRRAGNREDFRKLIKLAQSYDVIHTTGGYPVEPIDIHASVRHLDCLSDIVKLTDKAFHCYSLGKQRNLDSIEIARIGRGISMEQMEREPSLFTIINSSSPLRLDGPMLQGIIEMSSRGQVVVITPFTLAGAMAPVTIAGALVQQNAEALCGIAFSQMVRKGAPVMYGGFTSNVDMKTGAPAFGTPEYMKAVIAGGQLARRYGIPYRTSNTNASNTLDAQAAYESALSLWALTQGGGNFVLHAAGWSE…
M9R9Q7	M9R9Q7	unreviewed	M9R9Q7_9RHOB	Methyltransferase (EC 2.1.1.-)	mttB1 OAN307_c14400	Octadecabacter antarcticus 307	520	Octadecabacter antarcticus (species), Octadecabacter (genus), Roseobacteraceae (family), Rhodobacterales (order), Alphaproteobacteria (class), Proteobacteria (phylum), Bacteria (superkingdom), cellular organisms (no rank)	MSDAVPPKRRRSGGRAANAAKRLTSEINQMPWRLPINKDRPTEPLDGDGVQAIHDGAMRILEEIGIEFLNEEAVELFKQAGCKVDGTNVKMGRDWVMEMIAKAPEQFDITPRNPDRKITLGGGHILFGNVSSPPNYFDLEIGKKVSGNRKQCADLLRLTQYFNCIHFAGGYPVEPVDVHASVRHLDVVFDKMTLTDKVGHAYSLGKERVEDVMEMVRISGGWTDEEFQEKPRMYTNINSTSPLKHDVPMIDGCLRCVRRGQAVVVTPFTLAGAMAPVTMSGAVALSIAEALSAIALFQYVRPGAPCVIGTFTSNVDMKSGAPAFGTPEYMRATQMTGQMARFYGLPMRSSGVCAANVPDGQAMWETSNSLWAAVQSGTNMVYHAAGWLEGGLIASPEKF…
A0A1Y0EB48	A0A1Y0EB48	unreviewed	A0A1Y0EB48_9RHOB	Methyltransferase (EC 2.1.1.-)	LOKVESSMR4R_01538	Yoonia vestfoldensis	531	Yoonia (genus), Rhodobacteraceae (family), Rhodobacterales (order), Alphaproteobacteria (class), Proteobacteria (phylum), Bacteria (superkingdom), cellular organisms (no rank)	MSDAAVTSPRRARGGGGAARRAERTAVSVETAKYIARNIPNYEVLTEEALTVIEANAETVLAEIGVNFVDNPDALARWKAAGAQIDGERVRIPRGLARKLCSTAPSEYVQHARNPERNVVVGGKNLVLAPVYGPPFVRDAAGGRRYATMADFEKFVKLAYMSKWLHHSGGTVCEPTDVPVNKRHLDMLLAHMVLSDKPFMGSVTEPSRAQDSIEMCEILFGADFVRDNTVMTSLININSPLTFDSIMMGALEVFARHNQASIISPFIVGGAMAPVSVAGTLTQVLAEVMAGVAYSQLIRPGAPVVFGTFVASIDMNSGAPTFGTPEASQITYGAGQLARRMGLPYRSAGSFCGSKLPDAQAAYETANSLNMGLLSGVNFMLHACGWLEGGLVASFEKFV…
A0A0K0Y3C0	A0A0K0Y3C0	unreviewed	A0A0K0Y3C0_9RHOB	Methyltransferase (EC 2.1.1.-)	OSB_08760	Octadecabacter temperatus	520	Octadecabacter (genus), Roseobacteraceae (family), Rhodobacterales (order), Alphaproteobacteria (class), Proteobacteria (phylum), Bacteria (superkingdom), cellular organisms (no rank)	MSDAAQPRRRRSGGRAANTAKRQTTDINQMPWRIPVNTDRPTEPLDGDGVQAVHDGAMRILEEIGIEFLNQEAIALFKQAGCKVDGTNVKMGRDWVMEMIGQAPEQFDITPRNPDRKITVGGGHILFGNVSSPPNYFDMEIGKKVSGNRKQCADLLRLTQHFNCIHFAGGYPVEPVDVHASVRHLDVVFDKMTISDKVAHAYSLGKERVEDVMNMIQISGGWTDEEFEASPKMYTNINSTSPLKHDVPMIDGCLRCVRRGQAVVVTPFTLAGAMAPVTMSGAVALSVAEALSAIALFQYVRPGTPCVIGTFTSNVDMKSGAPAFGTPEYMRATQMTGQMARFYGLPLRSSGSCAANVPDGQAMWETTNALWASVQSGTNMVYHAAGWLEGGLIASPEKF…
A0A222F0H2	A0A222F0H2	unreviewed	A0A222F0H2_9HYPH	Methyltransferase (EC 2.1.1.-)	CHH27_04195	Labrenzia sp. VG12	512	unclassified Labrenzia (no rank), Labrenzia (genus), Stappiaceae (family), Hyphomicrobiales (order), Alphaproteobacteria (class), Proteobacteria (phylum), Bacteria (superkingdom), cellular organisms (no rank)	MSDAAPSGRRGRNARRERRQAGPSGQSVPYISRNIPNYEFLSDEGAERIEANADRILAEIGLEFREDPEVLDIWKQAGARVDGERVYFEKGMLREIVKTAPAQFTQHARNPARNVEIGGNNLVLAPVYGPPFVTDLDQGRRYGTIEDFRNFVKLAYMSPWLHHSGGTVCEPVDLPVNKRHFDMVYSHIKYSDKPFMGSVTAPERAEDSVKMAQITFGEEFVDQNCVMIQLINANSPLVFDATMLGALKVYARHNQACIVSPFILAGAMSPVTVAGTLSQVLAEALAGCALTQLVRPGAPVVFGAFVSSISMQSGAPTFGSPEGSLLLNGAAKLARRLKLPFRSGGSFTASKVPDAQSAQESAQTILATVQSGVNFCLHSAGWLEGGLCSSYEKFVMDAD…
A0A4Y6S036	A0A4Y6S036	unreviewed	A0A4Y6S036_9HYPH	Methyltransferase (EC 2.1.1.-)	FJ695_19490	Labrenzia sp. PHM005	513	unclassified Labrenzia (no rank), Labrenzia (genus), Stappiaceae (family), Hyphomicrobiales (order), Alphaproteobacteria (class), Proteobacteria (phylum), Bacteria (superkingdom), cellular organisms (no rank)	MSDAAASTGRRGRSARRERRKSGSGLVGAPYISRGIPNYEVLSDEGAAIIEANADRILAEIGLEFREDPDVLNIWKIAGAEVDGERVRFPKGMLREILKTAPSQFTQHARNPARNVEIGGNNLVFAPVYGPPFVTDLDQGRRYGTIEDFRNFVKLAYMSPWMHHSGGTVCEPVDLPVNKRHFDMVYSHIKYSDKPFMGSVTAPERAEDSVRMAQITFGEDFVDQNCVMIQLINANSPLVFDATMLGALKVYARANQACIVSPFILAGAMSPVTVAGTLAQVLAEALAGCALTQLVRPGAPVVFGAFVSSISMQSGAPTFGSPEGSLLLNGAAKLARRAGLPFRSGGSFTASKVPDAQSAQEAAQTITATVQSGVNFCLHSAGWLEGGLCSSYEKFIMDA…
A0A6G6FII4	A0A6G6FII4	unreviewed	A0A6G6FII4_9RHOB	Methyltransferase (EC 2.1.1.-)	G5B38_11380	Pseudohalocynthiibacter aestuariivivens	516	Pseudohalocynthiibacter (genus), Rhodobacteraceae (family), Rhodobacterales (order), Alphaproteobacteria (class), Proteobacteria (phylum), Bacteria (superkingdom), cellular organisms (no rank)	MSAVIEKRARRGRGARKAIRQTRDFTMLPALKRGLPLTEPMDGDQIARIDAASMDILENVGVVFRDDIALDDWRRAGAKVVGDRVYLDRGLVRELIATIPETFTYHARNPANNLPFGRDHAIFVPMTGAPFLRDLDNVRRNPMMADLSNFHKLAHMLPAMHSSAHHIVEPYDHPISQRHLRITYSSMKHSDKTFMGMTTSPKNAEDVMEMCAILFGEDYLETHPVCTGNCNGNSPLVWDETMLGAMRAFCKRNQPVLCSPFVLGGANTPASVAPTVAQLNAEALSALAYTQVVRKGCPAIYGHYLSTVSMKSGAPMAGTPEISLMNLMIGQMARFYGVPWRSSTSLGGAKTFDAQAGYESATTLMALQMAGTNYMWHAAGWNEAGMHCSMAKFVVDAEQ…
A0A6I6ISA0	A0A6I6ISA0	unreviewed	A0A6I6ISA0_9RHOB	Trimethylamine methyltransferase	EI983_08875	Roseovarius faecimaris	508	Roseovarius (genus), Roseobacteraceae (family), Rhodobacterales (order), Alphaproteobacteria (class), Proteobacteria (phylum), Bacteria (superkingdom), cellular organisms (no rank)	MSAQTDPRPRRSGRKERLAKRAAPPSVNPAPPGQRGGQYRPMSEADCAKIYAMALRLLDKLGMGEVPQRLWDVLIQAGARDLGNGRIGLPKALVEASIATAPKQFTFHGRDPARSIEVGGEAVHFGTGGAAVQTLDLDTGLYRSSTLSDLHDFTRLQDTLTNVSWFTRCCIATDVQEPFDLDVNTAFALLKNTTKPVATAFTLPEHVAPLVEMFDIAAGGPGEFARRPFVKAHISPVISPMRFGEDAVDVTFECLKHNIPVSCITAAQAGATAPATMAGFLAQSLAETLASLVMVNVIKPGHPMVFSNWPLVIDLRTGAFAGGGGETVLLNAASAQLSNWLGLPSGVAASMADAKAIDAQYGVEKGMTSLAAALAGGNLIYESSGMTASLLGASFEAFI…
G7W8J0	G7W8J0	unreviewed	G7W8J0_DESOD	Trimethylamine:corrinoid methyltransferase	Desor_1780	Desulfosporosinus orientis (strain ATCC 19365 / DSM 765 / NCIMB 8382 / VKM B-1628 / Singapore I) (Desulfotomaculum orientis)	473	Desulfosporosinus orientis (species), Desulfosporosinus (genus), Desulfitobacteriaceae (family), Eubacteriales (order), Clostridia (class), Firmicutes (phylum), Terrabacteria group (no rank), Bacteria (superkingdom), cellular organisms (no rank)	MSALMKRNLSLTILDQEKVEQIHEASLYLMENVGMKIGGTRALKLLQDNGAKTTSEGLTTIPRGLVEKALKSVPKELLLYTRDGELSMKIDRDNPVYFGTHADQLEIVDPLSGSVRKFLRKDTAMMCKLADFLPNIHFILSVGMSADVRPEVQSQITFLETVTNFSKTINFSTNDIESLKDIIGIAAIVAGGLQRLQEKPFIFNYCEPIPPLVHPQESTEKLYISAENRIPVVYMPYCMMGGTSPMSFAGTLAQCNADMLTGLVITQLVSEGAPFIYGSMPSVFDMRTTIGSYGAPEFHLLVAASSELAAYYGIPFFGTAGCTDAKVLDEQAVTETTMELFSTMLSKAHIIHDIGVMDHCNSVSPELVVLADEIIEGLKHYTQGVEVNGEELALEVIKE…
Q5LVY0	Q5LVY0	unreviewed	Q5LVY0_RUEPO	Methyltransferase (EC 2.1.1.-)	SPO0565	Ruegeria pomeroyi (strain ATCC 700808 / DSM 15171 / DSS-3) (Silicibacter pomeroyi)	507	Ruegeria pomeroyi (species), Ruegeria (genus), Roseobacteraceae (family), Rhodobacterales (order), Alphaproteobacteria (class), Proteobacteria (phylum), Bacteria (superkingdom), cellular organisms (no rank)	MSAGRRGRRARTEAPASARKVDYRNLRNPFPPMAAFSEDRIEALHEASLSVLEELGIKVLHPGARDLYRQGGARIDGEMVHIGREMVEAALASAPKSIRMRGAVPDRDVVLELGRMAFQPGAGCPHATDLARGRRPGTIADFRELVQITQSFDVLHMVPPLVEAQDVPMHLRHMAMTEVELTQSDKVPFLYSRGTPQVMDGFEMIRDFRGLSDAEFRAQSWCYTIINTNSPRTIDMPMAQGLIDFARHGQMAIITPFTLMGAMAPVTVAGAMTLSHAEALAAITLSQLAQPGAPVCYGTFTSNVDMKSGAPAFGTPEHFTASLVAGQLARRIGLPWRCAGGSAANINDAQAANETQFGLWGCLLAGATVTIHAAGWLEGGLTVSYEKIITDLEVLQMVA…
A0A3G1KWG4	A0A3G1KWG4	unreviewed	A0A3G1KWG4_9FIRM	Trimethylamine methyltransferase	DCMF_20250	Candidatus Formimonas warabiya	485	Candidatus Formimonas (genus), Peptococcaceae (family), Eubacteriales (order), Clostridia (class), Firmicutes (phylum), Terrabacteria group (no rank), Bacteria (superkingdom), cellular organisms (no rank)	MRVAYNSQITPQLKVWTQDQCHEMHLKSLEILERTGVIVHDEEALRVYKSGGAYIRNNKVFIPAWMVEEALRTAPERIVLRRQHKTVRLEENVVSYGLGTDLPFFQDYQTKKNRRALLSDVREAALVTDYLPNLDFVASLGVANDVTTRLADLYHFQAMYENSQKPLFMTATDRPNLQGLIDMAAAAVGSYEELKINPPFLLYTEPISPLVNSQEAIQKLMLAAEYEIPVTYASGITSGSTGPVTLAGNLTLGNAEGLAGLVLHQLVNPGAPFLYGIVAAPMDMATTICCYGGPEIPIYFCIVGEMGRYYKLPTFGQSGNSDSPLVDQQAAIEAMFSIFVAAQSGTNLVHDNGYIGNGLVGSLDMLVMCDECISMVNQYMKGMEVSPETLALDLVHQAG…
D9QPY9	D9QPY9	unreviewed	D9QPY9_ACEAZ	Trimethylamine methyltransferase	Acear_1054	Acetohalobium arabaticum (strain ATCC 49924 / DSM 5501 / Z-7288)	479	Acetohalobium arabaticum (species), Acetohalobium (genus), Halobacteroidaceae (family), Halanaerobiales (order), Clostridia (class), Firmicutes (phylum), Terrabacteria group (no rank), Bacteria (superkingdom), cellular organisms (no rank)	MRSRSNYKVNGSAVQEVLADDQCKQVLSGAMKILKETGVAYQDEEAVEILKEAGCYVENGRVYIPVKLVEKALRTVPSQVTLYNSRTKEAELYLEGGNAYFGTGSEAPCFLDPYEEAIVDTTQETVEMATKLADALPRIDFVMSMGNIQDKSESVRDRYQFLAQLANTSKPIVTTAVDKQGCADIVEMSETVAGGAEELKRRPFMALCVKPDSPLKPAAVDTEKLMYASEKSLPVTYTPYLSAGANVPATLAGAVAVGLAEVLAALVLNQQIEEGAPFIMGGYFTIVDTENEICSDGAPESSLMQAALSDIAHYLDIPMFGACGGTDSKTVDEQAAIEDALSILTSAKSGANLNHGIGSIEYGNATALENLIICDEMIGFARRSIKGIEVNDETLALDI…
A0A3G1KXA2	A0A3G1KXA2	unreviewed	A0A3G1KXA2_9FIRM	Trimethylamine methyltransferase	DCMF_21695	Candidatus Formimonas warabiya	487	Candidatus Formimonas (genus), Peptococcaceae (family), Eubacteriales (order), Clostridia (class), Firmicutes (phylum), Terrabacteria group (no rank), Bacteria (superkingdom), cellular organisms (no rank)	MRSNVMIQQAPVLKYLSQDQMEDIHLCGLEILEHTGVQVYHQEALSLLKSAGACVEGTLVRIHEGLVKQALSTVPSRIALANRDGERCIFLEARRSYFGTGSCCPYTIDPFTGARRLGNKNDVANMAKVCDYLPNLDFVMSTNLVQDKYPEIGYIHEFDAMVRNTRKPIIMSLQDAQNCRDIIEMAEAVMGGPEELRKKPLLAVYSETTSPLRHAEDALGKVLVCAEKWVPIIHTVGQLSGATSPVTMAGALAQANAELLSVLVIHQLKQPGAPFLYGGTITPIDMRTMAHPYGAPEFHVFSAALTELGVDYYKIPVFSTGGCSDAKTFDEQAAAEATYSLLLSALAGGNLIHDIGFIDSGLTSSLAEIVFSNEIIELIKHVVRGLAWGQDELALDVIH…
A0A3G1KMS9	A0A3G1KMS9	unreviewed	A0A3G1KMS9_9FIRM	Trimethylamine methyltransferase	DCMF_02105	Candidatus Formimonas warabiya	477	Candidatus Formimonas (genus), Peptococcaceae (family), Eubacteriales (order), Clostridia (class), Firmicutes (phylum), Terrabacteria group (no rank), Bacteria (superkingdom), cellular organisms (no rank)	MRSNFTQFTTPRMRVLSDDQINSIYLAALEILERTGMKIDSRETLQFLADHGALVGPGNRVRIPAFLVERALKTVPPRVVLCSREGERKLFLEDNNVYFGCNPDNPDYIDPYTGERRPFTSIDGKDLATIIDYCPNIDFVLNACFSSDVPRDVADRVIIRQMMLYMRKPIGFSCTNADSLLDIIDMAAIVAGGYEELRMSPYIFHIQEPISPLSHDGNAMKEVKICAEKGIPLVYYPMPMAGATAPATLAGMLAQNLAEAFTGMVVHQLTKPGAPFLSGGVASIMDMKTTRFSYGAPEMSLSVAGLTDILHYLKIPVWGTAGCVDAKTVDQQAAAEIAISCLMSGLSGANLIHDTGLMDQATVIAPEVLLLANEIQGMVRKILGGIHVSDEDLALDAVN…
A0A249P899	A0A249P899	unreviewed	A0A249P899_9HYPH	Methyltransferase (EC 2.1.1.-)	SJ05684_c04180	Ensifer sojae CCBAU 05684	501	Ensifer sojae (species), Ensifer (genus), Sinorhizobium/Ensifer group (no rank), Rhizobiaceae (family), Hyphomicrobiales (order), Alphaproteobacteria (class), Proteobacteria (phylum), Bacteria (superkingdom), cellular organisms (no rank)	MRSARPHRREAGGSLGVSYITRNIPPYDILGEESLERIERTADRILAEVGIEFRDDPEALDHWRRAGAKIEGVRVTFEPGMLKEIVRSAPAQFTQHARNPQRSVEIGGRNVVFSPAYGSPFVMDIDRGRRYGTIEDFRNLIKLAQSSPWLHHSGGTICEPVDVPVNKRHLDMVYSHIKYSDRAFMGSITAEERAEDSIEMARILFGADFVDRNCVILGNVNVNSPLVWDGTMTKSLRAYARANQAAVIVPFILGGAMGPVTNAGAIAQSYAETLAGCALTQLERKGAPVIFGNFLSSMSLRSGSPTFGTPEPAIGSMVVGQLARRLALPLRCAGNFSNSKRPDAQAMQEGVMSMLSAVHCGANFILHSAGFVDGLLAMSYEKFVMDSDFCGALHSYLAG…
A0A160T2V1	A0A160T2V1	unreviewed	A0A160T2V1_9CHLR	Putative trimethylamine methyltransferase	CFX0092_A1027	Candidatus Promineofilum breve	488	Candidatus Promineofilum (genus), Ardenticatenaceae (family), Ardenticatenales (order), Ardenticatenia (class), Chloroflexi (phylum), Terrabacteria group (no rank), Bacteria (superkingdom), cellular organisms (no rank)	MRRRHSSERGQSAKTHSEQNNTRPRLALLSEEQKAQVHAYALAILGRTGVRVDSPGVLRFLEGKLGRKAEADVLRLPAEVVEEALRSAPKVIPVYDRLGQPVFRLGDDTLRFGIGVTALFYQDPLTDDLTPFGRGHMRDMVRLGSRLPHYDVISTVGIVQDVPVEQTDLYASLEMIANTTKSLVLLVSDETKFPAVLDMLETVHGRDLAERPFILPYFNPVSPLVVNEGTADKLMVAVERGLPVIYSNYSMAGASTPLTPAGTLALLLAELLAGLTISQLIRPGAPISLGMLPVYFDMKTMMNFYDPQSILINLACAEMMAHYGLPHTGTSGSGTGWGMDLIAADTYWLNALTFNLTKGGLAPFIGDTLGSKAISPLTLVHVHEIIDQARRFAAGFQLD…
A0A3Q8Y1R7	A0A3Q8Y1R7	unreviewed	A0A3Q8Y1R7_9HYPH	Methyltransferase (EC 2.1.1.-)	EJ066_27090	Mesorhizobium sp. M9A.F.Ca.ET.002.03.1.2	515	unclassified Mesorhizobium (no rank), Mesorhizobium (genus), Phyllobacteriaceae (family), Hyphomicrobiales (order), Alphaproteobacteria (class), Proteobacteria (phylum), Bacteria (superkingdom), cellular organisms (no rank)	MRRMTEPRRKRGAERTSNRGPAAIPQLPLRRVTNPYPPMAMLSTDQIEAIHEASMHILENFGIEVMSPRALSLFEKAGAKVDHASMTVRVDRGMIDEALKTTRSSYRLMPRNPAHIIHLGGNIINFTLVAGPPNVHDMERGRRAGNLRDYCDLTRLAQHFNCIHMLGNQVCAPVELPANSRHLDTYFANLTLTDKSFHVSAIGRGRALDGIEMMAISRGLTPDQMRDDPGVTTIISVNSPRRFDEMMAEGLMTMAEFGQSVAVTPFTLMGAMSPVTLAGALAQQNAEALFGVVLTQLVRPGAPVMYGAFTSNVDMKSGAPAFGTPENTKANIASGQLARRYGLPYRTTPGSASNAADAQGAYETLMALWGAVLGHGNLVYHAAGWQEGGLTASFEKLII…
A0A7S8HE04	A0A7S8HE04	unreviewed	A0A7S8HE04_9HYPH	Methyltransferase (EC 2.1.1.-)	HW532_13605	Kaustia mangrovi	517	Kaustia (genus), Parvibaculaceae (family), Hyphomicrobiales (order), Alphaproteobacteria (class), Proteobacteria (phylum), Bacteria (superkingdom), cellular organisms (no rank)	MRRLSEDVSARTSRRSGGRAGRRRERMAAPLVMLPTLERGIPVLDLLGADAEELIHEESMRILEEVGIDFRDDEAAAMWREAGADTHGHRVRIDRTLLMDLVAKAPSEYTMHARNPERTVRVGGRNSIFVPMYGAPYVRDLDGNRRYGTLEDLYAFHKLAYLSPALHSTSALICEPVDLPVPRRHLHILYGLFRWSDKPFMGIVTAKERAEDTIAMAKIVFGEDFVNDNPVMTSVVNANSPLVWDATMLDALKVYAAHNQPCLLTPFALCGASTSASTVGAVAQVNAEALAGIAFTQLIRPGCPMVYGQFMVTVDMKTGAPMGGTPEAAQMTLLMGQLARRYGLPFRTSGSHVGAKLPDIQAGYEANMLMHAAILSGANYIWHAAGWLEAGLTASYAKF…
A0A0M3T1M2	A0A0M3T1M2	unreviewed	A0A0M3T1M2_9GAMM	Methyltransferase (EC 2.1.1.-)	W908_00465	Candidatus Pseudothioglobus singularis PS1	506	Candidatus Pseudothioglobus singularis (species), Candidatus Pseudothioglobus (genus), Gammaproteobacteria incertae sedis (no rank), Gammaproteobacteria (class), Proteobacteria (phylum), Bacteria (superkingdom), cellular organisms (no rank)	MRRGRSKSVREVTNFQQAPYGQKKNPFQPMSIFSEDEIEAIHQASLKVLCDTGMDIQSPRAVEILKREGAMIGSDGRRVRFDPDFVMEKISTTPSEFTLHGRHKGRHVHVGGQSVINTLVSSAPNVSDLDRGRILGNFEDYSNLIKLGEILNTVHALGGYPVEPCDLDVSERHLHAVSAAARLSTKPLFGYAIGSERMLDAIEIVRIGRGIDRETLLKEPSITTVVNANSPLVYDKALLEGAIEMAEHNQPVIYTPFTLAGAMAPITVAGALVQQNAESLAGLAFHQCVNPGAPAIYGSFTSNVDMKSGSPAFGTPEYTKATIASGQLARKYKIPLRASNANASNAPDEQSVYESQMSLWACMLGQVNFILHGHGWIEGGLCASYEKVILDAEMNQMME…
A0A345QI08	A0A345QI08	unreviewed	A0A345QI08_9RHOB	Methyltransferase (EC 2.1.1.-)	C1J03_02175	Sulfitobacter sp. SK012	501	unclassified Sulfitobacter (no rank), Sulfitobacter (genus), Roseobacteraceae (family), Rhodobacterales (order), Alphaproteobacteria (class), Proteobacteria (phylum), Bacteria (superkingdom), cellular organisms (no rank)	MRRGRGSAPTQTRQTDYSNLRNPFPPMKAFSDDHIATMHNAALDVLETHGIKVLLPQAREIFAKAGARVGGEMVYIGRDVITATLAMAPRQITAKGAIPKRDLNVELGSLMFQPGAGCPHATDRIRGRRPGTLADFDDLVRLTQHFDVLHMTPPLVEPQDIPIHLRHYAMLETQMRCSDKIPFAYSRGTAQAMDNFELLRDFRGLTDDAFALDPHCYTIINTNSPRTLDIPMAQGLIDFARHGQLSIVTPFTLMGAMAPITVAGAVTLSHTEALAAIALTQLTRPGAPVCYGTFTSNVDMKSGAPVFGTPEHFRASLAAGQLARFIELPWRSASGSAANLSDVQAANETQFGTWGCLMAGATVVIHAAGWLEGGLSISYEKLVTDVEVLQMVAELCMAG…
A0A344W771	A0A344W771	unreviewed	A0A344W771_9GAMM	Methyltransferase (EC 2.1.1.-)	CRN91_00905	Candidatus Thioglobus sp. NP1	506	unclassified Candidatus Thioglobus (no rank), Candidatus Thioglobus (genus), Gammaproteobacteria incertae sedis (no rank), Gammaproteobacteria (class), Proteobacteria (phylum), Bacteria (superkingdom), cellular organisms (no rank)	MRRGRAKVSREVVDFKQAPYSQKKNPFQPMTIFSEDEIESIHQASLKVLCDTGLDFQSPRAVEILKKAGANIASDGKRVRFEPGFVMEKIATTPSEFTLHGRYKERHVHIGGNSVVNTLVSSAPNVSDLERGRILGNFEDYSNLIKLGEILNTVHALGGYPVEPCDIDVRVRHLHAISAASRLSTKPLFGYAIGSERMLDAIEIVRIGRGIDKETLLKEPSITTVVNANSPLVYDRALLEGAIEMAENNQPVIYTPFTLAGAMAPITIAGALVQQNAEALAGLAFHQCVNPGAPAIYGSFTSNVDMKSGSPAFGTPEYTKATIASGQLARKYKIPLRASNANASNAPDEQSVYESQMSLWACLLGQVNFILHGHGWIEGGLCASYEKIILDAEMNQMME…
Q98KE4	Q98KE4	unreviewed	Q98KE4_RHILO	Methyltransferase (EC 2.1.1.-)	mll1516	Mesorhizobium japonicum (strain LMG 29417 / CECT 9101 / MAFF 303099) (Mesorhizobium loti (strain MAFF 303099))	509	Mesorhizobium japonicum (species), Mesorhizobium (genus), Phyllobacteriaceae (family), Hyphomicrobiales (order), Alphaproteobacteria (class), Proteobacteria (phylum), Bacteria (superkingdom), cellular organisms (no rank)	MRRERRRGRTGEAGSESSRRPNYRSLKNPFLPQPIFSDDQVASIHDTALRVLEELGIKVLLPQAREIFARAGALVDPDTDMVRIGRDIVAAALASAPKSIPALAGDRSRDLLLELGSMTFLAGAGAPNVTDLERGRRPGTLGAFEELTKLIQHFDVLHMLCPCIEPQDVDNRFRHYAVNRAQLTQSDKFPFVFARGTPQVEDGFEMIRLARGQSEDEFRAGAHCYTIINTNSPRQLDIPMAQGIIDFARAGQVLVITPFCLAGAMAPITVAGALTLQHAEALAGLALAQIVRPGAPVLYGSFSSNVDMKSGAPAFGTPEHVKATLGAGQLARFIGLPWRSGAGSAANISDAQAAHESQFALWGSVLAGATVCIHAAGWLEGGLSVSFEKLITDIEAVQS…
D5BT28	D5BT28	unreviewed	D5BT28_PUNMI	Methyltransferase (EC 2.1.1.-)	SAR116_1182	Puniceispirillum marinum (strain IMCC1322)	515	Candidatus Puniceispirillum marinum (species), Candidatus Puniceispirillum (genus), SAR116 cluster (no rank), Alphaproteobacteria incertae sedis (no rank), Alphaproteobacteria (class), Proteobacteria (phylum), Bacteria (superkingdom), cellular organisms (no rank)	MRQNRLIPHSNRRSGGREARRSVRAAPLADELRPVRPGLSGGTFKPLNDASVKAIEDTVYQILDEIGLSQAPESGVKYMTDAGAIEGDDGRIRFPRALVEDTLAKAARHITIHGQDEKHDMLLSGSRVHFGTAGAAVHVVDVQNNCYRESYLADIYDAARIVEQMDNIHFFQRPMVARDIPDPADLDFNTVYAAIKGTTKHVGCSFTEAPFMKPAIDMLHMVAGGEDKWRARPFVSNSNCFVVPPLRFATESCLVMEEAVHAGMPVLLLSAGQAGATAPASIAGAVAQALAEVIAGLVYVNAMVPGHPCIVGTWPFVSDLRTGAMSGGSGEQGLLTAACSQMLQHFDLPGGAASGMADAKMPDAQSGYEKGSTLVMAGLSGLNMVYEAAGMHASLLGFC…
A0A4V0Z8A9	A0A4V0Z8A9	unreviewed	A0A4V0Z8A9_9FIRM	Trimethylamine methyltransferase	PMF13cell1_05237	Blautia producta	479	Blautia (genus), Lachnospiraceae (family), Eubacteriales (order), Clostridia (class), Firmicutes (phylum), Terrabacteria group (no rank), Bacteria (superkingdom), cellular organisms (no rank)	MRPSIKYLSEAEVVRVHEKALEMLENLGMKFEGAEARDYFAKAGAEVSGQIVKIPRNIIEEGLETVPKREEFVLYGRTPDKDVYVKDRVPSLAAMTMATHVLDPETGLRRKATDRDLALITRIMEKLDTVTIASALVTPQDVPMAASDWYTWATSIKNTTKHITGGAVGKEGVRDAIKMASLAVGSEEEFLKRPFISFWVLTMPPLRVDENTSNVLMEAAVHKVPSVISSGGILGMTSPMSVESALVHTHAETLACIALSQLVNPGAPVIYSSYVRSMDMKTMCINMSSPESIIMKVGMSQMGDYVGLPTKMPANLRDGKVLDAQAGFETGMGGLAGALSCDFIVSMQLDMDLMVDFADMIYSDECMQILQRMACPLNFDDETLAYDNMEEVGPGNTFL…
A0A3G1KZA3	A0A3G1KZA3	unreviewed	A0A3G1KZA3_9FIRM	Methyltransferase (EC 2.1.1.-)	DCMF_26695	Candidatus Formimonas warabiya	462	Candidatus Formimonas (genus), Peptococcaceae (family), Eubacteriales (order), Clostridia (class), Firmicutes (phylum), Terrabacteria group (no rank), Bacteria (superkingdom), cellular organisms (no rank)	MRPRQDFLKSEEVEKLHEATAYVLSRVGLRFQHDKGRHLFQKHGAKVEGETVFIPEKLVHQALSSVPESFVLHGREKDQDVRVGGEDAVFASASGPVYVRRGAKKYLAQDEDFINFIKLTETSTVLGVTNYIMVEPQDILPEKRKMHQVAACLKYSTKPLTGITMGEGLTRSCFDLVERFYGGWQENRLLGIISPISPLVYDAQMINHMMDYAEAGQPVLITPCSLPGATSPVSLSGTLVVDNAQVLAGIVFSQLIRPGLPVIYGNTSTACDLRYASPAIGAPETGLITLAAAQLSKYYGIPCRSGGCLTDAKVPDMQAGLESMLTIMPALMGGVDFILQSCGILESFHTLSYEKFLIDEQTLGIVKRFGAGFEINDALVALDMIQHLGPGANFLGESH…
A0A160T4I4	A0A160T4I4	unreviewed	A0A160T4I4_9CHLR	Putative trimethylamine methyltransferase	CFX0092_A3313	Candidatus Promineofilum breve	505	Candidatus Promineofilum (genus), Ardenticatenaceae (family), Ardenticatenales (order), Ardenticatenia (class), Chloroflexi (phylum), Terrabacteria group (no rank), Bacteria (superkingdom), cellular organisms (no rank)	MRPRIQAVDDALIEQILSEARRILAEIGMEVRGPEMRRRLLEAGLPTAEDGRVLFPADVIDRALASAPRSFTLYNRDGAPQAEIGGDNVHFVPASSGLKILDHRTNETRLATTADFAEYARLADGLPHIAYLATAFSTNDDIEAQVSDAWRLYLCLTNSRKPVVSGAFTEHGVGRMVEMMSLFRHDRADLIARPMSIFTITATGMFRYSEDSCQNMLDCVEAGIPVEIVPVTLMGLIAPVSLVGAAVFHTVDTLAGIIMAQIVRPGAPVLFGGAPAEFHMRAATSPMLGIQALRLDVAYAAVGKALGLPTQAYMALSDSKFLDAQAGAETFGSALLAALAGINSVSGPGMLDYVLTFSLPKLVYDDDLCGQALHFVRHIAPLDDVPTIDLAREVMAEQH…
A0A1C7I7G5	A0A1C7I7G5	unreviewed	A0A1C7I7G5_9FIRM	Trimethylamine methyltransferase	A4V09_01255	Blautia pseudococcoides	479	Blautia (genus), Lachnospiraceae (family), Eubacteriales (order), Clostridia (class), Firmicutes (phylum), Terrabacteria group (no rank), Bacteria (superkingdom), cellular organisms (no rank)	MRPLIKYLSDGEVVRVHEKALEMLENLGMKFEGAEAREYFAKAGAEVSGQIVKIPRSIIEEGLKTVPKREEFVLYGRTPHKDVHVKDRVPSLAAMTMATHVLDPETGLRRKATDRDLALITRIMEKLDTVTIASALVTPQDVPMAASDWYTWATSIKNTTKHITGGAVGKEGVRDAIKMASLAVGSEEEFLKRPFISFWVLTMPPLRVDENTSNVLMEAAVHKVPSVISSGGILGMTSPMSVESALVHTHAETLACIALSQLVNPGAPVIYSSYVRSMDMKTMCINMSSPESIIMKVGMSQMGEYVGLPTKMPANLRDGKVLDAQAGFETGMGGLAGALSCDFIVSMQLDMDLMVDFADMIYSDECMQILQRMARPLSFDDETLAYDNMEEVGPGNTFL…
D9QUS9	D9QUS9	unreviewed	D9QUS9_ACEAZ	Trimethylamine methyltransferase	Acear_0442	Acetohalobium arabaticum (strain ATCC 49924 / DSM 5501 / Z-7288)	467	Acetohalobium arabaticum (species), Acetohalobium (genus), Halobacteroidaceae (family), Halanaerobiales (order), Clostridia (class), Firmicutes (phylum), Terrabacteria group (no rank), Bacteria (superkingdom), cellular organisms (no rank)	MRPKLNFFSEEEIERIHNMSLDILESMGMKIPSEEALGILEEAGADIDGEIAKFTPELIENAVETAPKRDELTLYARDEEYDINLSEDAPVLAGMTQATNVIDVDTREKRPATNEDVGLMLRVLDQLDNVSIASTLATPQDVPEERMDQYTWATAIKNTKKHITAPSFNDQCVKDAVKMGSIAVGGEDKFQERPFFSTWVLTSPPLELDAETASTLMEASRHNIPTLVSSGPILGVSAPVTIAGGVAQAHAENMACLVLSQAVNPGAPFIYTSFARIMDMKVTNISMASPEFAIMKGCMAELGHLLDLPTRMPSMLRDSKKVDAQAGFEVGMGLVGALESEIIGGLQLDMDIVIDFADLVFSNECMGQLKRIARGVEVNDNNLARELISEVGHGGDFLK…
E3GPT8	E3GPT8	unreviewed	E3GPT8_9FIRM	Trimethylamine methyltransferase	ELI_3711	Eubacterium callanderi	479	Eubacterium (genus), Eubacteriaceae (family), Eubacteriales (order), Clostridia (class), Firmicutes (phylum), Terrabacteria group (no rank), Bacteria (superkingdom), cellular organisms (no rank)	MRPELRYLSNKDLEYVHNLALELLEDMGIELCAEEARDYFRQAGATVEGEIVKIPRKIIEDALKTVPKRDAFTLYGRDPKNDVKVNEALPSLAAMTMATSVIDPHTREKRPATDQDLTDLTKLLEIMDNVSIASGLITPQDVPLESSDWYTWAGTIKNTTKHITGGAVGKEGVRDAVEMAQLALGGDIAFEDRPFISFWVLTSPPMKLDENPLNVLMEASRLNAPSVISSGGILGISSPITIESAIIHTHAETLAGIALTQLVRPGVSVLYSSYVRSMDMQTMSVSMSSPETAIMKSIMAELGRYLDLPTKMPTNLRDAKLLDAQAGFETGMVGTVGALTTDFLVSMQLDIDLVVDYADLPYSNECISQLRRLVRGLDFSDKRIALDNIRKTGHGGSYL…
A0A317RXI6	A0A317RXI6	unreviewed	A0A317RXI6_EUBLI	Trimethylamine--corrinoid protein Co-methyltransferase	C7955_102520	Eubacterium limosum	479	Eubacterium (genus), Eubacteriaceae (family), Eubacteriales (order), Clostridia (class), Firmicutes (phylum), Terrabacteria group (no rank), Bacteria (superkingdom), cellular organisms (no rank)	MRPELRYLSDKDLEYVHNLALELLEDMGIELCAKEARDYFRQAGATVEGEIVKIPRKIIEDALKTVPKRDAFTLYGRDPKNDVKVNEALPSLAAMTMATSVIDPHTREKRPATDQDLIDLTKILEIMDNVSIASGLITPQDVPLESSDWYTWAGTIKNTTKHITGGAVGREGVRDAVEMAQLALGDDIAFEDRPFISFWVLTSPPMKLDENPLNVLMEASRLNAPSVISSGGILGISSPITIESAIIHTHAETLAGIALTQLVRPGVSVLYSSYVRSMDMQTMSVSMSSPETAIMKSIMAELGRYLDLPTKMPTNLRDAKLLDAQAGFETGMVGTVGALTTDFLVSMQLDIDLVVDYADLPYSNECMSQLRRLVRGLNFSDKRIALDNIRKTGHGGSYL…
A0A5B8FTU0	A0A5B8FTU0	unreviewed	A0A5B8FTU0_9RHOB	Methyltransferase (EC 2.1.1.-)	FDP22_00980	Paroceanicella profunda	522	Paroceanicella (genus), Rhodobacteraceae (family), Rhodobacterales (order), Alphaproteobacteria (class), Proteobacteria (phylum), Bacteria (superkingdom), cellular organisms (no rank)	MRMETEPRRRGRGRSGAQAGNDRRAAATGLRQTAWGQPQLIDAPTCPLDEEGVRAIDDTAMRILEDIGILFLHDEALDILTRAGASVDRDTRTVRMDREMVRAHIALAPASFRITPRNPERAIDIGGHHLAFGNVSSPPNCSDLERGRRSGDRESFRDLVKLTQHFNCIHFNGGYPVEPVDLHASTRHLDCLHDMLTLTDKAVHAYALGPERIEDAMEMVRIAGGLSHEEFDAAPRMFTNINSSSPLKHDWPMLDGAMRLARRGQPVVVSPFTLAGAMAPVTLAGAIAQQTAEALCALVLCQAIRPGLPVVMGSFTSNVDMRSGAPAFGTPEYMRATQMSGQMARFYGLPLRASNACAANAPDAQAAWESGFSLWACNSGRANMVYHSAGWLEGGLCAS…
E3GPR4	E3GPR4	unreviewed	E3GPR4_9FIRM	MttB3	ELI_3687	Eubacterium callanderi	467	Eubacterium (genus), Eubacteriaceae (family), Eubacteriales (order), Clostridia (class), Firmicutes (phylum), Terrabacteria group (no rank), Bacteria (superkingdom), cellular organisms (no rank)	MRLRFNFAEKEELDQIHEATLDVLKNVGVNFHEKEALDIFKAHGARVDGNTVFIEADMVTKALSTAPSKFEWKGREKSVVIGDGGSISVPCYGPIYRLKDGEIKDIVPQDYVDVTKLHESSNVLDAGNPNVMEPVAIPRDIRRNYQMATALKYHTKPVMGMVDGKEAAEMSIQMAQDFYDVHDQTPVVAGLINVMSPLGISTAMCEALITYARAGQPVVVAEGGFPGVTLPPSIAGTLVSNNAGILAGITLAQLVNPGTPVVYGLPAVSGDLKVISMAIGGAETPLFVYYAKEIANYYHLPVRAGGGLTDAKAVDYQAGKETALNLFATYGAGIDFIIHACGILDTYNTISFEKLVLDEEAALSIKRQFKGFVVDDRHMMIEEIAKAGPGGSYINKRTP…
A0A4V1GMG3	A0A4V1GMG3	unreviewed	A0A4V1GMG3_EUBML	Trimethylamine methyltransferase	CPZ25_018330	Eubacterium maltosivorans	467	Eubacterium (genus), Eubacteriaceae (family), Eubacteriales (order), Clostridia (class), Firmicutes (phylum), Terrabacteria group (no rank), Bacteria (superkingdom), cellular organisms (no rank)	MRLRFNFAEKEELDKIHEATLEVLKNVGVNFHEEEALQIFKEHGARVSGNTVFIEADMVEKALSSAPSQFEWRGREKSVVIGDGGSVSVPCYGPIYRLKNGKIEDIVPQDLVDVTKLHESSAVLDAGNPNVMEPVAVPREIRRGYQMATALKYHTKPVMGMVDGKEAAEMSIRMAQDFYDIHDQTPVVAGLINVMSPLGISTAMCEALIVYARAGQPVVVAEGGFPGVTLPPSIAGTLVSNNAGILAGITLAQLVNPGTPVVYGLPAVSGDLKVISMAIGGAETPLFVYYAKEIANYYHLPVRAGGGLTDAKAVDYQAGKETALNLFATYGAGIDFIIHACGILDTYNTISFEKLVLDEETALSVKRQFKGFAVDDKHMMVEEIAKAGPGGSYINKRTP…
A0A317RWN7	A0A317RWN7	unreviewed	A0A317RWN7_EUBLI	Trimethylamine:corrinoid methyltransferase	C7955_102494	Eubacterium limosum	467	Eubacterium (genus), Eubacteriaceae (family), Eubacteriales (order), Clostridia (class), Firmicutes (phylum), Terrabacteria group (no rank), Bacteria (superkingdom), cellular organisms (no rank)	MRLKFNFAEKEELDKIHEATLDVLKNVGVNFHEEEALQIFREHGARVSGNTVFIEADMLETALSTAPAQFEWKGRERSVVIGGGDSVSVPCYGPIYRLKKGKIEDIVLQDFVDVTKLHESSSVLDTGNPNVMEPVAIPKEIRRSYQMATALKYHTKPVMGMVDGKKAAEMSIRMAQDFYDVHDQTPVVAGLINVMSPLGISTAMCEALIAYARAGQPVVVAEGGFPGVTLPPSIAGTLVSNNAGVLAGITLAQLVNPGTPVVYGLPAVSGDLKVISMAIGGAETPLFVYYAKEIANYYHLPVRAGGGLTDAKAVDYQAGKETALNLFATYGAGIDFIIHACGILDTYNTISFEKLVLDEEAALSIKRQFKGFVVDDKHMMVEEIAKAGPGGSYINKRTP…
G7WAP3	G7WAP3	unreviewed	G7WAP3_DESOD	Trimethylamine:corrinoid methyltransferase	Desor_1143	Desulfosporosinus orientis (strain ATCC 19365 / DSM 765 / NCIMB 8382 / VKM B-1628 / Singapore I) (Desulfotomaculum orientis)	471	Desulfosporosinus orientis (species), Desulfosporosinus (genus), Desulfitobacteriaceae (family), Eubacteriales (order), Clostridia (class), Firmicutes (phylum), Terrabacteria group (no rank), Bacteria (superkingdom), cellular organisms (no rank)	MRLDYFSEEELIQVHEASLEMLKNTGIHTISERFKKVLLENGCREENDRILFTQDIIEKALKTVPKQFKIYGRDPRYVVEMGLHKAYAQTCVGTPSIMDLETGKKRDCLVKDLGDFCRLADALENIDLISPVFPRDVPQEGIVTIETITMLCNSTKPLRICAESSHEMKSIIQVLITAAGGKEKLQEQPLAYIEVSSISPLEYGLHPAEALVDIVEAGLPLGVIPCPMMGSTGPMTLVGCVAMHNAEILAGVVASQMIRPGHPVIMSPRVTFMDMRSGLGLWAMPEMGLAAAASTQLARYYGIPVTATGFSGASKIADGQSSYEHLYNALMPALIGTDILAAAGSLDNCLTSCFAMLVVDDELSSVIKRTMKKNEITEEKLAVAVVDEVIRSKSNFLEH…
A0A5K7ZGB2	A0A5K7ZGB2	unreviewed	A0A5K7ZGB2_9DELT	Trimethylamine methyltransferase	DSCW_61500	Desulfosarcina widdelii	501	Desulfosarcina (genus), Desulfobacteraceae (family), Desulfobacterales (order), Deltaproteobacteria (class), delta/epsilon subdivisions (subphylum), Proteobacteria (phylum), Bacteria (superkingdom), cellular organisms (no rank)	MRKRAKKIIRMFDDAVAAEQRYQFQNAKKVYKKIACHYPGSPEADIAAGRIVEMDALSNELRIYKRIDRNARKILTEIGMDVANSPAIMELLMEADAIDTDCEKALFVPIREDYLEECIERVSTDMPEDPGENAFGTGATPPFLLRPERDDLSPATREEFTEIVETAAQFTDSLGILSVPVATDRTMSDYEAAILMERYFSDLKMTCTRRMSDEECNFFSDRDDWLDGTSLIAGMTFMPNMVEPFIRSAKAGNNLLLLDLTIAGSTGPASPEALLTQIHAQVLFMMALAQTINPGIGCVHGGIPDVLGLEGDLDYSDPGQPLINSAMARLNLWVTGMPSAQSGGSTSIINDIPAAVTESELSRNKLRTYGVHILRHAMGALGNLNYFSLEKFVLDCQRE…
J7J0J4	J7J0J4	unreviewed	J7J0J4_DESMD	Trimethylamine:corrinoid methyltransferase	Desmer_4048	Desulfosporosinus meridiei (strain ATCC BAA-275 / DSM 13257 / KCTC 12902 / NCIMB 13706 / S10)	494	Desulfosporosinus meridiei (species), Desulfosporosinus (genus), Desulfitobacteriaceae (family), Eubacteriales (order), Clostridia (class), Firmicutes (phylum), Terrabacteria group (no rank), Bacteria (superkingdom), cellular organisms (no rank)	MRKIRSNSIEQTTPFLRWVSEGQIEEIHFATLEVLERTGVVVDHPEALQLLKDAGCIVNDHRVRIPSWLVEECLRLAPRKIVVANRKGQRVMPLEKNRTYFGTGSDLPFTVDLETGKRRRSTKRDVELACRVMDYLPNYDFVMSYAIASDTSSKVSDLHQLEAMVTNTVKPMIVTAHDEINMRAQLEMAALVAGGREELRKNPFMILYSEPISPLTHTNDGVGKMFACFEYGVPVVYTPGVLSGATTPVTKAGTIVLMNAEALAGVVMAQLKQKGAPIIIGGGATPMDMKTTATLYGSPETMMNYAIMTQLSQFYGIPNFTEAGCVNAPIPDAQAGMEAGNGILMAQLMGANLVHDVGYLEGGKTGSLTFLTMCNDYIDNARYMGRGTRIDEETMAVDV…
A0A3G1KXC0	A0A3G1KXC0	unreviewed	A0A3G1KXC0_9FIRM	Trimethylamine methyltransferase	DCMF_21825	Candidatus Formimonas warabiya	485	Candidatus Formimonas (genus), Peptococcaceae (family), Eubacteriales (order), Clostridia (class), Firmicutes (phylum), Terrabacteria group (no rank), Bacteria (superkingdom), cellular organisms (no rank)	MRITKSNFQEQTTPRYIYLSEDQMYEIHMATLEVLERIGLRVDHEEARRLLKDAGAYMGENHVVRFPVFLVEEALQSAPSRVVLSNRDGERVMFCEKNQSYFGPGSDLPWTIDLYTGETRKSVKQDIVNASRIVDALENLDFMMCYAIAGDVTNQLSYVHEFHAMVENTRKPIVFTARDGEDFMQIVEMAAVIRGGYEQLKQNPFIACYSEPISPLIHAREGLDKLLLCAEYGIPAIYTPGAGAGATAPCSLAGLLTQVNAEILSGLVMHQLKSKGAPYIYGAACGAMDMKTTIIPHGSPEFQIYGTALAHLARFYNLPCWSTAGNSDAPVLDQQATMEWGFNIFMAQCSGANIIHDIGYLNTGLLGALEALVICNEIIGLARFVNRGIVVNKETLAVE…
A0A3G1KZI2	A0A3G1KZI2	unreviewed	A0A3G1KZI2_9FIRM	Methyltransferase	DCMF_26420	Candidatus Formimonas warabiya	478	Candidatus Formimonas (genus), Peptococcaceae (family), Eubacteriales (order), Clostridia (class), Firmicutes (phylum), Terrabacteria group (no rank), Bacteria (superkingdom), cellular organisms (no rank)	MRINRDELERIHEASLHILERTGVIFENSSVLEVFKKAGAKVEGTRVFLSPNIVGEALRNCPQKITVAGKDRQKEICLGGGNKYCVNFNGAVYVDDLKKGRRKSTSEDYVNFVKLSQDSDMFQVVGGPIVEPHDIPQETHAAFMALCHLTLSDKPLLGLSVNGSFAKESLTMTKQVFQGENNYYVIGMPCIRAPLYFDNDVVDVILAYLEEKQPIILGTCGVTGLTAPVTLAGTLAVNNAEVLAAIALTQLLSPCSPVIYGNIAMAGDMKTMRTAVGAAETSLLTNVASQMAKYYHLPCRAGGTLSDAMAVDVQAGYESMLGLFTAFSYDSDLIVHSAGLLECLMTASYEKFIIDEEIYYLVKRFSRGIDLNSDSFALDVIDQQGPGGHFLSCEHTFSK…
A0A3G1KUE5	A0A3G1KUE5	unreviewed	A0A3G1KUE5_9FIRM	Trimethylamine--corrinoid methyltransferase	DCMF_16350	Candidatus Formimonas warabiya	472	Candidatus Formimonas (genus), Peptococcaceae (family), Eubacteriales (order), Clostridia (class), Firmicutes (phylum), Terrabacteria group (no rank), Bacteria (superkingdom), cellular organisms (no rank)	MRFDYLSEEQLAQVHEASLDLLKRVGIGTQSQRLKELLLDHGCKEKGNRVVFTQDVIDKGLKTAPSSFQLYGRKDGYVLDIGKKKAYCQTLVGAPSVIDLETGQRRDTLMQDLADITRLADALDHVHIISPSFPRDVPQEIILTLETATLLRNSSKPFSICVESCREMKYILEILIAAAGSEKALKEKPLATLPVSPVSPLEYGLHPAEAMLDIVAAGIPLGVEPSPTMGATGPMTVVGCTAMHNAEMLAGVIAAQLYRPGAPVTMSSRTGFMDMRTGLCLWAAPEFGLAALAANQLARYYQIPCAPGGYSGASKIADAQSAYEHMYNALVQGLGGVDIIGSAGSLDNALIKCYVMLVIDNEISALVQRTIKEVEVNEDKLAVNVVAEVIENQGNFLEH…
A0A3G1L0G9	A0A3G1L0G9	unreviewed	A0A3G1L0G9_9FIRM	Trimethylamine--corrinoid methyltransferase	DCMF_28340	Candidatus Formimonas warabiya	470	Candidatus Formimonas (genus), Peptococcaceae (family), Eubacteriales (order), Clostridia (class), Firmicutes (phylum), Terrabacteria group (no rank), Bacteria (superkingdom), cellular organisms (no rank)	MRFDFFSDEELMQVHEATLKILGTIGIHTLSERFKKLLLENGCLEEGDRILFPQTVIEKALKTVPAAFNIYDRNGRCALEMGKLKAYTHTCVGTPSIMDLDTGERRDCYLKDLAEFSRVTDALEFIDVISPVFPRDVPQDVIVTVETATMLRNTIKPMRICAESSHEMKSILGVLAAVAGGETAMREKPVAYIEVSSISPLEYGLHPAEALIDIVEAGMPLGIVPCPMMGSTGPMTLVGSVAQHNAEILAGVVASQMVKSGAPVVMSPRVTFMDMKSGVGLWAMPEMGLAAAASIQLSKYYHIPSTAVGYSGAAKIAGTQSGYEHLYNALLPALVGTDIIGAAGSLDNCLASCLIMLVIDNELASVVQRTIKGVTVSEDTLAVEVIRDVVNSKGNFLTH…
A0A7S9LVH4	A0A7S9LVH4	unreviewed	A0A7S9LVH4_9RHOB	Methyltransferase (EC 2.1.1.-)	I0K15_03020	Pontivivens ytuae	511	Pontivivens (genus), Rhodobacteraceae (family), Rhodobacterales (order), Alphaproteobacteria (class), Proteobacteria (phylum), Bacteria (superkingdom), cellular organisms (no rank)	MREGRRGRRGGGGAARRAERSAPRIEAARYITRNIPDFEILTSEALEIIEANAETVLEEIGVTFGDNPGALERWRQAGADLRGDRVHIPRGLARTLCATAPSQFTQHARNPERNVEIGGRNLVLAPVYGPPFVRDLDGVRRYATIEDFRTFVKLGYLSKWVHHSGGTLCEPTDVAVNKRHLDMLLAHMTLSDKPFMGAVTEPSRARDSVEMCEILFGEAARQAPHMTSLININSPLTFDAVMMGALEVYAEAMQACIISPFIVGGAMAPVSVAGTLTQVLAEALAGIAYSQLVRPGAPVIFGAFVTSIDMNSGAPTFGTPEASKILWGAGQLARRLGLPFRSGGGLTGAKLPDAQAGYETANTLNAALTGGVNFMLHACGWLEGGLVASFEKFVMDADQ…
A0A6G6WLU6	A0A6G6WLU6	unreviewed	A0A6G6WLU6_9ACTN	Methyltransferase (EC 2.1.1.-)	G5V58_23210	Nocardioides anomalus	494	Nocardioides (genus), Nocardioidaceae (family), Propionibacteriales (order), Actinomycetia (class), Actinobacteria (phylum), Terrabacteria group (no rank), Bacteria (superkingdom), cellular organisms (no rank)	MRADPRSSARHRRTPLFVNKMPRYEILSEDAMATLETGWRRLMTEIGVEFMDDRALELFRQAGQKVEDHKVFLDPDFVLEQVAKAPSEFDLQARNPANSVHIGGDSMAFGAVYGPPFVREGDVRRDGTMEDFRNFAKLAQSFSVLDSAGGVVNEPNDTPLDSRHLDMVYALQTLTDKLYMGNVVSGTNAADTIKMTEILFGSREAIEETPAIISLINCNSPLRWDDRMLESQFEYSAAAQPVVLTPFILMGAMSPVTIPAALVQQITEALSGVALSQLIRPGAPVVFGSFLSNIDMQSGSPTFGTPESGIGLLCTGQIARHFNLPFRTGGGLTSSQVPDAQAGYEALMTMMPTFLAGANWVMHSAGWLEGGLVAGFEKFVIDAQIVEMLQAEFTPLEID…
I7EZ82	I7EZ82	unreviewed	I7EZ82_PHAIB	Trimethylamine methyltransferase MttB (EC 2.1.1.-)	mttB3 PGA1_c25550	Phaeobacter inhibens (strain DSM 17395) (Phaeobacter gallaeciensis)	491	Phaeobacter inhibens (species), Phaeobacter (genus), Roseobacteraceae (family), Rhodobacterales (order), Alphaproteobacteria (class), Proteobacteria (phylum), Bacteria (superkingdom), cellular organisms (no rank)	MRAAKPVVDPCPPGQIGGTYKPLSEVDLRRIYDTALDLLEKLGIGEVPERLHVDLLAIGAIDNGKGRVLFPPALVETAIDQAAKTFVLHGRDEARSIEVGGNTVYFGTGGAAVQTLDMDSGHYRPSTLQDLHEFTRLQDTLANVSWYTRCCVATDVPDNYDLDVNTVFALLKNTTKPTATSFTLAEYVGPIVEMLDIAAGGPGEFSRRPFMKAHISPMISPMRYGEDAVDVVYECIKHNIPISCITAAQAGATAPATLAGFLAQSLAETLASLLMVHAIQPGFPMVFSNWPLVIDLRTGSFSGGSGETAVLNAASAQLSNWLGLPSGVACSMTDAKAIDAQYGMEKGITSTAAALAGGNLIYESSGMTASLLGVSFEAFVLDDEMHSNTYRALRGIEVT…
A0A3G1KQF8	A0A3G1KQF8	unreviewed	A0A3G1KQF8_9FIRM	Trimethylamine methyltransferase	DCMF_07870	Candidatus Formimonas warabiya	488	Candidatus Formimonas (genus), Peptococcaceae (family), Eubacteriales (order), Clostridia (class), Firmicutes (phylum), Terrabacteria group (no rank), Bacteria (superkingdom), cellular organisms (no rank)	MQYHQSQNWALWGKNMFSDYELEAIHNTSLEILSSTGIYVEEEDARAYFAGAGAKVDHDKHIVKIPKWLVQEAITVSPASFILAGRDPKFDYPMGTGRVGYANVGIAVSVNDPETGKIRPSYKKDLDDYAHLIDQLDNLVMCWDCIQPMDVHADTSGIHAFRSHVSNTRKHIMTTTPDRITSQAVVKMAAEVVGGMEALAERPLISAGSCPKSPLTFSTAVTAPIIELAKASQPVMAMSMVLAGATGPVTMAGSLALHNAEILAALTLTEIIKKGCPFWYGSCTSIMDLRRAIAATGCAEHAMFGAATARMAQFYHLPCVAPGTWTDSKITDVQAGYEKAISSLLPALAGADIIFGSGTLAGGMAVDFGSMVTENDMFKTIQFILRGIPVNEDTLALGL…
A0A3G1L2C2	A0A3G1L2C2	unreviewed	A0A3G1L2C2_9FIRM	Trimethylamine methyltransferase	DCMF_26415	Candidatus Formimonas warabiya	479	Candidatus Formimonas (genus), Peptococcaceae (family), Eubacteriales (order), Clostridia (class), Firmicutes (phylum), Terrabacteria group (no rank), Bacteria (superkingdom), cellular organisms (no rank)	MQVQTSLGLNILSQDQCETIHFTTLEVLDRTGVNVFDQEALELLKQGGAKVDGYRVRIPSWMVQRALATAPCRVPMGNRDGSRAMLLEKGRSYYGTGSDTPYTIDPFSGKRRLATKQDVVNFSRVCDCLENIDFVMSMALASDVSRLNSYVHQFEAMLLNTSKPIVYTAEGYRDTVDIVKMAEIVAGSPEDLVANPFMALYNEPSSPLQYSTEAVQKLLYLAEKRLPIINVPAVMLGATGPVTPAGAIVVANSELLAGLVMHQLKGEGAPYIYGGGIPPMDMITQVCSYGGPEEHQNCAALVTMAAQFYHLPVFTTGGCTDAVEFDQQAGMEAGFNILSTSLAGGNLIHDLGYIEAGMTSSLEMLALCNEAVGMAKYFVKGIEITPETLALDVIEKVQP…
G7W6X7	G7W6X7	unreviewed	G7W6X7_DESOD	Trimethylamine:corrinoid methyltransferase	Desor_4415	Desulfosporosinus orientis (strain ATCC 19365 / DSM 765 / NCIMB 8382 / VKM B-1628 / Singapore I) (Desulfotomaculum orientis)	472	Desulfosporosinus orientis (species), Desulfosporosinus (genus), Desulfitobacteriaceae (family), Eubacteriales (order), Clostridia (class), Firmicutes (phylum), Terrabacteria group (no rank), Bacteria (superkingdom), cellular organisms (no rank)	MQVLRPTIGMNVMTQEEKEQLHAATMEILEEVGVEVYDEEALALLKNGGASVDGINAKIPASMVEEALKSSPGLVTIYDREGNPKMDLTRGNIYFGTGSDTPLVLDWETRQQRKAVLNDTAQASIVADALPNIDFVMSMGLASDAPVRISDIHQVKAMLLNTIKPFIFTAHNEHTMDVMIQICEMAKGSTIMEKPNMILYAEPISPLRHPMESMQKLLLAAKKGVPVAYVPACLIGGGAPITLAGSLVVVNSELLSALVIHQLKRPGSPFIYGGATPAMDMRTGSCTYAAPEIFLNYACLADMARYYDLPVFDAAGCSEANDYDQQAGIEMGYTLLSAALSGGNLIHDVGFLGCGMIASIEAMVAGNEAIGAIKHMIRGVNFRKEKFAVDEIKHVGIGG…
A0A5C1WFN1	A0A5C1WFN1	unreviewed	A0A5C1WFN1_9HYPH	Methyltransferase (EC 2.1.1.-)	FZC33_19175	Labrys sp. KNU-23	521	unclassified Labrys (in: Bacteria) (no rank), Labrys (genus), Xanthobacteraceae (family), Hyphomicrobiales (order), Alphaproteobacteria (class), Proteobacteria (phylum), Bacteria (superkingdom), cellular organisms (no rank)	MQSPMELSLETSERPRRRGREERQRAGSAAPTSRPQPRRPFPAVNAVSADQLEAIHLASLQILEEIGLDVLHAEAKAILKAEGAEVDPNSDRVRFPRGLVESKIGLAPQSFTLHARNPARNVVLGGDHLAFCSVASAPNVADREGGRRPGNRKDYQNLIRLGHTLDSIHLWGGYPVEPADIHASVRHLDALSDMLTLSDKPIHAYSLGRERNLDAIEMARIARGIDQETLEREPSLFTIINSSSPLRLDTPMMEGVIQMARRNQVTVLTPFTLAGAMAPVTIAGAVAQQNAEALAGLVLAQSVRPGSPFAYGGFTSNVDMKTGAPAFGTPEQMKAALVGGQLARRYGLPYRSSNTCAANTIDVQAAYESVFSLWGAVMGGVNLLMHGAGWMEGGLHASF…
D5BSE0	D5BSE0	unreviewed	D5BSE0_PUNMI	Methyltransferase (EC 2.1.1.-)	SAR116_0944	Puniceispirillum marinum (strain IMCC1322)	513	Candidatus Puniceispirillum marinum (species), Candidatus Puniceispirillum (genus), SAR116 cluster (no rank), Alphaproteobacteria incertae sedis (no rank), Alphaproteobacteria (class), Proteobacteria (phylum), Bacteria (superkingdom), cellular organisms (no rank)	MQSDARKPSRKGRSRRLGIAANAPQNSAFLGPRRIGAYNLLDEESLVRIEAQADWLLRDIGVEFRGDDVACDLFRAAGADVQGARVRFESGMARQLCATAPAQFTLHARDPRYTVQLGGDHLVLMPGYGSPFVTDLDRGRRYSTREDFHNFVKLTYMTPWLHHSGGTICEPVDIPVNKRHLDMVYAHLRLSAKPFMGAVTSPERAADSITMAQLVFGQHFMDHNCVMQGNINVNSPFIYDATMSGALRVYAAANQCVAISPAIFGGAMGPVSPAAIAAQTLAEAMAGIALSQLVRPGCPVVFGSFHSTMNLKSGALTFGTPEANLVTMVLSQLGARLGVPVRSGGGQITAANSADGQAMQDSSDAMWATLLSGTNQVWHAAGWLEGGLTMSYEKFIMDC…
A0A3G1KZQ0	A0A3G1KZQ0	unreviewed	A0A3G1KZQ0_9FIRM	Methyltransferase (EC 2.1.1.-)	DCMF_26835	Candidatus Formimonas warabiya	472	Candidatus Formimonas (genus), Peptococcaceae (family), Eubacteriales (order), Clostridia (class), Firmicutes (phylum), Terrabacteria group (no rank), Bacteria (superkingdom), cellular organisms (no rank)	MQRYQILTHNEIEQIHETSLRILEEVGIVFSYAPAREILARGGAKVDGQRVYFPKDMVEKELKKAPSSFILHARNPEKNVLINTQKTAYVGPYGSPYIMDMDNGRRIATLDNFITICKLEHQMDSIDIMSHIPCEPNDVDVKGRSAEMFYQTLKHSDKPLMASVLNYETAKDNIEMAAIAFGGVDFIKEKPVVTGIPCSLTPLSYDDKMAGAIIAYAEYRQPQLVNSLCIAGATAPATIAGTVAVQNAEVLAGIVLAQLVNEGTPVIYSASASNAEMRNGSLAIGTPEDAVFSLINGQLAKFYSLPCRISGALSDSKCADAQAAYESMLTLSMAQMAGGNFILHSAGIIDTYNTISLEKMMFDDEIIGMIRRIDQGAVVNEDTLAFDVIKEVGPQGQFL…
G7WBC6	G7WBC6	unreviewed	G7WBC6_DESOD	Methyltransferase (EC 2.1.1.-)	Desor_2713	Desulfosporosinus orientis (strain ATCC 19365 / DSM 765 / NCIMB 8382 / VKM B-1628 / Singapore I) (Desulfotomaculum orientis)	468	Desulfosporosinus orientis (species), Desulfosporosinus (genus), Desulfitobacteriaceae (family), Eubacteriales (order), Clostridia (class), Firmicutes (phylum), Terrabacteria group (no rank), Bacteria (superkingdom), cellular organisms (no rank)	MQRYQILSQNEIGQIHETSLRIMEEVGVIFSYAPAREILAKGGAKVDGQRVYFPKAMVEREIKKAPSSFTLYARNPEKNVLINTQKTAYVGPYGSPFVMDMDNGRRLAKLEDFINICKLEHKMDNIDIMSHIPCEPQDVDVEVRSLEMVYQTLKHSDKPLMATVLGYEMTKRNLEMAAIVFGGLEVIKEKPVAVGIPCTLTPLSYDDKMAGAIIAYAEYRQPQLVNSLCIAGATTPVTVAGTVALQNAEVLAGIVLAQLVSEGTPIIYSASSSNAEMSNGSLAIGTPEDAVFSLINGQLAKFYNLPCRISGALSDSKCADAQAAYESMLTLSMAQMAGGNFILHSAGIIDTYNTISLEKMMFDDEIIGMIRRIDQGVVVNEETLAFDVTKEVGPQGQFL…
J7IVU8	J7IVU8	unreviewed	J7IVU8_DESMD	Methyltransferase (EC 2.1.1.-)	Desmer_2350	Desulfosporosinus meridiei (strain ATCC BAA-275 / DSM 13257 / KCTC 12902 / NCIMB 13706 / S10)	468	Desulfosporosinus meridiei (species), Desulfosporosinus (genus), Desulfitobacteriaceae (family), Eubacteriales (order), Clostridia (class), Firmicutes (phylum), Terrabacteria group (no rank), Bacteria (superkingdom), cellular organisms (no rank)	MQRYQILSQNEIEQIHETSLRIMEEVGVIFSYAPAREILSKGGAKVDGQRVYFPKDMVEREIKKAPSSFTLYARNPAKNVLINTQRTAFVGPYGSPFIMDMDNGRRFAELNDFINLCKLEHKMDNIDIMSHIPCEPQDVDANVRSLEMVYQTLKHSDKPLMATVLGYEMTKRNIEMAAIVFGGLEVIKEKPVAVGIPCTLTPLSYDDKMAGAIIAYAEYRQPQLVNSLCIAGATTPVTIAGTVALQNAEVLAGIVLAQLVSEGTPIIYSASSSNAEMRNGSLAIGTPEDAIFSLINGQLAKFYNLPCRISGALSDSKCADAQAAYESMLTLSMAQMAGGNFILHSAGIIDTYNTVSLEKMMIDDEIIGMIRRIGQGVVVNEETLAFDVTKEVGPQGQFL…
B8FPW0	B8FPW0	unreviewed	B8FPW0_DESHD	Methyltransferase (EC 2.1.1.-)	Dhaf_1728	Desulfitobacterium hafniense (strain DSM 10664 / DCB-2)	468	Desulfitobacterium hafniense (species), Desulfitobacterium (genus), Desulfitobacteriaceae (family), Eubacteriales (order), Clostridia (class), Firmicutes (phylum), Terrabacteria group (no rank), Bacteria (superkingdom), cellular organisms (no rank)	MQRYQILSQNEIEQIHETSLRILEEVGVIFSYAPAREILAKGGAKVDGQKVYFPRAMVERERKKAPSSFTLYARNPEKNVLINTENTAYVGPYGAPFVMDMDNGRRLAKLQDFINLCKLEHKMNNIDIMSHIPCEPQDVDPEMRSLEMVYQTLKHSDKPLMATVLGYEMTKKNIEMASIVFGGLEAIKDKPIVVGIPCTLTPLSYDDKMAGAIIAYAEHRQPQLVNSLCIAGATTPVTVAGTVALQNAEVLAGIVLSQLVSEGTPIIYSASSSNAEMSNGSLAIGTPEDAVFSLVNGQLAKFYNLPCRISGALSDSKCADVQAAYESMLTLSMAQMAGGNFILHGAGIIDTYNTVSLEKMMIDDEIIGMVRRIDQGVVVNEDTLAFDVTKEVGPQGQFL…
Q24RA5	Q24RA5	unreviewed	Q24RA5_DESHY	Methyltransferase (EC 2.1.1.-)	DSY3648	Desulfitobacterium hafniense (strain Y51)	468	Desulfitobacterium hafniense (species), Desulfitobacterium (genus), Desulfitobacteriaceae (family), Eubacteriales (order), Clostridia (class), Firmicutes (phylum), Terrabacteria group (no rank), Bacteria (superkingdom), cellular organisms (no rank)	MQRYQILSQNEIEQIHETSLRILEEVGVIFSYAPAREILAKGGAKVDGQKVYFPRAMVERERKKAPSSFTLYARNPEKNVLINTENTAYVGPYGAPFVMDMDNGRRFAKLQDFINLCKLEHKMNNIDIMSHIPCEPQDVDPEMRSLEMVYQTLKHSDKPLMATVLGYEMTKRNIEMASIVFGGLEAIKDKPIVVGIPCTLTPLSYDDKMAGAIIAYAEHRQPQLVNSLCIAGATTPVTVAGTVALQNAEVLAGIVLSQLVSEGTPIIYSASSSNAEMSNGSLAIGTPEDAVFSLVNGQLAKFYNLPCRISGALSDSKCADAQAAYESMLTLSMAQMAGGNFILHGAGIIDTYNTVSLEKMMIDDEIIGMVRRIDQGVVVNEDTLAFDVTKEVGPQGQFL…
A0A5K7YTU6	A0A5K7YTU6	unreviewed	A0A5K7YTU6_9DELT	Methyltransferase (EC 2.1.1.-)	DSCA_57550	Desulfosarcina alkanivorans	473	Desulfosarcina (genus), Desulfobacteraceae (family), Desulfobacterales (order), Deltaproteobacteria (class), delta/epsilon subdivisions (subphylum), Proteobacteria (phylum), Bacteria (superkingdom), cellular organisms (no rank)	MQRFEYFSDQDVQKIHAATLQVLETVGVDFGYQPAVDVFKKAGCKVDGKRVFFSPEMVMDQVAKAPSEYTLQARNPERNVTIGGDHIAYIPCYGPPFVHDLDRGRRESTMEDYTNFVKLAFASRSMDITGGMMAEPNDIPHARRNAEMIYASMRYSDKPFMGGAIGAEAARETIEMAAILFGCSEAALAEKMPMISILCTLTPLAYDDRMLGAIMEYARAGMPQLISSLSIAGATTPVTMEGTLVVQNAEVLAGIVLTQLVREGTPVVFSGSSSAAAMRYGTLSVGAPEMAVNTAATAQLARFYGIPSRGGGAITDSKLPDAQAGMESMMSQLMATLSGIHFVLHSAGILEGYMAASYEKFIIDDEICGMCKRIKRGETADPAKLALDVIAQVGPGGEY…
A0A5K7YF14	A0A5K7YF14	unreviewed	A0A5K7YF14_9DELT	Trimethylamine methyltransferase	DSCA_15880	Desulfosarcina alkanivorans	488	Desulfosarcina (genus), Desulfobacteraceae (family), Desulfobacterales (order), Deltaproteobacteria (class), delta/epsilon subdivisions (subphylum), Proteobacteria (phylum), Bacteria (superkingdom), cellular organisms (no rank)	MQQPEINTFRPRMRVLNEEQAWAIHHAALEILEKTGFVMEHPQVKRMLLNAGCRLDEEARLLMPARLVEDALKSAPRQITLYDQQGRRAMPLVNGNFYFGTGSDTIFTIDLETGERRRTVLQDTANFARLVDGLDNMDFSMSMGNPADAPIEEIYVHVFAEMVKSSTKPICFIADSGKDITKIYDIACLVAGGEEALAQRPFILNYSEAISPLRFPENVMEKLVFCARKQIPICLPSGCNAGGGGPVTLAGAMALGIAENLVGLTIHQLTNRGAPFLFAPNVSVLDMRHTVISYGCTEWSLTQAALADMRDMIYHLPIWAFAGATDAKTVDAQAGAEGMLSIITSMLSRCNFIHDVGYIESGHTSSLEMLTLADELVAMSRYFIDGLRIDDDTLALDVI…
D5X8V3	D5X8V3	unreviewed	D5X8V3_THEPJ	Trimethylamine methyltransferase	TherJR_0057	Thermincola potens (strain JR)	481	Thermincola potens (species), Thermincola (genus), Thermincolaceae (family), Eubacteriales (order), Clostridia (class), Firmicutes (phylum), Terrabacteria group (no rank), Bacteria (superkingdom), cellular organisms (no rank)	MQQFTRFFTDEQRVRIHEASLEILENVGLLVRNKKAREIFAKHGCEVDNQTTLVKIPRKIVEECRKSFVPTYTFTAQDPQYDVTLPGDRPVVVTGSSAPNIIDPITGEERRATSADIANIAYLINELPGFDVFSISTLAEDAPKGQFSLSRFYPALKNCKKPVRSNTPSIADLEQVLELGYLIAGSKEAYMERPFINHHYCPVVSPLTMDVESTEAVIYLTEMGLPVYGTIVPNAGMTSPMTMMGTLVLGNAEFLALATLIQLIRPGAPMIYAVLSTVADMRTGNYAPGAVETGILQMAHTEMARFYNVPSGGYIGLTNSHVNDAQSGYETGINTTAALCAGADLFNMGGLLGSLMAFDFAKAVIDNEIALMLKRIKRGMEFSEENMALDLIKQVGPGG…
A0A3T0N8V2	A0A3T0N8V2	unreviewed	A0A3T0N8V2_9RHOB	Methyltransferase (EC 2.1.1.-)	EBB79_08800	Parasedimentitalea marina	509	Parasedimentitalea (genus), Rhodobacteraceae (family), Rhodobacterales (order), Alphaproteobacteria (class), Proteobacteria (phylum), Bacteria (superkingdom), cellular organisms (no rank)	MQPELRKAARRGRASRQAAVSTTVAPRTRKVRPYTLLDEAALVAIEDQADWILQNIGVEFRGDQVALDLFAAAGANVDGERVTFEPGLARKLCSTAPSEFKLHARNPANTVTLGGDNVVLMPGYGSPFVSDLEKGRRYATLEDFQNFVKLTYSTPWLHHSGGTVCEPTDVPVNKRHLDMVLAHLTLSAKPFMGSVTSPERSQDSIDMARLVFGAEFMEKNVVMQGNINANSPLIYDDTMSGSLRIYAAENQCVCVSPAIFAGAMGPLSPAAVVAQTLAEAMVGIALVQLVRTGCPVVFGSFHSTMNLKSGALTFGSPEANLASMAISQLGHRLGVPVRSGGGQISASNAPDGQAMQDSTGAMWATLLSGAHQVWHSAGWLEGGLVMSYEKFIMDVDHCG…
M4YJU2	M4YJU2	unreviewed	M4YJU2_THEXX	Trimethylamine:corrinoid methyltransferase	TALC_00306	Thermoplasmatales archaeon (strain BRNA1)	484	unclassified Thermoplasmatales (no rank), Thermoplasmatales (order), Thermoplasmata (class), Candidatus Thermoplasmatota (phylum), Archaea (superkingdom), cellular organisms (no rank)	MQNLRIEILSRDEIRRIHEASLEVLDSVGIAIADEEARRILANAGCSVCEESKIVKIPSGLIEDALSKCPKSFVLHGRDRKYDVKMVSDGSVTNYINLGIGTRVTEYLGRGQYRIRDSTLADTADFAKVFDACGNLNWMTQPSSALDLMTKKCVRTLHEVNALMSNTAKPILPDPNYQYVDSYFEMMKAVYSGDEEEARKNSFFIIGGTSSSPLQLDVPDCQLMIRGAKLGMPIMTMTMEMAGTTAPVHEAGTLVLHNCEALTNILLAQLCMPGTRCLYGTATTNFDFANNTAPFGSPQAALLSSAIAQIAQYYGLPSITTGGGSDSIHVDVQSGHESTMTALLTALSGSNNVFGSGLLELGMSFSLEQLVLRNEMIDQEQRILRGIRVDDETLSLSEI…
A0A3G1L2U0	A0A3G1L2U0	unreviewed	A0A3G1L2U0_9FIRM	Methyltransferase (EC 2.1.1.-)	DCMF_26950	Candidatus Formimonas warabiya	457	Candidatus Formimonas (genus), Peptococcaceae (family), Eubacteriales (order), Clostridia (class), Firmicutes (phylum), Terrabacteria group (no rank), Bacteria (superkingdom), cellular organisms (no rank)	MQLLAECGIKILHHEVLNLVKRNGIKVVGETAYFSEEQLMAWVKKAPSGFTVYARNPQYDMFLGGDKVEFAPGYGAPSVIEENGQVRPALMRDYVNFIKLFHQSKYHNINGGVVVQPTDMVSIKSRPVMFYLSLSGSDKCLMAGTGELNEAQTILEMAALAFGGKEELIRKPRVMTIINMNSPLIIDTNMLENMMEYVKIGQPVVIASCTMAGSTGPVTLAGTIALSNAEILTGIAVAQMIREGSPVLYGNQTTTADMKTGSIAIGSPEGALCYTISARLAKAYGLPCRGGGALSDAKSLSVQSGYESMMTLMATAQARTNFIIHSAGILDSYNSMSYEKFIVDLEIIGMVKRFIQGIHISQDTLAVQVIKEVGIGGHFLGTEHTMENCRKEPFLPEIS…
E3GHI1	E3GHI1	unreviewed	E3GHI1_9FIRM	Trimethylamine methyltransferase	ELI_0114	Eubacterium callanderi	475	Eubacterium (genus), Eubacteriaceae (family), Eubacteriales (order), Clostridia (class), Firmicutes (phylum), Terrabacteria group (no rank), Bacteria (superkingdom), cellular organisms (no rank)	MQITNYQPVLSKTEMELIHEKSLYLLENNGEIIESDEILEICKKAGFRVEGQRVYYPRQKVEAALEQAPKDFMLRGRDGRKAFSIREDGTKLAPALGPMNVLEDGHYRPTTMKDMVDFTVLHETSSLMRTVGANMLRPRDLPLSPLDNAMTRLAITLAYSTKPLQTFCEGGEISDKSFEMIKQFYGGVRDEDVYAMICISTASPFRLTQDTCETLLSFCRCNQLLWAQGSGMPGLTTPPTLAGTLLQGNAEKLGIITLSQTINPGNPVMYSLISMLSDLRYTSCVVATPESPYRMMAEKDMADFYGLPSLGTTGLADAKELDYQCGAEAFMMFYFAYHSSPDLVAQSLGVLDSYNTISYEKFIMDEENVQSILKLLSPVAIDEKRMKIDKILKAGPAGN…
I0I994	I0I994	unreviewed	I0I994_CALAS	Methyltransferase (EC 2.1.1.-)	CLDAP_37920	Caldilinea aerophila (strain DSM 14535 / JCM 11387 / NBRC 104270 / STL-6-O1)	504	Caldilinea aerophila (species), Caldilinea (genus), Caldilineaceae (family), Caldilineales (order), Caldilineae (class), Chloroflexi (phylum), Terrabacteria group (no rank), Bacteria (superkingdom), cellular organisms (no rank)	MQISSRRTQRDLRRATARADATRMVQPIHTLPVYHLVDEERVALIHDRSMQILEEAGIAFYDAESLQILRANGARVVGEIAYFDRELVMEFLKLAPRQFVLQARNPANNVVIGGDYMTFLPVYGPPFVRERARGRREATLADLQNFIKLTMMTPYLHHQGGVIVEPMDLPFHTRHMDIVYAHIKYGDRGFMGASTEAYTAADSIAMSRIVFGERMEGPDPCIFCTINVSSPRRLDEKMLGTIKEFARARQAVMVTPFILSGAMGPAAIAGTVAQLNAEALAGIVFTQMVNPGTPCIYGSFQAVTDLQSGAPVFGAPESQLSLYLSAQMARHYGLPFRSAGMYASSKIPDAQAAYESMMSMLPGVMAKVNLVLHAAGWLENGLVASYEKFVLDCEILGML…
A0A317RMV0	A0A317RMV0	unreviewed	A0A317RMV0_EUBLI	Trimethylamine--corrinoid protein Co-methyltransferase	C7955_105302	Eubacterium limosum	475	Eubacterium (genus), Eubacteriaceae (family), Eubacteriales (order), Clostridia (class), Firmicutes (phylum), Terrabacteria group (no rank), Bacteria (superkingdom), cellular organisms (no rank)	MQIAKYQPVLSKAEMELIHEKSLYLLENNGEIIESDEILEICKKAGFRVEGQRVYYPREKVEAALKQAPKDFKLRGRDGRKAFSIREEGTKLAPALGPMNVLEDGHYRPTTMKDMVDFTVLHETSSLMRTVGANMLRPRDLSLSPLDNAMTRLAITLAYSTKPLQTFCEGGEISDKSFEMIKQFYGGASDEDVYAMICISTASPFRLTQDTCETLLSFCRCNQLLWAQGSGMPGLTTPPTLAGTLLQGNAEKLGIITLSQTINPGNPVMYSLISMLSDLRYTSCVVATPESPYRMMAEKDMADFYGLPSLGTTGLADAKELDYQCGAEAFMMFYFAYHSSPDLVAQSLGVLDSYNTISYEKFIMDEENVQSILKLLLPVAIDEKRMKIDKILKAGPAGN…
D6Z0X8	D6Z0X8	unreviewed	D6Z0X8_DESAT	Trimethylamine methyltransferase	DaAHT2_2574	Desulfurivibrio alkaliphilus (strain DSM 19089 / UNIQEM U267 / AHT2)	480	Desulfurivibrio alkaliphilus (species), Desulfurivibrio (genus), Desulfobulbaceae (family), Desulfobacterales (order), Deltaproteobacteria (class), delta/epsilon subdivisions (subphylum), Proteobacteria (phylum), Bacteria (superkingdom), cellular organisms (no rank)	MQENALKAARETSYSQLDAAGIVAVHETSLEILAKVGIRVESPEAVEVFRRAGAANDGNIIFLTASLLNRTLTSAPSVVTLAGHDGHPDLEVGGTRSFAGTGGAALQVLDLESDAVRPATLRDIYQIARLVDQLEHIDFFVRPVIPRDIPEEGQDLNQYYAALAGTRKHVMAAVSRVESARRAIRLAALLCGGRDRLREKPVISFITSCCVSPLTLDRHSTEIMAELVRQEMPVVIGSAPMAGSTAPVTLAGTLAQMNAELLAGIALSQLINPGAPVIYGAVPAIADMHSGGFSGGAVEFGMLNGAAAQMAQFYDLPVYTSAGVTDSRTPDIQAGYEKAFSLLQLVHSGANLIHHAAGMLDSLKSVAYEQYVIDNDIIGMARRADRGIKVDRERLALEV…
A0A1J0WM98	A0A1J0WM98	unreviewed	A0A1J0WM98_9RHOB	Methyltransferase (EC 2.1.1.-)	BOO69_14975	Sulfitobacter alexandrii	511	Sulfitobacter (genus), Roseobacteraceae (family), Rhodobacterales (order), Alphaproteobacteria (class), Proteobacteria (phylum), Bacteria (superkingdom), cellular organisms (no rank)	MQAQPQRRGRKRRGLDTPASRRKADYRQLRNPFPVMSVFSDDEAAGMHETALRMLEELGMKVLLPEARRLYAAAGARVEGEMVFIGREIVEAALATAPRSILCRAGDPSRNLTLELGALAFQPGAGAPHATDLKRGRRPASARDFTEFTRLSHHFDVLQMMSPSVEPQDVPTNLRHYFTMLCQMENTDKFPFIFARGTPQTHDTFEMLRIARGLSEAEFAAGVHAYTIINTNSPRCLDIPMAQGLIDFARGGQMSIVTPFTLMGAMAPITVAGAITLSHAECLAAITLTQIAKPGAPVCYGTFTSNVDMKSGAPAFGTSSHFQASLAAGQMARMLGLPWRSAAGSASNINDVQAANENQLGLWGCLLAGATVIIHSAGWLEGGLSVSYEKLVTDVEVLN…
G7WBE4	G7WBE4	unreviewed	G7WBE4_DESOD	Trimethylamine:corrinoid methyltransferase	Desor_2732	Desulfosporosinus orientis (strain ATCC 19365 / DSM 765 / NCIMB 8382 / VKM B-1628 / Singapore I) (Desulfotomaculum orientis)	486	Desulfosporosinus orientis (species), Desulfosporosinus (genus), Desulfitobacteriaceae (family), Eubacteriales (order), Clostridia (class), Firmicutes (phylum), Terrabacteria group (no rank), Bacteria (superkingdom), cellular organisms (no rank)	MPVRSNYAENTSPMFKILSPRQCEEILLAAQEVLERTGVTVYDEEARETMKKAGCWVDGILVRIPSAVVNRALQSVPKRVTLCNSRTGSRDVRLEGYNAYFGTGSDTPFTIDPYTGKRQRSTKQSVSNACKVIDALENLDFVMSLGIVQDVPLLISDRHQFEAQVLNTGKPIVTTAHDIYGFADIIEMCEIIAGGVEELRRNPFMTLYAEPISPLQHAWEAASKLILAAKKGLPVVYTPCVMAGGTVPATMAGVLTQGLAESLSGLVINQSTREGSPFIMGGVFTIMDMATTIFSYGSPEFNLLMSSLADMAHYLHIPMFGTAGCSDSNIVDEQAGIEAAMSIAMTALSGPNLNHDVGYIEYGSTSSLEFLTINNDVIGMARRLVRGIEVNEETLALDL…
A0A1L3SW36	A0A1L3SW36	unreviewed	A0A1L3SW36_9HYPH	Methyltransferase (EC 2.1.1.-)	BSQ44_20775	Aquibium oceanicum	527	Aquibium (genus), Phyllobacteriaceae (family), Hyphomicrobiales (order), Alphaproteobacteria (class), Proteobacteria (phylum), Bacteria (superkingdom), cellular organisms (no rank)	MPVLAEDSGSIEQRSRRSGGREARRAMRAAPLAADVRPIRPGMEGGKLGVLSRNDLERIHEAVLTVLETVGFANAIPSCIEALTRVGAEYGTDGRIRFPRNLVLETIRNAPRQFTLYGQDPKHDMLVQGKKVHYGTAGAAVHVVDVEKREYRESLLQDIYDAARIVDLMDNIHFFQRPMVPRDVVDPLDMDFNTLYACVTGTTKHVGTSFTVRENVAPALEMLYAIAGGEENFRARPFVSNSNCFVVPPMKFAEDACGVLEACVEGGIPILLLSAGQAGATAPAAIAGAVVQAVAEVLAGLVYVNALKPGHPAIFGTWPFVSDLRTGAMSGGSGEQALLTAACAQMAQFYDLPGGSAAGMADSKMPDIQAGYEKGITNVMAGLSGLNLVYESAGMHASL…
E8T726	E8T726	unreviewed	E8T726_MESCW	Methyltransferase (EC 2.1.1.-)	Mesci_0127	Mesorhizobium ciceri biovar biserrulae (strain HAMBI 2942 / LMG 23838 / WSM1271)	529	Mesorhizobium ciceri biovar biserrulae (no rank), Mesorhizobium ciceri (species), Mesorhizobium (genus), Phyllobacteriaceae (family), Hyphomicrobiales (order), Alphaproteobacteria (class), Proteobacteria (phylum), Bacteria (superkingdom), cellular organisms (no rank)	MPVAVEQQDTPANRRPQRSGLRETGHAMRSSPLVEDARPQHKAIEGGGYGPLRGDDRERIHEGVLTLLETVGFANAIPSCIKVLTKVGAIHGDDGRVRFPRALVLDTIKRAARHFTLHGQDPRHDMVVQGKRVHYGTAGIAVHLVDIEKREYRESKLQDIYDAARIVDGLDNIHFFQRPMVARDIADPLEMDFNTLYACVMGTSKHVGTSFTVRENVKPALEMLYAIAGGEENFRARPFVSNSNSFVVPPMRFAEDACGVLEACVEGGIPILLLSTGQSGTTAPAAMAGAVVQAVAEVLAGLVYVNALKPGHPAIFGAWPFMSDLRTGAMAGGSAEQSVATAACAQMAQFYDLPGGSAAGMTDSKLPDIQSGYEKGITNVMAGLSGLNLVYEAAGMHAS…
L0KEY7	L0KEY7	unreviewed	L0KEY7_MESAW	Methyltransferase (EC 2.1.1.-)	Mesau_00125	Mesorhizobium australicum (strain HAMBI 3006 / LMG 24608 / WSM2073)	527	Mesorhizobium australicum (species), Mesorhizobium (genus), Phyllobacteriaceae (family), Hyphomicrobiales (order), Alphaproteobacteria (class), Proteobacteria (phylum), Bacteria (superkingdom), cellular organisms (no rank)	MPVAVEKQDMPANRRPQRSGDRETGRAVKSAIPPNGPLHQAMEGGSYGPLRGNDCERIHEGVLTLLETVGFANAIPSCIKVLTKAGAIHGDDGRIRFPRALVLDAIKRAARHFTLHGQDPRHDMVIQGKRVHYGTAGIAVHLVDLEKREYRESKLQDIYDAARIVDGLSNIHFFQRPMVARDIADPLDMDFNTLYACVMGTSKHVGTSFTVRENVKPALEMLYAIAGGEENFRARPFVSNSNSFVVPPMKFAEDACGVLEACVEGGIPILLLSTGQSGTTAPAAMAGAVAQAVAEVLTGLVYVNALKPGHPAIFGAWPFMSDLRTNTMAGGSAEQAVVTAACAQMAQFYDLPGGSAAGMTDSKLPDIQSGYEKGITNVMAGLSGLNLVYESAGMHASLL…
E3GPS0	E3GPS0	unreviewed	E3GPS0_9FIRM	MttB3	ELI_3693	Eubacterium callanderi	502	Eubacterium (genus), Eubacteriaceae (family), Eubacteriales (order), Clostridia (class), Firmicutes (phylum), Terrabacteria group (no rank), Bacteria (superkingdom), cellular organisms (no rank)	MPSVKRIKTIKLNGLKPLIAMKRGKHMKSYEKYISKEDVQKIHETSLKVLAEVGVIFEHPEIIELFKSHGARVDGNTVYMDEKLVMDALSTAPASFTVENSKGNHTFGGGARVLMPAVGSIYRLESGKIHKMTNDETVDLFKISDTSDVIDCNYFNVFLEDKQLSMEERIYSPVAMVLKYSHKTGLHLMPNTFPIQGDIREPFKKGLELINQFEGRADVYNNIVHVNSLSPLCFDHDPLVKFLVGAEMNQPLWFSPCAMPVLTGPPSVAGLLAMSNAEVVAGMVMAQLARPGIPVVYGQTSASTNLREIQLSIGAPETALISYATAGLADFYNVPFRTGGGLSDAKDFDAQTGYESDMMIRSTLDAGPDLVLHSCGILGSFNITSFEKFLMDEDVYRMN…
A0A346SDZ3	A0A346SDZ3	unreviewed	A0A346SDZ3_9RHOB	Trimethylamine methyltransferase	D1823_02740	Ruegeria sp. AD91A	506	unclassified Ruegeria (no rank), Ruegeria (genus), Roseobacteraceae (family), Rhodobacterales (order), Alphaproteobacteria (class), Proteobacteria (phylum), Bacteria (superkingdom), cellular organisms (no rank)	MPSESVKRSGRKARHAQRAAKPVFDPCPPGQKGGTFRPLSISEIEKIYDTALRLLEELGMGDVPERLAIDLRAAGAQDREQNRLVFPRSMVKQAITSAAKTFTFHGRDENRSIEVGGDRVYFGTGGAAVQTLDMNSGLYRPSTLADLHDFTRLQDTLANVSWFTRCCVATDVPDVFDLDVNTVYALVRNTTKPMATSFTLAEHVGPIVEMLDIVAGGAGEFAKRPFLKAHISPIISPMRYGEDAVDVVYECIAHNIPMSCITAAQAGATAPATLAGFLAQSLAETLASLVMINTIKPGFPMIFSNWPFIVDLRTGSFAGGSGETAILNAASAQITNWLGLPSGVAASMADAKAIDAQHGAEKGITSLAAALAGGNLIYESSGMTASLLGVSFEAFVLDN…
A0A5P9GCU1	A0A5P9GCU1	unreviewed	A0A5P9GCU1_9RHOB	Trimethylamine methyltransferase (MTTB)	FIU92_10500	Ruegeria sp. THAF33	506	unclassified Ruegeria (no rank), Ruegeria (genus), Roseobacteraceae (family), Rhodobacterales (order), Alphaproteobacteria (class), Proteobacteria (phylum), Bacteria (superkingdom), cellular organisms (no rank)	MPSDIIKRSGRKARHAQRAAKPVIDPCPPGQKGGAFKPLSLSEIEKIYDTALRLLEELGMGDVPDRLAFDLRAAGAQDREQNRLVFPRSMVEQAIASAAKSFTFHGRDEKRSIEVGGDRVYFGTGGAAVQTLDINSGLYRPSTLADLHDFTRLQDTLANVSWFTRCCVATDVPDVFDLDVNTVYALVRNTTKPMATSFTLAEHVGPIVEMLDIVAGGVGEFAKRPFLKAHISPIISPMRYGEDAVDVVYECISHNIPMSCITAAQAGATAPATLAGFLAQSLAETLASLVMVNAIKPGFPMVFSNWPFIVDLRTGSFAGGSGETAILNAASAQITNWLGLPSGVAASMADAKAIDAQHGAEKGITSLAAALAGGNLIYESSGMTASLLGVSFEAFVLDN…
A0A249KUZ9	A0A249KUZ9	unreviewed	A0A249KUZ9_9ACTN	Methyltransferase (EC 2.1.1.-)	A7sIIA15_04910	Candidatus Planktophila vernalis	473	Candidatus Planktophila (genus), Candidatus Nanopelagicaceae (family), Candidatus Nanopelagicales (order), Actinomycetia (class), Actinobacteria (phylum), Terrabacteria group (no rank), Bacteria (superkingdom), cellular organisms (no rank)	MPRYEILSEESMATLTLGWKRIVSEIGIEFMSPWAIDLLRENGQTVEGDNVKFDPEWILKQVAKAPSQFNLQARNPKNNVQIGGDSMVFGGVYGPPFVREGDVRRDATFKDYENFCKLAQSYDALDSVGGVVCEPNDLSLDSRHLDMAYAAATLTDKFFMGNVVTAQNAKDVIAMSEIIFGGRKSIENTPALISLINCNSPLRWDDRMLDSLREYVLAGQPVVVTPFLLMGAMSPVTIPATLAQQIAEALTGIALAQTLNPGCPIVFGSFLSNIDMQSGSPQFGTPESGIGLLCTGQIARSFNLPFRGGGGLNSSQTVDAQSAYQTMMTMMPTFLSGTNWVMHTAGWLEGGLVSCYEKFVVDIEILQSLMTEFTPLEFNVESLAFDAHVEVGHGGHFLG…
A0A7L9FH67	A0A7L9FH67	unreviewed	A0A7L9FH67_9CREN	Trimethylamine methyltransferase family protein	IG193_07985	Infirmifilum lucidum	475	Infirmifilum (genus), Thermofilaceae (family), Thermofilales (order), Thermoprotei (class), Crenarchaeota (phylum), TACK group (no rank), Archaea (superkingdom), cellular organisms (no rank)	MPRPVLTLLSRDEVEEIHSKAISLLESVGIFFEDKEVEKFLLDNGLELKNGRVLFREDAVREALSKAPRKIPLYDRDGNLVSVLGEGKTIFNPGSAAIKILDFGSSEPRNPQLKDLKDLVVLVDALPGFKAQSTALVPSEVPNEVKDAERLYVVLKYSAKPIVTGAFTVENLPLMVDMLRAVREDYRARPFAIFDVCPTPPLNWSRVTSRNLVDLARLGVPAEIISMPGLGGTSPVTVYGAIVQHHAEVLSGITISQLVSPGAPVIYGGSPTQIHPYFGTAVITAPEAVLVTLAYRDIARHFSLPVHGYLGLSDAKAVDYQAGGEAAYTAVLAAVAGFDVASGPGMLEFESVQSLEKLVLDNEVCLMAERVARGFSVDAEALQVIREVVLEKKGNFLAH…
A0A2R4M976	A0A2R4M976	unreviewed	A0A2R4M976_9HYPH	Methyltransferase (EC 2.1.1.-)	MXMO3_00039	Maritalea myrionectae	510	Maritalea (genus), Devosiaceae (family), Hyphomicrobiales (order), Alphaproteobacteria (class), Proteobacteria (phylum), Bacteria (superkingdom), cellular organisms (no rank)	MPRPGREGGRRGRTAGSTTEAPAQAFITRKIPPYEILSDADLQIIEYNADTILEEIGIDIKDDPDAIATFVAAGASADGERVRFPRGMCREIIQKSAPSMFTQHARNPARNVVIGGNNTVLVPAYGSPFVYSREGGRRYASIEDFRNFVKLAYMCEGLHHSGGTLCEPMDLPVNKRHYDMLYSHIKYSDKPFMGSVTAPERAQDSVDMAKIVFGHDFVEENCVLVNLINANSPMTFDSTMLGALKVYARHNQAAMVSPFVVAGAMSPVTSAAVAAQSLAEGLCGMTLAQLTRPGAPVIYGNFVSSMSMQSGAPTFGSPEASMVINVGAALARRLGVPFRSAGGFTASKVPDAQAAYEAANTLQQGLIAGVNFMLHTAGWLEGGLAMGYEKFVMDADQAN…
A0A0M4LYR8	A0A0M4LYR8	unreviewed	A0A0M4LYR8_9GAMM	Methyltransferase (EC 2.1.1.-)	W908_00520	Candidatus Pseudothioglobus singularis PS1	513	Candidatus Pseudothioglobus singularis (species), Candidatus Pseudothioglobus (genus), Gammaproteobacteria incertae sedis (no rank), Gammaproteobacteria (class), Proteobacteria (phylum), Bacteria (superkingdom), cellular organisms (no rank)	MPNSTERLGRAARRSDRLKVKIEMLPTLRRNIPLTEPMNEEQIEKMDDASLSILEEVGVEFHDPIALEHWKEAGASVEGERVRFDRGLIRELIKSIPESITMHARDPEKSLEIGGNNSIFVPMTGAPFLTDLENKRRMPTLDDLANFHKLSHMLPAIHSSAHHIVEPMDHAISHRHLRITYSSMKHSDKTFMGMTSSGKNAEDVIEMCKILFGEKFIDTHPVVTGNINGNSPLVWDQTMLSALRVFSAHNQPVLCSPFVLGGANTPASVAPTVAQVNAEALSALAYTQVIRKGAPAIYGHYLATVSMQSGAPMAGTPEISLMNFMIGQMARHYKVPWRSSNTLGGSKVFDAQSGYESASTMMAVLLSGANYIWHSAGWNEAGMHCSMAKFVVDAEQCEM…
A0A5Q2MMY0	A0A5Q2MMY0	unreviewed	A0A5Q2MMY0_9ACTN	Methyltransferase (EC 2.1.1.-)	GEV26_13510	Aeromicrobium yanjiei	503	Aeromicrobium (genus), Nocardioidaceae (family), Propionibacteriales (order), Actinomycetia (class), Actinobacteria (phylum), Terrabacteria group (no rank), Bacteria (superkingdom), cellular organisms (no rank)	MPNRRGQAQRCSDFSRPRSVVGGPMFKNTMPRYEILSEDAMASLETAWRRLMTEVGVEFMHDDALELFRQAGQKVVDNTVFLDPEFVLAQVAKAPREFDVQARNPANNVHIGGDFMSFSGVYGPPFVREGAVRRDAMMDDFRNFTKLAQGYDELDSAGGIICEPYDTPLDSRHLDMLLALQTLTDKVYMGNVVSGVNARDTIAMGEILFGGREAIEETPVSISLINCNSPLRWDDRMLESLLEYARAGQPVVLTPFILMGAMSPVTIPAALVQQIVEALSGIALAQLVRPGTPVIFGSFLSNIDMQSGSPCFGTPESGIGLLCTGQIARRFGLPFRSGGGLTSAHQADAQAGYESLMTLMPTFLAGANWVMHSAGWLEGGLVAGYEKFVMDVELLQMLR…
A0A0T5PEM6	A0A0T5PEM6	unreviewed	A0A0T5PEM6_9RHOB	Methyltransferase (EC 2.1.1.-)	RIdsm_04796 XM52_02355	Roseovarius indicus	516	Roseovarius (genus), Roseobacteraceae (family), Rhodobacterales (order), Alphaproteobacteria (class), Proteobacteria (phylum), Bacteria (superkingdom), cellular organisms (no rank)	MPNDPTSAKPRHKSRRRGRTSVPESPQRSLRYRHLKNPFTPQPIFSDDEVANIHATALRVLEELGVKILLDEARDIFAAAGATVQDDMVFIGRDIVEAALETAPRSFTQNASNPDHAVTFEPGALVFKPGAGCPNASDRVRGRRPGTLEAFRETVKLCQSFDVIHGFSPCVEPQDVPVHLRHYATMTAQLELGDKTLFVYSRGRGQVEQGFDMIRLALDLSDEEFDSQVWAATNINTNSPRMLDRPMAQGIIDFARANQMLIITPFCLAGAMAPVTVAGALTLQHAEALMGITLAQLARPGAPVTYGGFSSNVDMRSGSPAFGTPEHVKMQLGSGQLARLLGLPWRSAAGSASVTTDMQGAGENDMGLWGCLMSQATICVHSAGWLEGGLSFGYEKFIN…
A0A5J6N1U6	A0A5J6N1U6	unreviewed	A0A5J6N1U6_9PROT	Methyltransferase (EC 2.1.1.-)	FRZ61_34150	Hypericibacter adhaerens	537	Hypericibacter (genus), Rhodospirillaceae (family), Rhodospirillales (order), Alphaproteobacteria (class), Proteobacteria (phylum), Bacteria (superkingdom), cellular organisms (no rank)	MPLEYHAPVHANSREPAMTERPSRRSGGRDARIAARQAADASRVVRPGLQGGQYRPLSDRDVERIHETALDVLAEIGVADAPPALQSLALERGCKLDPAGRLLFPRMLVEDVIAKAAREFWVYGRTDSRYDVHVGGQRVHFTTAGEAVTVLDLKQRRFRPSTLLDLYDFARLVDRLEHIHQFGQTIVATEIDDPLAHAASIAYACLAGTAKTFGISIGQAENVAPIVDLFDMALGGEGKFTRRPFAVIGCCPIVSPLRFAEDSTAVLMETTRLGLIGDVAIAAQAGATAPAALAGTLVQTVAETLATVMVVNLVRPGHPTTFGIWPFVSDLRTGSFTGGGGEEAILSAAAMQIARYYDLPASVGAGMTDSKLPDNQAGFEKGVSVAMAALAGGNYVCEC…
A0A160T4J1	A0A160T4J1	unreviewed	A0A160T4J1_9CHLR	Methyltransferase (EC 2.1.1.-)	CFX0092_A3323	Candidatus Promineofilum breve	496	Candidatus Promineofilum (genus), Ardenticatenaceae (family), Ardenticatenales (order), Ardenticatenia (class), Chloroflexi (phylum), Terrabacteria group (no rank), Bacteria (superkingdom), cellular organisms (no rank)	MPKLPLLDMPFRNLRNPRPPYDWLDPDALERIHLASLDILENVGVDFLDDEALDIWQQAGAKVDRKARHVWLDRGLVLAALSSAPSSFRWRARHPAHDVVIGGDGIAFSPCGGMVYVADLDRGRRIGSSTDYANLLKLSQACHALHFAAWEQVTAQDVPVNVRHLHRVRAGLTLTDKVVMEGAHGRVITADTLAMMQLVYGALDGDPVTGDVINVNSPLRYDERMLGGLITYARAGQVTFITPFILAGAMSPVTMAAALAQQNAEVLAGVALTQLVRPGAPVIYGGFTTNIDLRNGSPAFGTPEGAWAALVGGQLARRYGLPYRGSGGLTGSKAADAQATYESLWSLWPAVLAHTNLIMHAAGWMDGGLTVSFEKFVIDLENLAMFRHFLEGFAVDEPS…
A0A3G1KWP4	A0A3G1KWP4	unreviewed	A0A3G1KWP4_9FIRM	Trimethylamine methyltransferase	DCMF_21070	Candidatus Formimonas warabiya	493	Candidatus Formimonas (genus), Peptococcaceae (family), Eubacteriales (order), Clostridia (class), Firmicutes (phylum), Terrabacteria group (no rank), Bacteria (superkingdom), cellular organisms (no rank)	MPKFSFERQPKYRVLSEDQISTIHEKALHILEHTGVKFDSDEALKILKDHGAVVDFDRQIAQIPARLVLDSIDKTPESLQLYDREGNPSVCLDGNSAHFAPGSAPIHFMESDGTTVRPALARDLKNISRVNDALANIQLQSTAVNLSDVPKVIGDSYRLYLLLKNSPKPIVSGAFSVHGITDMRDMLAAVAGGEEELREKPRVLFDICPSPPLKWTHISCQNIIDCARFGLPIETISVPMPGAASPATLAGSVLLHTVETLSGIVLAQCVCPGTPMVYGGAPMYFDMRHSTTSLNAMESELISAAYAQIGKFYGMPIHTYAALSDSKLVDAQAGLETGMSGLLALQAGINVISGTGVLEFCNTFSIEKLVMDNEICGMALRVAQGIDCSEETLAVDLIS…
A0A1V0RK90	A0A1V0RK90	unreviewed	A0A1V0RK90_9RHOB	Methyltransferase (EC 2.1.1.-)	ROSMUCSMR3_00669	Roseovarius mucosus	534	Roseovarius (genus), Roseobacteraceae (family), Rhodobacterales (order), Alphaproteobacteria (class), Proteobacteria (phylum), Bacteria (superkingdom), cellular organisms (no rank)	MPHAIPTEISCDTPVPPARRARGGRAAMQVRRGTGAGAGVNPLHVPYITRGIPTHDIASEESLEAIIATADRILAEIGIEFREDPETVRLFQQAGGKAREVGPEAWNVTFEPGLIRGLLATAPAEFTQHARNPAKSVRIGGKSMVFAPAYGSPFVMDLDKGRRYGTIEDFQNLIKLAQSSPWLHHSGGTICEPTDIPVNKRHLDMVYAHMRYSDRAFLGSITAPERAEDSIEMCRILFGAEYVDSHCVIMGNFNSTSPLVWDGVSTRGIRAYAAAGQGSIHLPFLLGGAVSPLTMPGAIAQCLAESMVGCALTQLVRPGAPAILGSFLSSMSLRTGSPTFGTPEPALGSLVMGQIARRLKMPLRCAGNFSTSKLPDGQAMTQAMMSMMSAVNGGANFIL…
E8TE32	E8TE32	unreviewed	E8TE32_MESCW	Methyltransferase (EC 2.1.1.-)	Mesci_3079	Mesorhizobium ciceri biovar biserrulae (strain HAMBI 2942 / LMG 23838 / WSM1271)	515	Mesorhizobium ciceri biovar biserrulae (no rank), Mesorhizobium ciceri (species), Mesorhizobium (genus), Phyllobacteriaceae (family), Hyphomicrobiales (order), Alphaproteobacteria (class), Proteobacteria (phylum), Bacteria (superkingdom), cellular organisms (no rank)	MPGMNEPRRKRGAERTSNRGPSAIPQLPLRRVTNPYPPMAMLSPDQIEQIHQASMHILENFGIEVMSPRALSLFEKAGARVDHASAIVRIDRGLIEDVLKTTQPSYVLTPRNPANAVHLGGNTINFTLVAGPPNVHDMERGRRAGNLRDYSDLTRLAQHFNCIHMLGNQVCAPVELPANSRHLDTYFTNLTLTDKSFHVSAIGRGRALDGIEMMAISRGLTLDQMRDDPGITTIISVNSPRRFDEMMAEGLMTMAEFGQSVAVTPFTLMGAMSPVTLAGALAQQNAEALFGVVLTQLVRPGAPVMYGAFTSNVDMKSGAPAFGTPENTKANIASGQLARRYGLPYRTTPGSASNAADAQGAYETLMALWGAVLGHGNLVYHAAGWQEGGLTASFEKLII…
A0A6M7TIN3	A0A6M7TIN3	unreviewed	A0A6M7TIN3_9HYPH	Methyltransferase (EC 2.1.1.-)	EB229_18320	Mesorhizobium jarvisii	515	Mesorhizobium (genus), Phyllobacteriaceae (family), Hyphomicrobiales (order), Alphaproteobacteria (class), Proteobacteria (phylum), Bacteria (superkingdom), cellular organisms (no rank)	MPGMNEPRRKRGAERTSNRGPAPIPQLPQRRVTNPYPPMALLSPDQIEAIHQASMHILENFGIEVMSPRALSLFEQAGARVDHASANVRLDRGMVDEALKTTRSSYTLTPRNPANTIHLGGNTINFTLVAGPPNVHDMERGRRAGNLRDYADLTRLAQHFNCVHMLGNQVCAPVELPANSRHLDTYFTNLTLTDKSFHVSAIGRGRALDGIEMMAIARGLTLDQLRDDPGIATIISVNSPRRFDEMMAEGLMTMAEFGQSVAVTPFTLMGAMSPVTLAGALAQQNAEALFGVVLTQLVRPGAPVMYGAFTSNVDMKSGAPAFGTPENTKANIASGQLARRYGLPYRTTPGSASNAADAQGAYETLMALWGAVLGHGNLVYHAAGWQEGGLTASFEKFII…
A0A3S8UBI6	A0A3S8UBI6	unreviewed	A0A3S8UBI6_9RHOB	Methyltransferase (EC 2.1.1.-)	EI545_01485	Tabrizicola piscis	517	Tabrizicola (genus), Rhodobacteraceae (family), Rhodobacterales (order), Alphaproteobacteria (class), Proteobacteria (phylum), Bacteria (superkingdom), cellular organisms (no rank)	MPEIGDLCEPARARRSGGRQARVAMRAAPLSDDMRPVRPGLPGGQYKPLSDASVQQIHSAALDALEQIGLSQAPPSGVKLLTEAGAILGDDGRIRFPRALVEDMLNIAARDITLHARDPRHDLHLTGTNVHYGTAGAAVHIVDPVTNEYRESTAQDLYDAARLVDNLDNIHFYQRTMVCRDVVDNREMDLNTLYGCLAGTTKHVGTSFSDPSHVADCFEMLHMVAGGEEHWLKRPFVSNSNCFVVPPMKFAEESCITMEDCIRRGMPMLLLSAGQAGATAPAPIALTIVQAVAECLAGVVYVNAIKPGAPAIFGTWPFVSDLRTGAMSGGSAEQALLTAGCAQMHRFYGLPGGAASGISDSKLPDMQAGWEQGITNALAGLAGLNMCYEAVGMHASLLG…
A0A2K8WDH0	A0A2K8WDH0	unreviewed	A0A2K8WDH0_9RHOB	Methyltransferase (EC 2.1.1.-)	CDO87_14685	Sagittula sp. P11	519	unclassified Sagittula (no rank), Sagittula (genus), Roseobacteraceae (family), Rhodobacterales (order), Alphaproteobacteria (class), Proteobacteria (phylum), Bacteria (superkingdom), cellular organisms (no rank)	MPEDSAPKRRRHGGRAGNSRRGAAAVAQGPWRIPRNADRPTEPLSPESVIRLHNATMRILEEIGIEFLHPDAVKILGDAGCTVDGENVRMGRDMVMEMVGKAPATFTMTPRNPARALPIGGDAILFGNVSSPPNYWDLELGRKVSGTREQCRNLLKLTQYFNCIHFAGGYPVEPCDIHPSVRHLDVLHDKLTLCDKVVHAYSLGAERVEDVMEMVRIAGGLSHEAFDASPRMYTNINSTSPLKHDYPMMDGWMRMARRGQGLIVTPFTLAGAMAPVTMAGAVAQSLAEGLAAVVLAQVIRPGVPCVIGTFTSNVDMKTGAPAFGTPEYMRATQMTGQMARYYGLPMRSSGVCAANVPDGQAMWETEHSLWAAVQSGTHMVYHAAGWLEGGLIASPEKFV…
A0A6F8QB67	A0A6F8QB67	unreviewed	A0A6F8QB67_9RHOB	Methyltransferase (EC 2.1.1.-)	KU6B_40230	Mameliella alba	524	Mameliella (genus), Roseobacteraceae (family), Rhodobacterales (order), Alphaproteobacteria (class), Proteobacteria (phylum), Bacteria (superkingdom), cellular organisms (no rank)	MPDAADAILTAQKRRRTGGRAGNRRRGGAAIEQMPWRLPVNIDRPTEPLTEEGVERLHHATMRILEEIGIEFLHPEAVEILRAAGCTVQGENVRIGRDMVMEMVAKAPAKFTLMPRNPDRKLTIGDGHILFGNVSSPPNYYDLEIGKKVSGTRQQCANLLKLTQYFNCIHFAGGYPVEPVDVHASVRHLDVVFDKLTLTDKVMHAYSLGKERVEDVMEMVRISQGISHEEFDASPRMYTNINSTSPLKHDYPMMDGWMRMARRGQGLVVTPFTLAGAMAPVTMAGAVAQSLAEGLAAVVLAQIIKPGVPCVIGTFTSNVDMKTGAPAFGTPEYMRATQMTGQMARFYGLPMRSSGVCAANVPDGQAMWETEHSLWAAIQSGTNMVYHAAGWLEGGLVAS…
V9VZS1	V9VZS1	unreviewed	V9VZS1_9RHOB	Methyltransferase (EC 2.1.1.-)	METH_18805	Leisingera methylohalidivorans DSM 14336	517	Leisingera methylohalidivorans (species), Leisingera (genus), Roseobacteraceae (family), Rhodobacterales (order), Alphaproteobacteria (class), Proteobacteria (phylum), Bacteria (superkingdom), cellular organisms (no rank)	MPATATRKPNRRGRNKSEAAPAAPPVSPGMTGGRYRPLSLAEMERIHALVLQLLADLGLSQLTPSLEARAVAAGCQVDETGRLRFPRALVEDVIARTRRKFTLHGIDPAHDIEIGGRRVHAGTGGAAPTIMDFHSGKYRESTVSDLYDVARLVDRMDNIHWYHRSVVARDTHTILDLDINTTYACLSGTAKSIAVSYTDSASVRAVMPMLDAVAGGEGKFRERPFCTAVCCHVVPPMRFATESCDALEAAVEAGMPILLVAAGQAGATAPAALAGAVAQACAEVLAGLVLCNIIDPNCRGIFATWPFVSDLRTGAMSGGSGEQALLSAACAQMAGFYDLPNSVPAGMTDSKLPDIQAGGEKGYTISLAAHAGASMIHECAGMHGSLMGTSFESYVLDND…
A0A5P3AL58	A0A5P3AL58	unreviewed	A0A5P3AL58_9RHOB	Methyltransferase (EC 2.1.1.-)	RIdsm_05411	Roseovarius indicus	517	Roseovarius (genus), Roseobacteraceae (family), Rhodobacterales (order), Alphaproteobacteria (class), Proteobacteria (phylum), Bacteria (superkingdom), cellular organisms (no rank)	MPATAIRKPNRRSRNKSTLPPAAPPIRPGMIGGRYQPLSQAEMERIHELVLRLLADLGLSQITPSLEARAVAAGCEVDDTGRLRFPRAMVEDVIGRTRRKFTLHGIDPAHDIEIGGRRVHTGTGGAAPTIMDFHSGKYRESTVADLYDIARLVDRMDNIHWYHRSVVARDTETVLDLDINTTYACLSGTSKSIAVSYTDSASVRAVIPMLDAVAGGEGRFRQRPFCTAVCCHVVPPMRFATESCDALEAAVEAGMPILLVAAGQAGATAPAALAGAVAQACAEVLAGLILCNLIDPQCRAIFATWPFVSDLRTGAMSGGSGEQALLSAACAQMAGFYDLPNSVPAGMTDSKLPDMQAGGEKGYTISLAAHAGASMIHESAGMHGSLMGTGFESYVLDND…
A0A6M7UJ25	A0A6M7UJ25	unreviewed	A0A6M7UJ25_9HYPH	Methyltransferase (EC 2.1.1.-)	EB233_15645	Mesorhizobium erdmanii	515	Mesorhizobium (genus), Phyllobacteriaceae (family), Hyphomicrobiales (order), Alphaproteobacteria (class), Proteobacteria (phylum), Bacteria (superkingdom), cellular organisms (no rank)	MPAMNEPRRKRGAERTSNRGPAPIPQLPTRRVTNPYPPMALLAPDQIDAIHQASMHILENFGIEVMSPRALSLFERAGAVVDHASANVRIDRGMVDEALKTTRSSYTLTPRNPANTIHLGGNTINFTLVAGPPNVHDMERGRRAGNLRDYADLTRLAQHFNCVHMLGNQVCAPVELPANSRHLDTYFTNLTLTDKSFHVSAIGRGRALDGVEMMAIARGLTLDQLRDDPGIATIISVNSPRRFDEMMAEGLMTMAEFGQSVAVTPFTLMGAMSPVTLAGALAQQNAEALFGVVLTQLVRPGAPVMYGAFTSNVDMKSGAPAFGTPENTKANIASGQLARRYGLPYRTTPGSASNVADAQGAYETLMALWGAVLGHGNLVYHAAGWQEGGLTASFEKLII…
A0A2S0XNN1	A0A2S0XNN1	unreviewed	A0A2S0XNN1_9HYPH	Methyltransferase (EC 2.1.1.-)	CO731_04104	Aminobacter sp. MSH1	521	unclassified Aminobacter (no rank), Aminobacter (genus), Phyllobacteriaceae (family), Hyphomicrobiales (order), Alphaproteobacteria (class), Proteobacteria (phylum), Bacteria (superkingdom), cellular organisms (no rank)	MNVVAPETQAEPAKRRERGGRNARREQRSHGPEAHGRPYILRNIPTYDILSEENLIRIEETADRILAEIGIEFRDDPAALDHWKRAGAKVEGVLVKFEPGLLREVLKTAPATFTQHARNPERSVEIGGKSVVFSPAYGSPFVMDLDNGRRYGTIEDFRNFVKLAQSSPWLHHSGGTICEPVDVPVNKRHLDMVYSHIRYSDRGFMGSVTSESRAEDSIDMARIVFGEEFTDRNCVILGNVNVNSPLVWDATMTTALRAYARANQAAVVVPFILGGAMGPVTNAGAIAQSLAETMAGCALTQLERPGAPVIFGNFLSSMSLRSGSPTFGTPEPAIGSMVIGQLARRLDLPLRCSGNFTTSKLPDAHAMNEGTMSMLAAVHSGANFILHSAGFLDGLLSMS…
G9AEB2	G9AEB2	unreviewed	G9AEB2_RHIFH	Methyltransferase (EC 2.1.1.-)	SFHH103_04928	Rhizobium fredii (strain HH103) (Sinorhizobium fredii)	516	Rhizobium fredii (species), Sinorhizobium fredii group (no rank), Sinorhizobium (genus), Sinorhizobium/Ensifer group (no rank), Rhizobiaceae (family), Hyphomicrobiales (order), Alphaproteobacteria (class), Proteobacteria (phylum), Bacteria (superkingdom), cellular organisms (no rank)	MNVQANAARRGGRDARRVLRTTPKFQMLPTLRRGLPDIAPMNEEQIERIHNASMDILEEVGVVFRDPIALEDWKRAGADVRGERVHLDRALVMDLIKTIPPEIKYYARNPENNVELGGKKSIFVPMTGAPYMRDLDDVRRGPTIADLGTFHKLAHMMPALHSSAHHIVEPMDIVVAHRHLHITYSSMKYSDKMFMGMTTSPKNAEDVLDMCAILFGADFLETHAVATGNCNGNSPLVWDQTMLGAMRAFNRRNQPVLCSPFVLGGANTPASTAAAVAQLNAEALSALAYTQVVRRGCPAIYGHYLSTVSMQSGAPMAGTPEISLMNFMIGQMARHYNVPWRTSNLLGGAKIFDAQAGYESAMTMMAVLMSGANYIWHSAGWNEAGMHCSIAKFMVDSEV…
A0A859QK58	A0A859QK58	unreviewed	A0A859QK58_9HYPH	Methyltransferase (EC 2.1.1.-)	FKV68_28995	Ensifer mexicanus	516	Ensifer (genus), Sinorhizobium/Ensifer group (no rank), Rhizobiaceae (family), Hyphomicrobiales (order), Alphaproteobacteria (class), Proteobacteria (phylum), Bacteria (superkingdom), cellular organisms (no rank)	MNVQANAARRGGRDARRVLRTTPKFQMLPTLKRGLPDMAPMNEEQIQRIHNASMDILEEIGVVFRDPIALEDWKRAGADVRGERVHLDRALVMDLIKTIPPEIKYHARNPDNNVELGGKESIFVPMTGAPYMRDLDDVRRGPTIADLGTFHKLAHMMPALHSSAHHIVEPMDIVVAHRHLHITYSSMKYSDKMFMGMTTSPKNAEDVLDMCAILFGADFLETHAVATGNCNGNSPLVWDQTMLGAMRAFNRRNQPVLCSPFVLGGANTPASTAAAVAQLNAEALSALAYTQVVRRGCPAIYGHYLSTVSMQSGAPMAGTPEISLMNFMIGQMARHYNVPWRTSNLLGGAKMFDAQSGYESAMTMMAVLMSGANYIWHSAGWNEAGMHCSIAKFMVDSEV…
A0A6M7TKL7	A0A6M7TKL7	unreviewed	A0A6M7TKL7_9HYPH	Methyltransferase (EC 2.1.1.-)	EB229_26165	Mesorhizobium jarvisii	516	Mesorhizobium (genus), Phyllobacteriaceae (family), Hyphomicrobiales (order), Alphaproteobacteria (class), Proteobacteria (phylum), Bacteria (superkingdom), cellular organisms (no rank)	MNVPAVELTEQTHRRGGGRLGRKALRSAPIASFPTLVRNIPVYEIVPDEAVELIHEESVKILEEVGCEFRDDGAIELWKAAGADVRETRVRIDRALLMELVSKVPSEFTLNARNPERTVRVGGKNSIFVPMYGAPYVRDLDNVRRYGTLADLNNFHKMAYMAPALHSSSSVICEPMEIAVPKRHLHIIHSALKHSDKPFMGIVTSKERAEDTMAMAGIVFGEAFVRDNPVLVAITNCNSPLVWDATMIDAMRVYASHNQPLILAPFALCGASTSASAVGAVAQVNAEALAGVALTQLIRPGSPQIYGQFMVTVDMKTGAPMGGTPEAAQMMYLMGALARKYRLPWRTSGFHVGSKLNDAQAGYESNMLMHAAILSGANYIWHSAGWLEAGLTCGYSKFA…
A0A068D383	A0A068D383	unreviewed	A0A068D383_9HYPH	Methyltransferase (EC 2.1.1.-)	MCHK_1598	Mesorhizobium huakuii 7653R	516	Mesorhizobium huakuii (species), Mesorhizobium (genus), Phyllobacteriaceae (family), Hyphomicrobiales (order), Alphaproteobacteria (class), Proteobacteria (phylum), Bacteria (superkingdom), cellular organisms (no rank)	MNVPAVELTEQTHRRGGGRLGRKALRSAPIASFPTLVRNIPVYEIVPDEAVELIHEESLKILEEVGCEFRDDGAIELWKAAGADVRETRVRIDRALLMELVSKVPSEFTLNARNPERTVRVGGKNSIFVPMYGAPYVRDLDNVRRYGTLADLNNFHKMAYMAPALHSSSSVICEPMEIAVPKRHLHIIHSALKHSDKPFMGIVTSKERAEDTMAMAGIVFGEAFVRDNPVLVAITNCNSPLVWDATMIDAMRVYASHNQPLILAPFALCGASTSASAVGAVAQVNAEALAGVALTQLIRPGSPQIYGQFMVTVDMKTGAPMGGTPEAAQMMYLMGALARKYRLPWRTSGFHVGSKLNDAQAGYESNMLMHAAILSGANYIWHSAGWLEAGLTCGYSKFA…
G7W6Y1	G7W6Y1	unreviewed	G7W6Y1_DESOD	Trimethylamine:corrinoid methyltransferase	Desor_4420	Desulfosporosinus orientis (strain ATCC 19365 / DSM 765 / NCIMB 8382 / VKM B-1628 / Singapore I) (Desulfotomaculum orientis)	488	Desulfosporosinus orientis (species), Desulfosporosinus (genus), Desulfitobacteriaceae (family), Eubacteriales (order), Clostridia (class), Firmicutes (phylum), Terrabacteria group (no rank), Bacteria (superkingdom), cellular organisms (no rank)	MNTQSIESNYKGNQTLQFKVLSDKQCEKIVNAALEILERTGVNIYSEEALTLLKKANCQVDGIMVRIPSYLIKKALTTVPSRIVLCDRNGQRKLFLEGNNSYFGPGPTCPNFLDVETGERRRTVKRDVVNTSIVADALPNVDFVMSLSMISDCTLTLADIHEVHAMLQNTTKPIVGWTFNVEAVKDIIDMCSTVAGSLTELQRNPFIVIYSEPTTPLTHTKDALEKLLFMAENNLPVIYTPGMVLGGTAPITIAGALAVGVADNLTGLLLSQLKREGAPFIAAAPGGPMDMKTMQHCYGAPEFSLVHAASADIFHYLNLPIWSAAGASDSKIVDAQAAAEAAFQIFASASSGAHLIHDVGFLDSGLTGSLEQLVLGDEIIGMVRRFIKGVEIDEDHLAL…
A0A0K0Y4S7	A0A0K0Y4S7	unreviewed	A0A0K0Y4S7_9RHOB	Methyltransferase (EC 2.1.1.-)	OSB_14120	Octadecabacter temperatus	520	Octadecabacter (genus), Roseobacteraceae (family), Rhodobacterales (order), Alphaproteobacteria (class), Proteobacteria (phylum), Bacteria (superkingdom), cellular organisms (no rank)	MNTMSDAAQKAPARRGRGGGGAARRAERTAVSFDTAKTIERKIPNLEMLSDEALDIIEANAETVLEEIGVAFVDNPEALERWKSVGASVDGERVRIPKGLARKLCATAPSTFVQHARNPERNVTIGGDNLVLAPVYGPPFVRDKDGGRRYATIADFEKFVKLAYMSKWLHHSGGTVCEPTDVPVNKRHLDMLMAHMTLSDKPFMGSVTEPSRARDSIEMCEILFGKEFVADNTVMTSLININSPLTFDATMMGALEVYASHNQAAIISPFIVGGAMAPVSVMGTLTQVLAEVMAGIAYSQIIRPGAPVIFGTFVTSIDMNSGAPTFGTPEAAHITNGAGQLARRLGVPYRSAGSFNGSKLPDAQAAYETSNSLNMGLLSGVNFMLHACGWLEGGLVADF…
A0A4P9CEI5	A0A4P9CEI5	unreviewed	A0A4P9CEI5_EUBML	Trimethylamine methyltransferase	CPZ25_018085	Eubacterium maltosivorans	480	Eubacterium (genus), Eubacteriaceae (family), Eubacteriales (order), Clostridia (class), Firmicutes (phylum), Terrabacteria group (no rank), Bacteria (superkingdom), cellular organisms (no rank)	MNTKKYSHYVSQETVEKIHENSLILLEEVGVLFENERALALFRQNGFRIEGEKVFFDRKKIEPLLRQLPESFELTSSKGNLRIGDASRITMPGGGPVYISDQGRVRKTTNEDIINIFKICCTSNELKYNRLEYLPDTKGLDKKQLIHYHTAMSLKYSTLTSFMLVNTFNLGKNEIYQHTLDDIEIIRRYEGITDKTKYINTFCVNSLSPLCYDHDPLERVFAYAESNQPLWFSPCAMPVLTAPYSVISTMILANAEILAGIVLAQLIQPGLPCIYGNTSTGTNLKTLLLTFGAPETMLMIYASNAMADYYNIPCRTGGGQADAKDVDYQAGLESMFMIQSTMEAGTDLIFHATGMMGSMNLFSYEKFILDEEAVAFARRMVDGIDCSDEKLCMDILHET…
C0QEW4	C0QEW4	unreviewed	C0QEW4_DESAH	MttB7 (EC 2.1.1.-)	mttB7 HRM2_44090	Desulforapulum autotrophicum (strain ATCC 43914 / DSM 3382 / VKM B-1955 / HRM2) (Desulfobacterium autotrophicum)	485	Desulforapulum autotrophicum (species), Desulforapulum (genus), Desulfobacteraceae (family), Desulfobacterales (order), Deltaproteobacteria (class), delta/epsilon subdivisions (subphylum), Proteobacteria (phylum), Bacteria (superkingdom), cellular organisms (no rank)	MNTHNLYVNTAHLSPLTEQQVNQIHHATLQILEETGIWVGNETLLEMARCRGLCVDGQKICFTEAVLEEALSTAANAFTLKARNPENDLKFALDVTAVGMGRSAPFIMTPEGNRRNATGADFLELMKLGQSLNAIQMPGPLVFPEKMAQEDVYAFMMAAQVRYSDKPCHLSKGEDLKILCMAMGITVDTLKKDADKGISYAQTTVNSLSPLALTSGQGQLLIDAAEHGIAICLSPTPATGSTGPCSLMGNLILNNCETLGMLILSQWVRPGLPVFYGAFPSASDMRTMSATYGGPESRKMELASALMAKHYNLLSRSNVNNDAQVCDFQAGAESMFNLVTAFQGQVNFIPGCGHLASFAAASQAKLILDAELTEYARYFAKPIPGSDSLDETIKLIQET…
A0A3G1KYQ7	A0A3G1KYQ7	unreviewed	A0A3G1KYQ7_9FIRM	Trimethylamine methyltransferase	DCMF_25375	Candidatus Formimonas warabiya	499	Candidatus Formimonas (genus), Peptococcaceae (family), Eubacteriales (order), Clostridia (class), Firmicutes (phylum), Terrabacteria group (no rank), Bacteria (superkingdom), cellular organisms (no rank)	MNSNNKVYRATGGKRGKNMIKSIQGRTPWEFMTRKDVERIHETSLDILSKTGIVMPLENRRLAQLQEYGVKVDRDKNRLYFPAQVVESALKKAPTSYVLCARNPDYDLPLDGAHGYLSTDGSATQIVDLTSGAIRKSTKNDLREITRIADHLPEISFLWPSVSAQDCLPKVQPLHELEAVLANTEKHVQAMTAVEPLHARGTVDIAVLLAGGKESLKQRPIISNFQCSLSPLSYDGKALEAALIFAEAGVPVGFVTMQIGCSTAPATLAGNLALGNAEILAGITLVELCYPGTPTFYGCCATMMELKRGGVTCGGPEDLLLQSLAAQMARYYRIPASIGTFCTSSKSNDWQAGMENGFSSMVSVFSQADLMSGAGLICAAKVFSIEQMILDCATYDILW…
D9QPL5	D9QPL5	unreviewed	D9QPL5_ACEAZ	Trimethylamine methyltransferase	Acear_0925	Acetohalobium arabaticum (strain ATCC 49924 / DSM 5501 / Z-7288)	474	Acetohalobium arabaticum (species), Acetohalobium (genus), Halobacteroidaceae (family), Halanaerobiales (order), Clostridia (class), Firmicutes (phylum), Terrabacteria group (no rank), Bacteria (superkingdom), cellular organisms (no rank)	MNSNLKDKIGFEALTEEKIQEIHDASLTILEEQGVKVDDDEIKEMLADHGADVEGDMVCIPSELVEKAVNSAPDSITLYNRSGEVSMEVGKETIHFGTHADMLQIIDPFTDEVREFKREDTEMMTKVADYLPNIDFALAVGLASDVPEKIQSQLALLDTVRNFSKTINFSSNDVQGLKDQLEILSIVAGDLKTFSEKPFAFYYCEPIPPLYHPQESTDKLRLVAEAGVPSVYMPYCMLGGTAPITFAAALAQCNAEVLSGVVIHQLMNEGAPIIYGAMPSVFDMQTTVGAYAAPEFHMLIAAASELADYYGIPFYGTAGASDAKVIDEQAVSEGTMSCFSSMLSKADLIHDVGIMDHCNSLSPEMLVLYNEILDMLSVYRRGVPVNSDELALDVIDEVG…
A0A5K7YM86	A0A5K7YM86	unreviewed	A0A5K7YM86_9DELT	Methyltransferase	mttB_2 DSCA_32900	Desulfosarcina alkanivorans	485	Desulfosarcina (genus), Desulfobacteraceae (family), Desulfobacterales (order), Deltaproteobacteria (class), delta/epsilon subdivisions (subphylum), Proteobacteria (phylum), Bacteria (superkingdom), cellular organisms (no rank)	MNSKGLSGGIYKPLSPEGIDTIHNASLTILEKTGIAYESGLDETIDMLADAGATVDREIKRIRFSRELVLEEIAKAPAQVILHARDGKNDLDLTEDRVHLGTGGAAVKILDMETGLPRSSTLKDLYDLGRLVDRLDHIHFFLRPCIPTDIPEADYDVNMFYACLKATGKHVMSGVNDEAGLHRIIDMAAMLAGGTAQLQGKPFISIITSFAISPLKLCTQSTRIMQECNRQGIPVALSAAPMSGSTGPMTMAGTLAQLHAEQLAGITLCQLTRSGAPLLYGGIPGMANMTTMGYLGGGVECGMMNAAIHQMAAHINIPNYNSAGLTDAKLPDAQAGWEKAMTILLGAMGGSNYMHHSAGMLESMLTVAPEQFVMDDEIIGMSCKVLKGIDVDADHLALD…
A0A5K7YID4	A0A5K7YID4	unreviewed	A0A5K7YID4_9DELT	Methyltransferase	mttB_1 DSCA_20750	Desulfosarcina alkanivorans	483	Desulfosarcina (genus), Desulfobacteraceae (family), Desulfobacterales (order), Deltaproteobacteria (class), delta/epsilon subdivisions (subphylum), Proteobacteria (phylum), Bacteria (superkingdom), cellular organisms (no rank)	MNSKGLSGGIYKPLSPAGIDAIHDASLTILEKTGITFEAGLEETVDMLAGAGATVDRENSPIRFPRDLVLEQAAKAPSRVVLYARDGKSDLELTEDKVHLGTGGAAVKILDLENGQQRSSTLHDLYEIGRLVDGLDHIHFFLRPCIPTDIPESEYDVNMFYACLKATGKHVMSGVNDEAGLERIIELASTVAGGEEAFKEKPFISVITSFSISPLKLCTQSTRIMQACNRRDIPVALSAAPMSGSTSPMTMAGTLAQLHAEQLAGIAICQLTRPGAPLLYGGIPGMANMATMGYQGGGVECGMMNAAIHQLAAHIEVPNYNSAGLSDSKLPDAQAGWEKAMTVLLGAMGGSNYMHHSAGMLESMLTVAHEQYVIDDEIIGMACKVLKGIEVDADHLAME…
A0A5P9GXN0	A0A5P9GXN0	unreviewed	A0A5P9GXN0_9RHOB	Methyltransferase (EC 2.1.1.-)	FIU89_08130	Roseovarius sp. THAF27	512	unclassified Roseovarius (no rank), Roseovarius (genus), Roseobacteraceae (family), Rhodobacterales (order), Alphaproteobacteria (class), Proteobacteria (phylum), Bacteria (superkingdom), cellular organisms (no rank)	MNNLSPRRTGGRAARRASRAAPLDTLMRPVRPGMEGGTLKVLTDAQVVRIHEAALDALDRIGLSGAPASGIAYLTAAGAVQGDDGRIRFPRALVEATIARANREITLYSRDGLNDLHLGGARVHYGTAGAAVNMVDVDGRNYRESTVQDLHDAARIVDVLDNVHFCQRPMVARDIPDNMEMELNTVYACCTGTTKHVGTSFTEPHHVGPAMEMLYMIAGGEDEFRARPFVSNSNCFVVPPMRFATESCEVMERCIEGGMPVLLLSAGMAGATAPSTIAGAIMQATAECLAGLVYVNAVKPGHPAIFGTWPFGLDLRTGAMSIGSGEQALLSAGCAQMHQFYGVPGGAAGGASDSKLPDMQAGWEQMCSNVMAGLAGVNMVYEAAGMHASLLGFCHESLI…
A0A2N9VUS4	A0A2N9VUS4	unreviewed	A0A2N9VUS4_9HYPH	Methyltransferase (EC 2.1.1.-)	B5P45_19390	Phyllobacterium zundukense	516	Phyllobacterium (genus), Phyllobacteriaceae (family), Hyphomicrobiales (order), Alphaproteobacteria (class), Proteobacteria (phylum), Bacteria (superkingdom), cellular organisms (no rank)	MNMQSNAARRGGRDARRVLRTTPKFQMLPTLKRGLPDLEPMNEEQIELIHNASMDILEEVGVIFRDPIALEDWKRAGADVRGERVHLDRALIMDLIKTIPPDIKYYARNPDNNVELGGKNSIFVPMTGAPYMRDLDDVRRGPTIADLGTFHKLAHMMPALHSSAHHIVEPMDIVVAHRHLHITYSSMKYSDKMFMGMTTSAKNAEDVLDMCAILFGTEFLEDHAVATGNCNGNSPLVWDQTMLGAMRAFCRRNQPILCSPFVLGGANTPASTAPAVAQLNAEALSALAYTQVIRKGCPAIYGHFLSTVSMQSGAPMAGTPEISLMNFMIGQMARHYNVPWRTSNLLGGAKVFDAQSGYESAMTMMAVLMSGANYIWHSAGWNEAGMHCSIAKFLVDSEV…
A0A3G1L1L0	A0A3G1L1L0	unreviewed	A0A3G1L1L0_9FIRM	Trimethylamine methyltransferase	DCMF_16680	Candidatus Formimonas warabiya	477	Candidatus Formimonas (genus), Peptococcaceae (family), Eubacteriales (order), Clostridia (class), Firmicutes (phylum), Terrabacteria group (no rank), Bacteria (superkingdom), cellular organisms (no rank)	MNLSSQVKVLSPDEMNMVHEKALELLSKRGIVFESDNTIETFRKHGARIEDHTVFMNKELVEKCVAQCPKTFRLEALNPQKSVTVGEGLLIHPAGGEVFVSDHKGNRHTPTLKDFADLQKVYQACDNVNIAGFQPLSPMDVNEKVKGLYCVLSSMQHSDKPILSPMELDAIAQKEQCLQLFEIAYGREGYLDSHYVTWHAVCSNSPFFYSNFACEGIKVYAEHNQPIILVSAPMTGITSPIYLYATVILTVAESLAGLVYAQLVRPGVPVVASASLTYGNMRFATWECASPDTALMLGATIQMFKNFYHMPARAQTGVTSSKIIDYQSGMETMQSFLFSALAGVNLTSQTVGTLANLLASSLEKTVLDDELIARVRYMINGMNTDPESMGMADLLSAKA…
A0A8D5FI46	A0A8D5FI46	unreviewed	A0A8D5FI46_9DELT	Methyltransferase	mttB_2 DGMP_24760	Desulfomarina profundi	485	Desulfomarina (genus), Desulfobulbaceae (family), Desulfobacterales (order), Deltaproteobacteria (class), delta/epsilon subdivisions (subphylum), Proteobacteria (phylum), Bacteria (superkingdom), cellular organisms (no rank)	MNLMGFQGGQYRPLSSEQVEVVHDASLRILETIGITFEKGLEDTARMLEDNGATVDWEKMNILFPKEMVTEQVAKSPEKVVLCGRDPKHDLNLSEDRVHLGTGGGTIKILDPETGEVRSTTLKDLYNVSRLVEQLDNVHFLVRPCIPTDIDKSDYDINMFYACLTGSSKHVMSGVNDEAGLHNVIELASLIAGGKEKLQERPFISVITSFAISPLKLCTQSTLIMQEAIRNNIPVALSSAPMAGSTSPLTMAGTLAQLHAEEMAGVTICQLTNPGAPLLYGGIPGLANLKTMGYSGGAVECGMMNAAIHQLSAHIKVPNYNSAGLSDSKVPDAQAGYEKAFTALLASMGGSNYIHHSAGMLESMLAIAHEQFVIDDEIIGNCCKVLKGIEVDVEHLALE…
A0A3G1L2Q9	A0A3G1L2Q9	unreviewed	A0A3G1L2Q9_9FIRM	Trimethylamine methyltransferase	DCMF_26475	Candidatus Formimonas warabiya	473	Candidatus Formimonas (genus), Peptococcaceae (family), Eubacteriales (order), Clostridia (class), Firmicutes (phylum), Terrabacteria group (no rank), Bacteria (superkingdom), cellular organisms (no rank)	MNHNYCDSIKTTFLTDEKKKAIHEATLDLLENCGVTMESKQAKELLYSFGAQVTSQDIVKIPCHLVERALNSTMPKIVIYDRDGNPAMEVGGTNLYFGSNSEDLEMMEPFTGKTRKFLIQDRLLLTRVIDALPNMDFAMCGGIAADENPAIADRTSFTGTAVFTKKPLVFSAAEGLDTCKEIIQAAEIIAGGEKELSDKPFIMNLSDPLSPLRNTNRSLNNLITCAEKKIPVIYMPYLLVGGTAPVTMMGALIQSNAEVLSGLVVSQLMREGTPFIYGSMPAPFDMRTTIGTFGSPEFHIMVAAAADMAQYYRLPFFGTAGTTDAFVVDEQAVMEATMSVMMTCLSKANLAHDVGLMYHCNIISPYLIVLCNEIINMVRPMRRGIKMDEEQMALGLITK…
A0A3G1KS39	A0A3G1KS39	unreviewed	A0A3G1KS39_9FIRM	Trimethylamine methyltransferase	DCMF_11255	Candidatus Formimonas warabiya	481	Candidatus Formimonas (genus), Peptococcaceae (family), Eubacteriales (order), Clostridia (class), Firmicutes (phylum), Terrabacteria group (no rank), Bacteria (superkingdom), cellular organisms (no rank)	MNHFLPMRLLTREQIERIHGKSLKILGEIGIQVDAPQAVEIFGAHGCRIKGRRVYIPEGLVETVRKKKQKRQVLYSRTGQMVQSEKGKTYVHNAGAVATITDLRTGKQRPATLQDGADLIKLMDALEHIHAVTPIIYPQDVEQGAALLYAVREIIKNTSKPVCGPGVSSLAEAKYIHEMFVLLAGDEKRLREKPMYDLGFSPLSPLTFPQGDTEAIIWAAQKGIAIGALPCPIPGMTAPLSMLGALTQQNAEILAVLTLIRLIDPELPVSYSARLAPADLRYGNTVGGSPEAGIAGACAVQLADYYGMDSNVYGAGTNAILGDAQLGLEKVMNIFLPALVGSNWLSGAGSVADAASVSYEQLVMDDEIFDFVFHFFGSLQDDEEDLGFSTIKDVMEGAG…
A0A807C832	A0A807C832	unreviewed	A0A807C832_RHILI	Methyltransferase (EC 2.1.1.-)	A9174_18055	Mesorhizobium loti NZP2037	512	Rhizobium loti (species), Mesorhizobium (genus), Phyllobacteriaceae (family), Hyphomicrobiales (order), Alphaproteobacteria (class), Proteobacteria (phylum), Bacteria (superkingdom), cellular organisms (no rank)	MNGPRRKRGAERTSNRGPAPIPQLPQRRVTNPYPPMALLSPDQIEAIHQASMHILENFGIEVMSPRALSLFEQAGARVDHASANVRLDRGMVDEALKTTRSNYTLTPRNPANTIHLGGNTINFTLVAGPPNVHDMERGRRAGNLKDYADLTRLAQHFNCIHMLGNQVCAPVELPANARHLDTYFTNLTLSDKSFHVSAIGRGRALDGIEMMAIARGLTLDQLRDDPGIATIISVNSPRRFDEMMAEGLMTMAEFGQSVAVTPFTLMGAMSPVTLAGALAQQNAEALFGVVLTQLVRPGAPVMYGAFTSNVDMKSGAPAFGTPENTKANIASGQLARRYGLPYRTTPGSASNAADAQGAYETLMALWGAVLGHGNLVYHAAGWQEGGLTASFEKFIIDVE…
A0A159Z171	A0A159Z171	unreviewed	A0A159Z171_9RHOB	Methyltransferase (EC 2.1.1.-)	AKL17_1421	Frigidibacter mobilis	451	Frigidibacter (genus), Rhodobacteraceae (family), Rhodobacterales (order), Alphaproteobacteria (class), Proteobacteria (phylum), Bacteria (superkingdom), cellular organisms (no rank)	MNFVENPGALELWRAAGADVQGERVRIPRGLARQLCATAPSRIVQHARNPERTVEIGGRSLVLAPVYGPPFVRDAAGGRRYATMADFNNFVKLGYMSKWLHHSGGTVCEPTDVPVNKRHLDMLFAHMTLSDKPYMGSVTEPSRAADSVEMSKILFGADFVDANTVMTSLININSPMTFDGIMMGALEVYARANQACIISPFIVGGAMAPVSVAGTLTQVLAEVLAGVAYSQLVRKGAPVIFGAFVTSIDMNSGAPTFGTPEASHITYGAGQLARRLGLPYRSAGAFCGSKLPDAQAAYESANSLNMGLLSGVNFMLHACGWLEGGLVSSYEKFVMDADQLGILHRLAAGVRVDEEAQAMDAIREVGPSGHYLGCAHTQANFKDAFWRTDLLDYKPFETW…
A0A317RD81	A0A317RD81	unreviewed	A0A317RD81_EUBLI	Trimethylamine--corrinoid protein Co-methyltransferase	C7955_11615	Eubacterium limosum	469	Eubacterium (genus), Eubacteriaceae (family), Eubacteriales (order), Clostridia (class), Firmicutes (phylum), Terrabacteria group (no rank), Bacteria (superkingdom), cellular organisms (no rank)	MNFTYEPLTKKQIEDVHQATLDVLEKCGVEMCDERAHEIFKKHGATVEGNIIKIPPKVVEDCMKLAPRSFILDAANPDRSVNIGATDRPLIAPNATSPFIIDEEFKRRKVNFDDMRNFFKLSQSSSCVDIGGQLIVFPTDNCTYKEGVITAIYEYFLHMDKPMNLCSVDRNTIDMTMEMMHLLTEKEGGYPLFASLSPISPLRFDEELLDGLFYAAEKNQVMEVTPCSAAGLTGPITGIDNVVLTNAENVAMFTLIQLINPGLPVVYSTYTCITDMRTLQLCTGASESIKMCAMARQMAGYYEVPFDMPSGSTDAKNCDVQAALEATTAIMNAFAAKLDIAMFMLGSLDSFNSANYRKFILDEEIIKHVQAYIKPAKDMNIDKTVDLITEVGQHGTYVK…
E3GJT9	E3GJT9	unreviewed	E3GJT9_9FIRM	MttB711 (Trimethylamine---corrinoid protein Co-methyltransferase)	ELI_1062 SAMN04487888_10661	Eubacterium callanderi	469	Eubacterium (genus), Eubacteriaceae (family), Eubacteriales (order), Clostridia (class), Firmicutes (phylum), Terrabacteria group (no rank), Bacteria (superkingdom), cellular organisms (no rank)	MNFTYEPLTKKQIEDVHQATLDVLEKCGVEMCDERAHEIFKKHGATVEGNIIKIPPKVVEDCMKLAPRSFILDAANPDRSVNIGATDRPLIAPNATSPFIIDEEFKRRKVNFDDMRNFFKLSQSSSCVDIGGQLIVFPTDNCTYKEGVITAIYEYFLHMDKPMNLCSVDRNTIDMTMEMMHLLTEKEGGYPLFASLSPISPLRFDEELLDGLFYAAEKNQVMEVTPCSAAGLTGPITGIDNVVLTNAENVAMFTLIQLINPGLPVVYSTYTCITDMRTLQLCTGASESIKMCAMARQMAGYYEVPFDMPSGSTDAKNCDVQAALESTTAIMNAFAAKLDIAMFMLGSLDSFNSANYRKFILDEEIIKHVQAYIKPAKDMNIDKTVDLITEVGQHGTYVK…
A0A4V1GMF8	A0A4V1GMF8	unreviewed	A0A4V1GMF8_EUBML	Trimethylamine methyltransferase	CPZ25_018055	Eubacterium maltosivorans	469	Eubacterium (genus), Eubacteriaceae (family), Eubacteriales (order), Clostridia (class), Firmicutes (phylum), Terrabacteria group (no rank), Bacteria (superkingdom), cellular organisms (no rank)	MNFTYEPLTKKQIEDVHQATLDVLEKCGVEMCDERAHEIFKKHGATVEGNIIKIPPKVVEDCMKLAPRSFILDAANPDRSVNIGATDRPLIAPNATSPFIIDEEFKRRKVNFDDMRNFFKLSQSSNCVDIGGQLIVFPTDNCTYKEGVITAIYEYFLHMDKPMNLCSVDRNTIDMTMEIMHLLTEKEGGYPLFASLSPISPLRFDEELLDGLFYAAEKNQVMEVTPCSAAGLTGPITGIDNVVLTNAENVAMFTLIQLINPGLPVVYSTYTCITDMRTLQLCTGASESIKMCAMARQMAGYYEVPFDMPSGSTDAKNCDVQAALESTAAIMNAFAAKLDIAMFMLGSLDSFNSANYRKFILDEEIIKHVQAYIKPAKDMNIDKTVDLITEVGQHGTYVK…
A0A317RNY4	A0A317RNY4	unreviewed	A0A317RNY4_EUBLI	Trimethylamine--corrinoid protein Co-methyltransferase	C7955_105311	Eubacterium limosum	467	Eubacterium (genus), Eubacteriaceae (family), Eubacteriales (order), Clostridia (class), Firmicutes (phylum), Terrabacteria group (no rank), Bacteria (superkingdom), cellular organisms (no rank)	MNFTYEPLTEKQVEAIHQATLDVLWECGAEMNHPAILEIFKKHGAAVEGNIVKIPANLIENAIKSTPASFILEGVDPKHSVKIGHNDHPIMAPNTCSPFMIDDDFTRRNATFDDLKNFFKLAQTSDVCELGSTLLVFPVENATQHESIMQPVYDYFTHCTKAMGLSNACVENVCMAQEILDVLIEQEDVNKMYVSLCPISPLRFEENLLNTLIKAIEFRQPIECVPCSSAGMTGPLKAIDDTVLSNAENLALITLVQLMAPGLPMIYSVYSAITDMRTLQLSTGAPETFKMLAMCREMAKYYDIPFEMPSGGSDAKAFDVQAPMESTLGIVNAFATKTDTCTFMFGSLDTFNSASYRKFILDEETVRNVQAYIKPVDDLRDTTASLITRVGHHDTYIKN…
A4WT95	A4WT95	unreviewed	A4WT95_CERS5	Methyltransferase (EC 2.1.1.-)	Rsph17025_1716	Cereibacter sphaeroides (strain ATCC 17025 / ATH 2.4.3) (Rhodobacter sphaeroides)	513	Cereibacter sphaeroides (species), Cereibacter (genus), Rhodobacteraceae (family), Rhodobacterales (order), Alphaproteobacteria (class), Proteobacteria (phylum), Bacteria (superkingdom), cellular organisms (no rank)	MNEVTARRARGGGGSARRAERTAVSLETARFITRNIPNFEILNEEALQIIEWNAETVLEEIGVNFLENPAALQRWRDAGADVRGERVHIPRGLARKLCATAPSSFTQHARNPARNVEIGGRSLVLAPVYGPPFVRDHEGGRRYATMEDFRNFVKLGYMSKWLHHSGGTVCEPTDVPVNKRHLDMLHAHMTLSDKPFMGSVTEPSRAEDSVEMAKLLFGAEFVDQNTVMTSLVNINSPLTFDATMMGALEVYAAANQAAIVSPFIVGGAMAPVTVAGTLTQVLAEVLAGVAYSQLIRPGAPVIFGAFVTSIDMNSGAPTFGTPEAAHITYGAGQLARRLGLPYRSGGSFCGSKLPDAQAAYETANSLNVALMSGVNFMLHACGWLEGGLVSSYEKFVMDA…
B9KSK7	B9KSK7	unreviewed	B9KSK7_CERSK	Methyltransferase (EC 2.1.1.-)	RSKD131_1154	Cereibacter sphaeroides (strain KD131 / KCTC 12085) (Rhodobacter sphaeroides)	513	Cereibacter sphaeroides (species), Cereibacter (genus), Rhodobacteraceae (family), Rhodobacterales (order), Alphaproteobacteria (class), Proteobacteria (phylum), Bacteria (superkingdom), cellular organisms (no rank)	MNEVTARRARGGGGSARRAERTAVRMDTAKFITRNIPNFEILNEEALQIIEWNAETVLEEIGVNFLENPAALQRWRDAGADVRGERVHIPRGLARKLCATAPSSFTQHARNPERNVEIGGKNLVLAPVYGPPFVRDREGGRRYATMQDFRNFVKLGYMSKWLHHSGGTVCEPTDVPVNKRHLDMLLAHMTLSDKPFMGSVTEPSRAEDSVEMAKLLFGADFVDRNTVMTSLVNINSPLTFDATMMGALEVYAAANQAAIVSPFIVGGAMAPVTVAGTLTQVLAEVLAGVAYSQLIRPGAPVIFGAFVTSIDMNSGAPTFGTPEASHITYGAGQLARRLGLPYRSGGAFCGSKLPDAQAAYETANSLNMALLSGVNFMLHACGWLEGGLVSSYEKFVMDA…
A3PJS9	A3PJS9	unreviewed	A3PJS9_CERS1	Methyltransferase (EC 2.1.1.-)	Rsph17029_1485	Cereibacter sphaeroides (strain ATCC 17029 / ATH 2.4.9) (Rhodobacter sphaeroides)	513	Cereibacter sphaeroides (species), Cereibacter (genus), Rhodobacteraceae (family), Rhodobacterales (order), Alphaproteobacteria (class), Proteobacteria (phylum), Bacteria (superkingdom), cellular organisms (no rank)	MNEVTARRARGGGGSARRAERTAVRMDTAKFITRNIPNFEILNEEALQIIEWNAETVLEEIGVNFLENPAALQRWRDAGADVRGERVHIPRGLARKLCATAPSSFTQHARNPERNVEIGGKNLVLAPVYGPPFVRDREGGRRYATMQDFRNFVKLGYMSKWLHHSGGTVCEPTDVPVNKRHLDMLHAHMTLSDKPFMGSVTEPSRAEDSVEMAKLLFGADFVDRNTVMTSLVNINSPLTFDATMMGALEVYAAANQAAIVSPFIVGGAMAPVTVAGTLTQVLAEVLAGVAYSQLIRPGAPVIFGAFVTSIDMNSGAPTFGTPEASHITYGAGQLARRLGLPYRSGGSFCGSKLPDAQAAYETANSLNMALLSGVNFMLHACGWLEGGLVSSYEKFVMDA…
A0A3S8U2A4	A0A3S8U2A4	unreviewed	A0A3S8U2A4_9RHOB	Methyltransferase (EC 2.1.1.-)	EI545_01850	Tabrizicola piscis	513	Tabrizicola (genus), Rhodobacteraceae (family), Rhodobacterales (order), Alphaproteobacteria (class), Proteobacteria (phylum), Bacteria (superkingdom), cellular organisms (no rank)	MNEVAGRRARSGGGATRRAERTAVSFESARFIQRNIPNFEILNEEALQIIEWNAETVLEEIGVNFVENPGALDLWRAAGADVKGERVHIPRGLARKLCATAPSSFTQHARNPERNVEVGGRNLVLAPVYGPPFVRDAEGGRRYATLEDFQNFVKLGYMSKWLHHSGGTVCEPTDIPVNKRHLDMLLAHMVLSDKPYMGSVTEPSRAEDSVTMSKILFGDAFVDQNTVMTSLININSPLTFDGIMMGALEVYAKANQAAIISPFIVGGAMAPVTVAGTLTQVLAEVLAGVAYSQLVRPGAPVIFGAFVTSIDMNSGAPTFGTPEAAHITYGAGQLARRLNLPYRSGGSFCGSKLPDAQAAYETANSLNMALLAGVNFMLHACGWLEGGLVSSYEKFVMDA…
A0A2H5EZN9	A0A2H5EZN9	unreviewed	A0A2H5EZN9_9RHOB	Methyltransferase (EC 2.1.1.-)	CX676_11730	Paracoccus zhejiangensis	512	Paracoccus (genus), Rhodobacteraceae (family), Rhodobacterales (order), Alphaproteobacteria (class), Proteobacteria (phylum), Bacteria (superkingdom), cellular organisms (no rank)	MNETSHARRGRRAPRQAGALEQMPWRIPLNTDAPTEPIGPDGVEAIHRGVMAILRDIGIEFLNDEALALFRQAGCKVEGQNVRMDEDFVMEMLDRAPGPFPITPRNPDRQIIIGGKHIVFVNVSSPPNSWDMIRGKRSGDFDTFRDFMKLTQYFNCIHVAGGYPVEPIDIHPSVRHLDCLYEKLTLTDKVVHAYSLGRERVEDVMEMVRIAGGLSDEAFRDTPRMYTNINSVSPLKHDFPMIDGALRCARAGQAVIVTPFTLAGAMAPVTLAGAVALSLAEGLSAIALLQYAAPGCPVGFGTFTSNVDMKSGAPAFGTPEYMRATQISGQMARFYGLPLRSSGTCTSNIPDAQAMWETSNSLWAAVQSGSNLVYHAAGWLEGGLIASPEKFVLDCEVLQ…
F7YDN5	F7YDN5	unreviewed	F7YDN5_MESOW	Methyltransferase (EC 2.1.1.-)	Mesop_3463	Mesorhizobium opportunistum (strain LMG 24607 / HAMBI 3007 / WSM2075)	512	Mesorhizobium opportunistum (species), Mesorhizobium (genus), Phyllobacteriaceae (family), Hyphomicrobiales (order), Alphaproteobacteria (class), Proteobacteria (phylum), Bacteria (superkingdom), cellular organisms (no rank)	MNEPRRKRGAERTSNRGPAPIPQLPLRRVVNPYPPMALLSPDQIEAIHQASMHILENFGIEVMSPRALALFEKAGARVDHASANVRIDRGMVDEALKTTRSNYTLTPRNPANTIHLGGNTINFTLVAGPPNVHDMERGRRAGNLRDYADLTRLAQHFNCVHMLGNQVCAPVDLPANSRHLDTYFTNLTLTDKSFHVSAIGRGRALDGIEMMAIARGLTLDQMADDPGIATIISVNSPRRFDEMMAEGLMTMAEFGQSVAVTPFTLMGAMSPVTLAGALAQQNAEALFGVALTQLVRPGAPVMYGAFTSNVDMKSGAPAFGTPENTKANIASGQLARRYGLPYRTTPGSASNAADAQGAYETLMALWGAVLGHGNLVYHAAGWQEGGLTASFEKFIIDIE…
A0A1V0RN15	A0A1V0RN15	unreviewed	A0A1V0RN15_9RHOB	Trimethylamine methyltransferase (MTTB)	ROSMUCSMR3_01612	Roseovarius mucosus	512	Roseovarius (genus), Roseobacteraceae (family), Rhodobacterales (order), Alphaproteobacteria (class), Proteobacteria (phylum), Bacteria (superkingdom), cellular organisms (no rank)	MNEGQTGRRSGGRADRVAKRALPPAVNPCPPGQRGGQYRPLSEADIVAIYQTALRLLSDLGVGEVPEILVKPFLAAGATFGDGRVFFPQDMVKRAIGMAAKTFTFHGRDPARSIEVGGDAVHFGTGGAAVLTLDIDSGGYRPSTLRDLYDFTRLQDTLTNVSWFTRCCVATDLPDIYDLDVNTVFALMKGTTKPVATSFTIHEHVAPIMRMVDIGLGGDGTSGLFRATPFLKTHISPMISPMRYGEDAVMVTLACIEHGIPLSCITAAQSGATAPATLAGFLAQSLAETLASLIMVNVIKPGHPMVFSNWPLVVDLRTGSFVGGGGEISVMNAASAQISNWLGLPSGVASSMTDAKVPDAQYGAEKGISSLAAALGGGNLIYESSGMMASLLGASFEAF…
A0A7G6SGB8	A0A7G6SGB8	unreviewed	A0A7G6SGB8_9HYPH	Methyltransferase (EC 2.1.1.-)	HB779_17865	Phyllobacterium sp. 628	528	unclassified Phyllobacterium (no rank), Phyllobacterium (genus), Phyllobacteriaceae (family), Hyphomicrobiales (order), Alphaproteobacteria (class), Proteobacteria (phylum), Bacteria (superkingdom), cellular organisms (no rank)	MNEETPVDAPVETAEGGGRRGRGAGAGAAARRAARSGGGPGKSLTFITRKIREYEVLDEEGLAIIEANADTVLEEIGIEFRDDAEALQLWREAGADVKGERVHFPKGLCRSLLKTAPSIYTQHARNPERSVQIGGKATVFAPVYGPPFVRDLEGVRRYATIEDFNNFVKLSYMAPSIHHSGGTVCEPVDVPVNKRHLDMVYAHIKYSDKPFMGSVTAPERAEDTIAMCKLVFGEDYLDQNTVLTSLINANSPMVFDETMLGALKVYARNNQACIITPFILAGAMSPVTVAGTLTQVLAEVLAGASFTQLIRPGAPVIFGTFASSISMQSGAPTFGTPEPSLVSYGAAQLARRLGLPFRTGGSLCASKVSDAQAAYESANTLNSTILAGTNFVLHSAGWL…
A0A2S0UJF1	A0A2S0UJF1	unreviewed	A0A2S0UJF1_9RHOB	Methyltransferase (EC 2.1.1.-)	HYN69_04945	Gemmobacter aquarius	518	Gemmobacter (genus), Rhodobacteraceae (family), Rhodobacterales (order), Alphaproteobacteria (class), Proteobacteria (phylum), Bacteria (superkingdom), cellular organisms (no rank)	MNEEPGRKRRAGGRAGNKSRAGSAIIDQMPWRIPVNPDRPTEPLDADGVQRMHKAAMRILREIGIEFLNPDAVAYLKKAGCKVEGTNVKMDEDFVMEMLSHAPSSFTITPRNPDRELIIGGKHMVFVNVSSPPNAWDLERGKRSGDFETFKEFIKLTQYFNCIHIAGGYPVEPIDIHPSVRHLDCLYEKLTLTDKVVHAYSLGAERVEDVMEMTRIAGGLSEEEFTAKPRMYTNINSVSPLKHDYPMLDGAMRLAKRGQPVVVTPFTLAGAMAPVTMAGAVALSLAEALAAVALLQYINPGCPVAIGTFTSNVDMKSGAPAFGTPEYMRATQMTGQLVRFYGLPMRSSGVCAANVPDGQAMWETSNSLWAAVQSGTNMVYHAAGWLEGGLIASPEKFVM…
Q28ML7	Q28ML7	unreviewed	Q28ML7_JANSC	Methyltransferase (EC 2.1.1.-)	Jann_3128	Jannaschia sp. (strain CCS1)	519	unclassified Jannaschia (no rank), Jannaschia (genus), Roseobacteraceae (family), Rhodobacterales (order), Alphaproteobacteria (class), Proteobacteria (phylum), Bacteria (superkingdom), cellular organisms (no rank)	MNEARPPRRRRAGGRAASTARAAAHVIDQSPWRLPRNNDRPTEPLSPEGVAALHKGAMRILSEIGIEFLNDEAVGYLREAGCKVEGQTVFFDPEFVEEMVARAPETFTITPRNPDRKLIMGGDYMVFGNVSSPPNAWDLERGKRPGDMESYVEFIKLTQYFNCIHFAGGYPVEPIDVHASVRHLDCLYEKLTLTDKVAHAYSLGAERVDDVMEMVRIAGGLTDAEFEATPRMYTNINSVSPLKHDFPMLDGAMRLARRGQPVVVTPFTLAGAMAPVTLSGAVSLSIAEGLAAIALLQWIAPGCPVAIGTFTSNVDMKSGAPAFGTPEYMRATQMTGQMARYYGLPMRASGVCAANVPDGQAMWETSNSLWSGVQAGANMIYHAAGWLEGGLIASPEKFV…
A0A5K7YCD8	A0A5K7YCD8	unreviewed	A0A5K7YCD8_9DELT	Methyltransferase (EC 2.1.1.-)	DSCA_01930	Desulfosarcina alkanivorans	480	Desulfosarcina (genus), Desulfobacteraceae (family), Desulfobacterales (order), Deltaproteobacteria (class), delta/epsilon subdivisions (subphylum), Proteobacteria (phylum), Bacteria (superkingdom), cellular organisms (no rank)	MNDRMQVFTRDEVNLIHDASMEILAETGVKFNSEEALDLFRQNGFKVTNPRVYFTEKEVMRALETVPSRFIVHARNPKYNVAIGEDDFVFLPTAGAPNVSNADGIRRPAVMADYHTSCKLVQTSDQLDMNGFLTVQPNDVPSQIVHLDMMLANLTLCDKAFLAGSNFRQAAADSVAMAAIAWGGVEKLRKQPVMAAVVHAASPLKYSPEMAEIIIDMARLGQPLVITDMVLAGTSGPVSLPGLLAMANAEILSGIVLSQLSGPGTPVVYGSVSAPSDMRTVASAVGAPEAVTLASAVIQLARHYRIPCRTGGMLTNSHCMDSQAAAEGTLMMSTAVRNGANFILHACGQLGSYISMSFEKWILDEEVCRTLRRVLTAMDVNVESIDVATIKSLGSDGNY…
K0N5Q7	K0N5Q7	unreviewed	K0N5Q7_DESTT	Trimethylamine:corrinoid methyltransferase-like protein	TOL2_C12310	Desulfobacula toluolica (strain DSM 7467 / Tol2)	484	Desulfobacula toluolica (species), Desulfobacula (genus), Desulfobacteraceae (family), Desulfobacterales (order), Deltaproteobacteria (class), delta/epsilon subdivisions (subphylum), Proteobacteria (phylum), Bacteria (superkingdom), cellular organisms (no rank)	MNDRANELFKEGLKHEESYDFESAKKVYKELLANVKDSKTAEKTRSRMEDMDDLIAEKEIYKRIDENGKRVLTDIGINIAESQELMDILVEADAIDFESDTAVFVPLKRDFIDRCLENIPREMPEDPGMNCFGTGATPPFLKRPGDEELRAASKDEFKRIVQVVGEHSDTAGIFSLPVAFDKSISSYEVAKLMEQGFAGLKMTTTKAMTDDEILFLKGKDHWLDGTSLITSLAPMPTMVDAFLRSARTGTNLLLLDLTIAGASGPGSPEALLTQIHAQVMFMMVLAQTVNPGVSCMHGGIPGVVETGGDLSYSSRHQPLINAAMARLNTWITKFPSAQSGGSTSISEMNETAVMESELSRNTLRKYGSHIIRHSLGAMGSLNFFSIEKFVEDCEREKRS…
A0A3T0N8U6	A0A3T0N8U6	unreviewed	A0A3T0N8U6_9RHOB	Methyltransferase (EC 2.1.1.-)	EBB79_11060	Parasedimentitalea marina	517	Parasedimentitalea (genus), Rhodobacteraceae (family), Rhodobacterales (order), Alphaproteobacteria (class), Proteobacteria (phylum), Bacteria (superkingdom), cellular organisms (no rank)	MNDQTTPTARVARSGGRAARRAARAAPVADHLRSVTPGMEGGTLKPLSQQDMERIHNSALTALETIGLADAPQSGIDYLTSVGCILGDDGRIRFPRALVEDTIARANRSVTLFSRDGKSDLELSGTRVHYGTAGAAVSMVDVHGREYRDSTVQDLHDAARIADKLNNIHFLQRPMVCRDILDNREMDLNSIYATTSGTTKHVGVSFTEPDFVDDAIEMLHMIAGGEDKWRERPFVSNSNCFVVPPMKFATESCEVMEKCILGGMPVLLLSAGMAGATAPSTIAGAIVQACAECLAGLVYVNAVKPGAPAIFGTWPFGLDLRTGSMSVGSGEQALLTAGCSQMHKFYGIPGGAAAGAADSKLPDMQAGWEQMCSAVMAGLSGLNMVYESAGMHASLLGFC…
V9VTR1	V9VTR1	unreviewed	V9VTR1_9RHOB	Methyltransferase (EC 2.1.1.-)	METH_08410	Leisingera methylohalidivorans DSM 14336	516	Leisingera methylohalidivorans (species), Leisingera (genus), Roseobacteraceae (family), Rhodobacterales (order), Alphaproteobacteria (class), Proteobacteria (phylum), Bacteria (superkingdom), cellular organisms (no rank)	MNDQTSPSRAGRSGGRNARRAARAAGLPEHLRPVRPGMESTALKLLSQADMEKIHQAALTALEEIGLADAPQSGIDYLTSAGCILGDDGRIRFPRALVEDTIARANRSVTLFSRDGKTDLLLSGGRVHYGTAGAAVSVVDVNGREYRDSTVQDLHDAARICDQLDNIHFVQRPMVCRDIPDNLEMDLNSIYATTAGTTKHVGVSFTEPDFVKPGLELLHMIAGGEDKWRERPFVSNSNCFVVPPMKFATESCGVMEECIKGGMPVLLLSAGMAGATAPSSIAGAITQAVAECLAGLVYVNAVKPGAPAIFGTWPFGLDLRTGAMSVGSGEQALLTAGCAQMHKFYNLPGGAAAGASDSKLPDMQAGWEQMCSAVMAGLSGLNMAYEAAGMHASLLGFCL…
A0A2S0MTZ1	A0A2S0MTZ1	unreviewed	A0A2S0MTZ1_9RHOB	Methyltransferase (EC 2.1.1.-)	C6Y53_17170	Pukyongiella litopenaei	516	Pukyongiella (genus), Rhodobacteraceae (family), Rhodobacterales (order), Alphaproteobacteria (class), Proteobacteria (phylum), Bacteria (superkingdom), cellular organisms (no rank)	MNDQTRPRAASRSGGRAARRAARASALPDHLRPVRPGLEGGLYRPLADTDMQKIHGAALDALDRIGLADAPPSGIAYLTGAGCTLGDDGRLRFPRALVEDTLARANRSVTLHGRDPAHDLDLGGTRVHYGTAGAAVHMVDADGRSYRDSTVQDLHDAARIADRLDNIHFLQRPMVCRDIPDNRDMDLNTIYACCSGTTKHVGTSFTEPGFVADALEMLHMIAGGEEAWRARPFVSNSNCFVVPPMKFATEACQVMENCIRGGMPVLLLSAGMAGATAPATIAGAIVQAVAECLAGLVYVNAVQPGAPAIFGTWPFGLDLRTGAMTGGSGEQALLTAGCAQMHRFYDLPGGAAAGIADAKLPDMQAGWEQMCSNVMAGLSGLNMVYEAAGMHASLLGFCH…
A0A1P8MUF1	A0A1P8MUF1	unreviewed	A0A1P8MUF1_9RHOB	Methyltransferase (EC 2.1.1.-)	BWR18_08215	Tateyamaria omphalii	513	Tateyamaria (genus), Roseobacteraceae (family), Rhodobacterales (order), Alphaproteobacteria (class), Proteobacteria (phylum), Bacteria (superkingdom), cellular organisms (no rank)	MNDQTPSRAGGRAARRAARAAALPDHLRPVRPGLTGGRYNPLTEAEVARIHGAALDALETIGLADAPPSGVAHLTGAGAIQGDDGRIRFPRALVEDTLARANRAITLHSRDGKNDLTLSGSRVHYGTAGAAVHLVDVSGREYRESTVQDLHDAARICDVLDNIHFCQRPMVCRDIPDMVESEYNAVYACTSGTTKHIGMSFSEPHCVAPAVEMLHMIAGGEDAWRARPFMSNSNCFVVPPMKFASESCQVMEACIKAGMPVLLLSAGMSGATAPSTIAGAIVQAVAECLAGLVYVNAVKPGAPAIFGTWPFGLDLRTGAMSIGSGEQALLTAGCAQMHRFYDLPGGAAAGASDSKLPDMQAGWEQMCSNVMAGLSGCNMVYEAAGMHASLLGFCHESLI…
A0A5P9GEL0	A0A5P9GEL0	unreviewed	A0A5P9GEL0_9RHOB	Methyltransferase (EC 2.1.1.-)	FIU92_08170	Ruegeria sp. THAF33	514	unclassified Ruegeria (no rank), Ruegeria (genus), Roseobacteraceae (family), Rhodobacterales (order), Alphaproteobacteria (class), Proteobacteria (phylum), Bacteria (superkingdom), cellular organisms (no rank)	MNDQSRNTSRSGGRAARRAARATALPEHLRPVRPGMEGGVLNVLTQAQIELIHEAALIALETIGLADAPQSGIDYLVGAGCILGDDGRIRFPRALVEDTIAKANRNVTLYSRDGKTDLDLTGTKVHYGTAGAAVSMVDVHGREYRDSTVQDLHDAARICQQLDNIHFVQRPMVCRDIADNLEMDLNTIYASCSGTFKHVGTSFTEPSHVAPAMEMIYMIAGGEDKYRERPFVSNSNCFVVPPMKFATESCEVMEECIKAGMPVLLLSAGMAGATAPSTIAGAITQATAECLAGLVYVNAVSPGAPAVFGTWPFGLDLRTGAMSIGSGEQALLTAGCAQMHRFYDLPGGAAAGASDSKLPDMQAGWEQMCSNVMAGLSGLNMVYEAAGMHASLLGFCFES…
A0A346SEZ8	A0A346SEZ8	unreviewed	A0A346SEZ8_9RHOB	Methyltransferase (EC 2.1.1.-)	D1823_04835	Ruegeria sp. AD91A	514	unclassified Ruegeria (no rank), Ruegeria (genus), Roseobacteraceae (family), Rhodobacterales (order), Alphaproteobacteria (class), Proteobacteria (phylum), Bacteria (superkingdom), cellular organisms (no rank)	MNDQSRNTSRSGGRAARRAARATALPDHLRPVRAGMEGGVLNVLTQAQIERIHEAALTALETIGLADAPQSGIDYLVGAGCILGDDGRIRFPRALVEDTIAKANRKVTLYSRDGKTDLELAGTKVHYGTAGAAVSMVDVHGREYRDSTVQDLHDAARICQQLDNIHFVQRPMVCRDIVDNLEMDLNTIYASCSGTFKHIGTSFTEPSHVAPAMEMIYMIAGGEDKYRERPFVSNSNCFVVPPMKFATESCEVMEECIKAGMPVLLLSAGMAGATAPSTIAGAIAQATAECLAGLVYVNAVSPGAPAIFGTWPFGLDLRTGAMSIGSGEQALLTAGCAQMHRFYDLPGGAAAGASDSKLPDMQAGWEQMCSNVMAGLSGLNMVYEAAGMHASLLGFCFES…
Q5LRJ3	Q5LRJ3	unreviewed	Q5LRJ3_RUEPO	Methyltransferase (EC 2.1.1.-)	SPO2134	Ruegeria pomeroyi (strain ATCC 700808 / DSM 15171 / DSS-3) (Silicibacter pomeroyi)	514	Ruegeria pomeroyi (species), Ruegeria (genus), Roseobacteraceae (family), Rhodobacterales (order), Alphaproteobacteria (class), Proteobacteria (phylum), Bacteria (superkingdom), cellular organisms (no rank)	MNDQPRSTARAGGRSARHAARSAALPDHLRPIRPGMSGGALNLLSQQDMERIHSAALDALERIGLADAPQSGVDYLVGAGCILGEDKRIRFPRALVEDTLARANRSVTLYSRDGKTDLELAGARVHYGTAGAAVHMVDVMGREYRDSTVQDLHDAARICERLDNIHFVQRPMVCRDIIDNFEMDMNTIYACCAGTYKHVGVSFTDPSYVAPAIEMLHMIAGSEANWRERPFVSNSNCFVVPPMKFATESCLVMEECIKHGMPVLLLSAGMAGATAPSTVAGAIVQAVAECLAGLVYVNAVKPGAPAIFGTWPFGLDLRTGAMTGGSGEQALLTAGCAQMHRFYDLPGGAAAGIADSKLPDMQAGWEQMCSNVMAGLSGLNMVYEAAGMHASLLGFCHES…
A0A5K7YU90	A0A5K7YU90	unreviewed	A0A5K7YU90_9DELT	Trimethylamine methyltransferase	DSCA_45510	Desulfosarcina alkanivorans	478	Desulfosarcina (genus), Desulfobacteraceae (family), Desulfobacterales (order), Deltaproteobacteria (class), delta/epsilon subdivisions (subphylum), Proteobacteria (phylum), Bacteria (superkingdom), cellular organisms (no rank)	MNDPSNAFTPRLTFLSETDKQKIYHAALQVLEHTGMTVQHDDAVRRLKAAGCRQDASGLVTIPAALVENAVASAPANIPMFNRDGDHVMDLGGRRAYFGTGSDLMYHVDGKSLERTRTRLEHISRAARVCDALTNIDFIMSFAHPHEIDAQRAYLESFAAMAANSVKPIVNTADRRDDLSAMWEISKIIRGGESQLREKPYWVQYAEPISPLKHPFKSLDKLIFCAETGMPVIYSPAPIAGSTAPMTVAGHVVQGLAECFLGMVVHQLTAPGAPFLMGMGAAVLDMATSQCSYNAPEYLMAYMTMVEMSHYFDIPNWGYAGTSDSQIPDGQATFEAGLLTYMSAAAGSNLNHDVGYLDFGLTGSLEMVVIMDEVIDQIRRIQKGVEIDEDHLAVEVISQ…
A0A4P6LWZ9	A0A4P6LWZ9	unreviewed	A0A4P6LWZ9_9FIRM	Methyltransferase	PMF13cell1_02627	Blautia producta	472	Blautia (genus), Lachnospiraceae (family), Eubacteriales (order), Clostridia (class), Firmicutes (phylum), Terrabacteria group (no rank), Bacteria (superkingdom), cellular organisms (no rank)	MNDNVKKIHEASMMILQKTGMKFCHPDAVQILKNHGIRTDGDVAYFTEEQIMDLVKKAPSVAPLYASDSRYDMQIGGNRRYNGPCGGATFIMDKDGQTRHALFSDFIKLIKLFEGNPSYCLNGGLACQPDDIPTDSYITLLALASMLHTQKCIFAAAGDYESMETLIQMACIRFAVTAEELKEKPRVCTIANTNTPLYLDKTMTETILTMAKYHQPVIIASAAMAGTTAPVTLAGMIALVNAEVLATIALAQMAEPGTPVIYGSQSTNADMATGAIAIGSPEGALSYKYCAEMAKFYGLPSRAGGSLSDAKTFNVQAGYESMMTCMACKESGINIMTQSAGIINSYLAVSYEKLITDFEILDFTDRYMKDIHADADTIPIDLIHEVGHAGQYLIEEHTL…
A0A221K0P3	A0A221K0P3	unreviewed	A0A221K0P3_9RHOB	Methyltransferase (EC 2.1.1.-)	SULPSESMR1_01756	Pseudosulfitobacter pseudonitzschiae	512	Pseudosulfitobacter (genus), Roseobacteraceae (family), Rhodobacterales (order), Alphaproteobacteria (class), Proteobacteria (phylum), Bacteria (superkingdom), cellular organisms (no rank)	MNDHSPSRTGGRAARRAARAAPLADHLRPIRAGMSGGQYTPLSDADVLRIHTAALDALERIGLADAPPSGVAHLTAAGAALGDDGRIRFPRALVEDTIAKANRTLTLHSRDGLHDLDLSGTRVHYGTAGAAVHMVEPDGRSYRESTVQDLHDAARICDRLDNIHFVQRPMVCRDIFDNFEMDMNSVYACTSGTTKHVGVSFTDPAFVAPAIEMLHLIAGGEAAWRERPFVSNSNCFVVPPMKFATESCLVMEACIKHGMPVLLLSAGMSGATAPGSIAGAIVQAVAECLAGLVYVHAVQPGAPAIFGTWPFDLDLRTGSMTGGSGEQALLTAGCAQMHRFYDLPGGAAAGIADSKLPDMQAGWEQMCSNVMAGLSGLNMVYEAAGMHASLLGFCHESLI…
A0A0K0Y5L3	A0A0K0Y5L3	unreviewed	A0A0K0Y5L3_9RHOB	Methyltransferase (EC 2.1.1.-)	OSB_16320	Octadecabacter temperatus	523	Octadecabacter (genus), Roseobacteraceae (family), Rhodobacterales (order), Alphaproteobacteria (class), Proteobacteria (phylum), Bacteria (superkingdom), cellular organisms (no rank)	MNDETPSRPARSNRSGGRAARHAARNAKLSDDMRPVRAGMTGGTFKPLSDADVLKIHETALNALETIGLADAPPSGVEILTNAGAILGDDGRIRFPRALVEDMLAISCKDLTLRGRDPAHDLNLSGQRVHYGTAGAAVNLVDVAGNEFRESTLQDLHDAARIAETLDNIHFLQRPMVARDISDNLEMDLNTIYACCSGTTKHVGTSISDPSHAEECLQLVYEIAGGEAKYRERPFVSMSNCFVVPPMKFATESCESMETCIRGGMPILLLSAGMSGATAPSTIAGAIAQACAECLAGIVYVNAIAPGHPTIFGTWPFDLDLRTGAMTVGSGEQALLTAGCAQMHAFYGVPGGATGGACDSKMPDMQAGWEQMCTNVLAGTSGCNMIYEAAGMHASLLGF…
M9RBV7	M9RBV7	unreviewed	M9RBV7_9RHOB	Methyltransferase (EC 2.1.1.-)	mttB3 OAN307_c22520	Octadecabacter antarcticus 307	529	Octadecabacter antarcticus (species), Octadecabacter (genus), Roseobacteraceae (family), Rhodobacterales (order), Alphaproteobacteria (class), Proteobacteria (phylum), Bacteria (superkingdom), cellular organisms (no rank)	MNDETPNRPAPTNTQGRASRSGGRAARHAARSSKLSDAMRPVRAGMTGGKYKPLSDADVLKIHEAALTALETIGLADAPPSGVQILTGAGAILGDDGRIRFPRALVEDMLAISCKDLTLCGRDPVHDLDLSGQRVHYGTAGAAVNMVDVAGNNFRESTLQDLHDAARITDTLDNVHFLQRPMVARDIADNLEMDLNTIYACCAGTTKHIGTSISDPSHAAECLQLAYAIAGGESKYRKRPFVSMSNCFVVPPMKFATESCEAMEICIRGGMPILLLSAGMSGATAPSTIAGAIVQAVAECLAGVVYVNAMVPGHPAVFGTWPFGLDLRTGAMTVGSGEQALLSSGCAQMHAFYGVPGGAVGGASDSKMPDMQAGWEQMCSAVMAGLSGLNMVYEAAGMH…
M9RR84	M9RR84	unreviewed	M9RR84_9RHOB	Methyltransferase (EC 2.1.1.-)	mttB2 OA238_c22220	Octadecabacter arcticus 238	523	Octadecabacter arcticus (species), Octadecabacter (genus), Roseobacteraceae (family), Rhodobacterales (order), Alphaproteobacteria (class), Proteobacteria (phylum), Bacteria (superkingdom), cellular organisms (no rank)	MNDETPNRIARTNRSGGRAARHAARSSKLSDSMRPVRAGMTGGKYKPLSDADVLKIHEAALTALETIGLADAPPSGVAILTGAGAIQGSDGRIRFPRALVEDMLALSCKDLTLCGRDPVHDLDLSGQRVHYGTAGAAVNMVDVAGNDFRESTLQDLHDAARITDTLDNVHFLQRPMVARDIADNLEMDLNTIYACCAGTTKHVGTSISDPSHAAECLQMAYAIAGGEAKYRDRPFVSMSNCFVVPPMKFATESCEAMEICIRGGMPILLLSAGMSGATAPSTIAGAIVQAVAECLAGVVYVNAMKPGHPAVFGTWPFGLDLRTGSMTVGSGEQALLSAGCAQMHAFYGVPGGAAGGASDSKMPDMQAGWEQMCSNVMAGLSGLNMVYEAAGMHASLLGF…
W8IJN4	W8IJN4	unreviewed	W8IJN4_ENSAD	Methyltransferase (EC 2.1.1.-)	OV14_3915	Ensifer adhaerens OV14	528	Ensifer adhaerens (species), Ensifer (genus), Sinorhizobium/Ensifer group (no rank), Rhizobiaceae (family), Hyphomicrobiales (order), Alphaproteobacteria (class), Proteobacteria (phylum), Bacteria (superkingdom), cellular organisms (no rank)	MNDDQFPDAATGETSSAPLERRRRPGGRSGERTRKSSGGKYLNLVNTQSKSSVLSEDALEAIHQASLTILEEIGMDVILPEARQRMKAAGADITPGTDRVRFDRGLIMEMIASVPSSFTMHARNPARNVAIGGNNLVFAQIASAPFVADREGGRRTGNQEDFRKLVKLAQSYDIIHTTGGYPVEPVDLHASVRHLDCLSDMVKLTDKVFHVYSLGRERNTDGIEIARIGRGISMEQMEREPSLFTIINTSSPLRLDGPMLQGIIEMSSRNQVVVVTPFTLAGAMAPVTIAGALVQQNAEALCGIAFTQMVRRGAPVMYGGFTSNVDMKTGAPAFGTPEYMKAVIAGGQLARRYNIPYRTSNTNAANTLDAQAAYESALSLWALTQGGGNFVMHAAGWTE…
W8RN19	W8RN19	unreviewed	W8RN19_9RHOB	Methyltransferase (EC 2.1.1.-)	roselon_00032	Roseibacterium elongatum DSM 19469	519	Roseibacterium elongatum (species), Roseibacterium (genus), Roseobacteraceae (family), Rhodobacterales (order), Alphaproteobacteria (class), Proteobacteria (phylum), Bacteria (superkingdom), cellular organisms (no rank)	MNDATPARRRRHGGRRTGTSRAAGPAIAQTPWRIPLNTDRPTEPLDEAGIAALHSGAMRILSEIGIEFLNDEALGHLRAAGCRIEGQTARFDPDFVMDMVGKAPAQFTITPRNPDRSVTIGGRHMTFVNVSSPPNAWDLERGKRPGDFATFREFMKLTQYFNCIHIAGGYPVEPIDVHASVRHLDCLFEKLTLTDKVAHAYSLGPERVEDVMEMVRIAGGLTHDEFDAAPRMYTNINSVSPLKHDWPMLDGAMRLARRGQPVVVTPFTLAGAMAPVTLAGAVALSLAEGLAAIALLQWIAPGCPVAIGTFTSNVDMKSGAPAFGTPEYMRATQMTGQMARHYGLPMRASGVCAANVPDGQAMWETGNSLWAAVQSGANMVYHAAGWLEGGLIASPEKFV…
A0A4P6MN51	A0A4P6MN51	unreviewed	A0A4P6MN51_9RHOB	Methyltransferase (EC 2.1.1.-)	CFI11_17610	Thalassococcus sp. S3	507	unclassified Thalassococcus (no rank), Thalassococcus (genus), Roseobacteraceae (family), Rhodobacterales (order), Alphaproteobacteria (class), Proteobacteria (phylum), Bacteria (superkingdom), cellular organisms (no rank)	MNARAGGRRRRGAQTPPPRRDINYRQLRNPFPALKVWSEDEVAGIHDAALSVLEDLGLKVLLPEARALFQAGGARVDEASEMVWIGREIVEAAVASAPRSFPLHAGHPSRDLVMEPGALIFQPGAGAPHATDLRRGRRPGTEQDFRDLIRLTHHFDVLHMLPPLVEPQDVPMHLRHYALTEAQLTLSDKFPFVFSRGTPQVEQCFEMIRDFRGLSDAEFESSARCYTIINTNSPRQIDIPMAQGLIDFARAGQPSIVTPFTLMGAMAPITVGGAITLSHAEALAAITLTQLARPGAPVCYGTFTSNVDMKSGAPAFGTPEQMKANAAAGQLARYIDLPWRSAAGSAANLSDVQAAQETQFSLWGALMAGATVVIHAAGWLEGGLTVSFEKLVTDVEVLQ…
A0A3S9BKF1	A0A3S9BKF1	unreviewed	A0A3S9BKF1_9HYPH	Methyltransferase (EC 2.1.1.-)	EJ066_20030	Mesorhizobium sp. M9A.F.Ca.ET.002.03.1.2	516	unclassified Mesorhizobium (no rank), Mesorhizobium (genus), Phyllobacteriaceae (family), Hyphomicrobiales (order), Alphaproteobacteria (class), Proteobacteria (phylum), Bacteria (superkingdom), cellular organisms (no rank)	MNAQAAEVTEHANRRSGGRLGRKALRGAPVTSFPTLVRQIPVYQMVPDEAVELIHQESLSILEEVGCEFRDDEAIALWKAAGADVSETRVRIDRALLMELVSKVPPEFTLNARNPQRSVRVGGQNSIFVPMYGAPYVRDLENNRRYGTLADLQNFHKLAYMAPALHSSSSIICEPMEIPVPKRHLHIIHSALKHSDKPFMGIVTSKDRAEDTMAMAGIVFGEDFVRDNPVLVAITNCNSPLVWDATMLDAMKVYARHNQPLILAPFALCGASTSASAVGAVAQVNAEALAGVAFTQLLRPGSPQIYGQFMVTVDMKTGAPMGGTPEAAQMMYLMGALARKYRLPWRTSGFHVGSKLNDAQAGYEANMLMHAAILAGANYIWHSAGWLEAGLTCGYSKFA…
A0A2K8KEZ8	A0A2K8KEZ8	unreviewed	A0A2K8KEZ8_9RHOB	Methyltransferase (EC 2.1.1.-)	BG454_17155	Rhodobaca barguzinensis	512	Rhodobaca (genus), Rhodobacteraceae (family), Rhodobacterales (order), Alphaproteobacteria (class), Proteobacteria (phylum), Bacteria (superkingdom), cellular organisms (no rank)	MNAPRRAGGRRSKAGRTSTSLPQLPWQTLTNPYSPMEIAGPDAVEAIHRTSIRILSELGVRVIGASVLDLFSKAGAKVDRDTGLVRFDEELVNHALATVPSRTSLTPRNPARRVEIGGNSLCFGLVAGPPNVHDCVNGRRAGNLADYENFIRLAQYFNAIHLIGNQVTSPMELPANSRHLDTYLANLRLSELSFHVSAIGKGRVMDGINMMAIARGISREEMAHSPGVTTIISVNSPRLFDQEMGEGLIAMAEHGQPVSITPFTLMGAMTPVTLPAAMAQQNAEALFGVVLTQLVRPGAPVIYGAFTSNVDMKSGAPAFGTPENTKANLIAGQLARRYGLPYRTSNANASNAVDLQAAYETSMSTWGAVLGGGNLIYHAAGWLEGGLTASYEKLVLDIE…
A0A2K8WGB3	A0A2K8WGB3	unreviewed	A0A2K8WGB3_9RHOB	Methyltransferase (EC 2.1.1.-)	CDO87_20185	Sagittula sp. P11	513	unclassified Sagittula (no rank), Sagittula (genus), Roseobacteraceae (family), Rhodobacterales (order), Alphaproteobacteria (class), Proteobacteria (phylum), Bacteria (superkingdom), cellular organisms (no rank)	MNAPLTRRGGGRRARVAARTAALAHDLRPVRAGLTGGRYNPLSDAEVLRIHRTALTALEEIGLSGAPESGVEAMVAAGALQGEDGRLRFPAALVEDMLARAARDIPLHGREAHHDLDLSGSRVHYGTAGAAVHMVDPADRSYRESTVQDLHDAARIVDVLDNLHFLQRPMVARDIPNALEMDLNTLYACCSGTTKHVGTSFSDRSHVSTAFELLHLIAGGEEAWRARPFVSNSNCFVVPPMRFATESCQTMEACIRGGMPVLLLSAGMAGATAPSTIAGAIVQSVAECLAGVVYVNALAPGHPAIFGTWPFGLDLRTGAMSVGSGEQALLTAGCGQMARFYGLPGGSAGGASDSKLPDMQAGWEQMCSNVMAGLAGVNMIYEAAGMHASLLGFCHESLI…
G6YJ96	G6YJ96	unreviewed	G6YJ96_9HYPH	Methyltransferase (EC 2.1.1.-)	MEA186_30367	Mesorhizobium amorphae CCNWGS0123	516	Mesorhizobium amorphae (species), Mesorhizobium (genus), Phyllobacteriaceae (family), Hyphomicrobiales (order), Alphaproteobacteria (class), Proteobacteria (phylum), Bacteria (superkingdom), cellular organisms (no rank)	MNAPAVEVTETAHRRGGGRLGRKALRSVPIASFPTLVRQIPAYQMVPDEAVELIHQESLAILEEVGCEFRDDGAIALWKAAGADVRETRVRIDRALLMELVSKVPSEFTLNARNPERTVRVGGKNSIFVPMYGAPYVRDLDNNRRYGSLADLNNFHKLAYMAPALHSSSSVICEPMEIAVPKRHLHIIHSALKHSDKPFMGIVTSKERAEDTMAMAGIVFGDEFVRDNPVLVAITNCNSPLVWDATMIDAMRVYASHNQPLILAPFALCGASTSASAVGAVAQVNAEALAGVALTQLIRPGSPQIYGQFMVTVDMKTGAPMGGTPEAAQMMYLMGALARRYKLPWRTSGFHVGSKLNDAQAGYEANMLMHAAILAGANYIWHSAGWLEAGLTCGYSKFA…
A0A6M7UT08	A0A6M7UT08	unreviewed	A0A6M7UT08_9HYPH	Methyltransferase (EC 2.1.1.-)	EB233_22745	Mesorhizobium erdmanii	516	Mesorhizobium (genus), Phyllobacteriaceae (family), Hyphomicrobiales (order), Alphaproteobacteria (class), Proteobacteria (phylum), Bacteria (superkingdom), cellular organisms (no rank)	MNAPAVELTEQTHRRGGGRLGRKALRSAPIASFPTLVRKIPVYEIVPDEAVELIHEESLKILEEVGCEFRDDGAIELWKAAGADVRETRVRIDRALLMELVSKVPSEFTLHARNPERTVRVGGKNSIFVPMYGAPYVRDLDNNRRYGTLPDLNNFHKMAYMAPALHSSSSVICEPMEIAVPKRHLHIIHSALKHSDKPFMGIVTSKERAEDTMAMAGIVFGEAFVRDNPVLVAITNCNSPLVWDATMIDAMRVYASHNQPLILAPFALCGASTSASAVGAVAQVNAEALAGVALTQLIRPGSPQIYGQFMVTVDMKTGAPMGGTPEAAQMMYLMGALARKYRLPWRTSGFHVGSKLNDAQAGYESNMLMHAAILSGANYIWHSAGWLEAGLTCGYSKFA…
F7Y2I7	F7Y2I7	unreviewed	F7Y2I7_MESOW	Methyltransferase (EC 2.1.1.-)	Mesop_5037	Mesorhizobium opportunistum (strain LMG 24607 / HAMBI 3007 / WSM2075)	516	Mesorhizobium opportunistum (species), Mesorhizobium (genus), Phyllobacteriaceae (family), Hyphomicrobiales (order), Alphaproteobacteria (class), Proteobacteria (phylum), Bacteria (superkingdom), cellular organisms (no rank)	MNAPAVAMTEHANRRSGGRLGRKALRGAPVTSFPTLVREIPAYQMVPDEAVELIHQESLSILEEVGCEFRDDEAIALWRAAGADVSETRVRIDRALLMELVSKVPSEFTLNARNPERTVRVGGKNSIFVPMYGAPYVRDLDNNRRYGSLGDLNNFHKLAYMAPALHSSSSVICEPMEIAVPKRHLHIIHSALKHSDKPFMGIVTSKERAEDTMAMAGIVFGEEFVRDNPVLVSITNCNSPLVWDATMLDAMKVYARHNQPLILAPFALCGASTSASAVGAVAQVNAEALAGVAFTQLLRPGSPQIYGQFMVTVDMKTGAPMGGTPEAAQMMYLMGALARKYRLPWRTSGFHVGSKLNDAQAGYEANMLMHAAILAGANYIWHSAGWLEAGLTCGYSKFA…
L0KPB0	L0KPB0	unreviewed	L0KPB0_MESAW	Methyltransferase (EC 2.1.1.-)	Mesau_04627	Mesorhizobium australicum (strain HAMBI 3006 / LMG 24608 / WSM2073)	516	Mesorhizobium australicum (species), Mesorhizobium (genus), Phyllobacteriaceae (family), Hyphomicrobiales (order), Alphaproteobacteria (class), Proteobacteria (phylum), Bacteria (superkingdom), cellular organisms (no rank)	MNAPATELTEQTHRRGGGRLGRKAMRSAPIASFPTLVRQIPVYEIVPDEAVELIHEESLKILEEVGCEFRDDGAIELWKAAGADVRETRVRIDRALLMELVSKVPSEFTLHARNPERTVRVGGKNSIFVPMYGAPYIRDLDNNRRYGTLADLNNFHKLAYMAPALHSSSSVICEPMEIAVPKRHLHIIHSALKHSDKPFMGIVTSKERAEDTMAMAAIVFGEEFVRENPVLVAITNCNSPLVWDATMIDAMRVYASHNQPLILAPFALCGASTAASAVGAVAQVNAEALAGVALTQLIRPGSPQIYGQFMVTVDMKTGAPMGGTPEAAQMMYLMGALARKYKLPWRTSGFHVGSKLNDAQAGYEANMLMHAAILAGANYIWHSAGWLEAGLTCGYSKFA…
E8TIH1	E8TIH1	unreviewed	E8TIH1_MESCW	Methyltransferase (EC 2.1.1.-)	Mesci_4564	Mesorhizobium ciceri biovar biserrulae (strain HAMBI 2942 / LMG 23838 / WSM1271)	516	Mesorhizobium ciceri biovar biserrulae (no rank), Mesorhizobium ciceri (species), Mesorhizobium (genus), Phyllobacteriaceae (family), Hyphomicrobiales (order), Alphaproteobacteria (class), Proteobacteria (phylum), Bacteria (superkingdom), cellular organisms (no rank)	MNAPAPEVTEHANRRSGGRLGRKALRGAPVTSFPTLVRQIPVYQMVPDEAVELIHEESLLILEEVGCEFRDDEAIALWKAAGADVSETRVRIDRALLMELVSKVPSEFTLNARNPQRTVRVGGNNTIFVPMYGAPYVRDLDNNRRYGTLADLNNFHKLAYMAPALHSSSSVICEPMEIAVPKRHLHIIHSALKHSDKPFMGIVTSKERAEDTMAMAGIVFGEDYVRDNPVLVSITNCNSPLVWDATMLDAMKVYARSNQPLILAPFALCGASTSASAVGAVAQVNAEALAGVAFTQLLRPGSPQIYGQFMVTVDMKTGAPMGGTPEAAQMMYLMGALARKYRLPWRTSGFHVGSKLNDAQAGYEANMLMHAAILAGANYIWHSAGWLEAGLTCGYSKFA…
Q983L0	Q983L0	unreviewed	Q983L0_RHILO	Methyltransferase (EC 2.1.1.-)	mlr8280	Mesorhizobium japonicum (strain LMG 29417 / CECT 9101 / MAFF 303099) (Mesorhizobium loti (strain MAFF 303099))	516	Mesorhizobium japonicum (species), Mesorhizobium (genus), Phyllobacteriaceae (family), Hyphomicrobiales (order), Alphaproteobacteria (class), Proteobacteria (phylum), Bacteria (superkingdom), cellular organisms (no rank)	MNAPAAELTENTSRRSGGRLGRKALRGAPITSFPTLVRKIPVYQMVPDEAVELIHEESLKILEEVGCEFRDDGAIELWKAAGADVRETRVRIDRALLMELVSKVPSEFTLHARNPERTVRVGGKNSIFVPMYGAPYVRDLDNNRRYGTLADLNNFHKMAYMAPALHSSSSVICEPMEIAVPKRHLHIIHSALKHSDKPFMGIVTSKERAEDTMAMAGIVFGEAFVRDNPVLVAITNCNSPLVWDATMIDAMRVYASHNQPLILAPFALCGASTSASAVGAVAQVNAEALAGVALTQLIRPGSPQVYGQFMVTVDMKTGAPMGGTPEAAQMMYLMGALARKYRLPWRTSGFHVGSKLNDAQAGYEANMLMHAAILSGANYIWHSAGWLEAGLTCGYSKFA…
A0A1L3ST68	A0A1L3ST68	unreviewed	A0A1L3ST68_9HYPH	Methyltransferase (EC 2.1.1.-)	BSQ44_15460	Aquibium oceanicum	525	Aquibium (genus), Phyllobacteriaceae (family), Hyphomicrobiales (order), Alphaproteobacteria (class), Proteobacteria (phylum), Bacteria (superkingdom), cellular organisms (no rank)	MNAEIPPIDGAPAAERSRRGGRAGSRARGAAAFEQPPFRRLKNPLPPTKLVSDDELESIHLASLRVLKEIGVDVLHDEARAMMKAAGADVRDGSERVRFDADMILDLVSHCPSEFTLHARNPAHDVRFGGNEITFSMMASAPNCSDLDEGRRPGNQADYRNFLRLAQMHNIIGCTGGYPVEPIDIHPSVRHLECIRDLSLLTDKVFHIYSLGKERNLDGIEIARIARGVSHEQMLEQPSIFTIINTNSPLKLDIPMMEGIIQMASHGQVVVVTPFTLAGAMAPVTMAGALVQQNAEALAGIAFAQMVRKGAPVAYGGFTSNVDMKSGAPAFGTPEYMKAQLVGGQLARRYGIPYRTSNTCAANTVDAQAAYESVFSLWGAVTGGGNLIMHSAGWLEGGL…
D5BNP5	D5BNP5	unreviewed	D5BNP5_PUNMI	Methyltransferase (EC 2.1.1.-)	SAR116_0069	Puniceispirillum marinum (strain IMCC1322)	513	Candidatus Puniceispirillum marinum (species), Candidatus Puniceispirillum (genus), SAR116 cluster (no rank), Alphaproteobacteria incertae sedis (no rank), Alphaproteobacteria (class), Proteobacteria (phylum), Bacteria (superkingdom), cellular organisms (no rank)	MMVDEARTRLSGRSRRRGAKPAIETMASLHGQRIVGNGGSFNPLNPEGITAVHEVACELLAVTGLSEAPASAIQLVEAAGGRVSDAGRLLFPTSLVELAIKGLSRDFTLYGRAENTDLVLAQNKVYVGTGGASPQIFDMQLGRYRESCLSDLYDTARLVDTLDHIHFFSRPIVARDMADVRRLDVNTAYASLMGTQKHVFTSASNSQSVRDIANICYQLAGSKAAFLERPFLTLNVNHAVPPMRFDSDAVEVLIEAVRCGIPVSVNTFGQLGASSPVTIAGCVAQTTAETLAGMVLAWLVDEQAKAVFGPRPMITDLRTGAMAGGCGEQAMLTAAATQMARHYGLPSSTIAGATESKIPDAQSGYEKCLTVSQTVQAGANIVTQACGAQASLMGISFEA…
I0I7S5	I0I7S5	unreviewed	I0I7S5_CALAS	Putative trimethylamine methyltransferase	CLDAP_32730	Caldilinea aerophila (strain DSM 14535 / JCM 11387 / NBRC 104270 / STL-6-O1)	493	Caldilinea aerophila (species), Caldilinea (genus), Caldilineaceae (family), Caldilineales (order), Caldilineae (class), Chloroflexi (phylum), Terrabacteria group (no rank), Bacteria (superkingdom), cellular organisms (no rank)	MMQSTLRQRRRERTLPIVHATDALYTRPQLTLLSQEQCQRLHEASCQILERTGFRVYHPPALALLRQAGAQVDGDLVRVPREMVDAAIASAPRSFNLYRRGGEEIACILDGEHVYFGPGSDTLRYLDPRTGQRRDFTMADLADCLRVVDALPELAFAMSIGIPRDVPTERYFRYQFSAMIRYTTKPSVVVCNDLADIEAITAMAAAVAGGMQALAERPTFLMYTEPTTPLSHALEAVDKLLFCARHRIPVTHSPAPMIGGTAPITIAGAVALGNAEMLSGLVMHQLTNPGAPFLYGHGVHHLDMKEMISVYGAPEFQLARIMAAEMGRFYKLPVWGYSAHSDSAVLDEQAAIDAQFSIQTALLARTNLNHDVGYLEAGLANSPEYMVLANELIGMNRVF…
A0A3G1L2F3	A0A3G1L2F3	unreviewed	A0A3G1L2F3_9FIRM	Trimethylamine methyltransferase	DCMF_23110	Candidatus Formimonas warabiya	475	Candidatus Formimonas (genus), Peptococcaceae (family), Eubacteriales (order), Clostridia (class), Firmicutes (phylum), Terrabacteria group (no rank), Bacteria (superkingdom), cellular organisms (no rank)	MMNVFSPAQCQELVWAAEEAMWRTGTDFYDKESLEIMKKAGCWVDGKRVRIPAHITEAALRSCQKHVVLCNSRTGARELFVEGNNSYFGSGPCTPFTRNPFTGERHRATRQSVGWATKVLDALPNIDYAMSLGIVQDVPLLISDRHEFEQQILHTEKPIITVCVDQWGQEDCIKMAEIVAGGEEELRRNPFICLYAEPISPGMHCREAAQKLVMGAKKGLPTIYTPCIMAGGTAPATMAGVMVQGLCESLSGLVLSQCTREGAPFIMGGVYTILDMGSTIFSYGAPELHLLLAGLADVAHYLQIPMFGTAGCTDSCIIDEQAGIEAALSIAMTNMSGANLNHDTGYSEYGTTSNLDLVVVADEVLGMARRLTKGIRVDDETLALDIIEKVGPGGKFGAE…
A0A317S002	A0A317S002	unreviewed	A0A317S002_EUBLI	Trimethylamine:corrinoid methyltransferase	C7955_101472	Eubacterium limosum	475	Eubacterium (genus), Eubacteriaceae (family), Eubacteriales (order), Clostridia (class), Firmicutes (phylum), Terrabacteria group (no rank), Bacteria (superkingdom), cellular organisms (no rank)	MMNSKIEVLSPEAMDRVHEASMEILAKKGVIFESEKARVLLKKAGCKVEGEIVFFPRALVEASVKQCPSTFKLQAMDDAKSVNCGAQLSVHPAGGEVFVSDMKKGRRAPLLKDFANMQKVYQACENIPIAGYQPMSPSDVPQRYKGMYMTYESFKHCDKPLLAPMELDSIAEKEENLRLYEVAFGKEGFCKDHYVTWHAVCPNSPLYYSEFACEGIEVYAAWNQPVSIVSAPMSGITSPVFLYSTVALQNAEQLAGLVYAQLIKPGVPVILSASLTYGNLKYASWECAAPDTALMLIAATQMYKDYYHLPARAQTGVTSSKAIDYQAGMETMQSFILTALAGVTLTSQSVGTLENLMCTSFEKTVLDDELIGRVQHILKGMETTEETLALDEIYEADFR…
E3GIT9	E3GIT9	unreviewed	E3GIT9_9FIRM	Trimethylamine methyltransferase	ELI_0558	Eubacterium callanderi	475	Eubacterium (genus), Eubacteriaceae (family), Eubacteriales (order), Clostridia (class), Firmicutes (phylum), Terrabacteria group (no rank), Bacteria (superkingdom), cellular organisms (no rank)	MMNSKIEVLSPEAMDRVHEASMEILAKKGVIFESEKARDLLKKAGCKVEGEIVFFPRALVEASVKQCPSTFKLQAMDDAKSVNCGAQLSVHPAGGEVFVSDLKQGRRAPLLKDFANMQKVYHACENIPIAGYQPMSPSDVPQRYKGMYMTYESFKHCDKPLLAPMELDSIAEKEENLRLYEVAFGKEGFCQDHYVTWHAVCPNSPLYYSEFACEGIEVYAAWNQPVSIVSAPMSGITSPVFLYSTVALQNAEQLAGLVYAQLIKPGVPVILSASLTYGNLKYASWECAAPDTALMLIAATQMYKDYYHLPARAQTGVTSSKAIDYQAGMETMQSFILTALAGVTLTSQSVGTLENLMCTSFEKTVLDDELIGRVQHILKGMETTEETLALDEIYEADFR…
B8FPW2	B8FPW2	unreviewed	B8FPW2_DESHD	Methyltransferase (EC 2.1.1.-)	Dhaf_1730	Desulfitobacterium hafniense (strain DSM 10664 / DCB-2)	476	Desulfitobacterium hafniense (species), Desulfitobacterium (genus), Desulfitobacteriaceae (family), Eubacteriales (order), Clostridia (class), Firmicutes (phylum), Terrabacteria group (no rank), Bacteria (superkingdom), cellular organisms (no rank)	MMALETMDSDLKQIHEASMIILEQTGMRFNHPKVVEMLKEKGIKVEGSTAFFTRTQLMEWVSKAPRQFKMYARNSKYDFEVGGDHVELLPGYGSPFVCSADGKKRDALMSDYVKFLKLFHQSEHHKANGGVVVQPNDIAKSQIVAMLYAAIVHSDKVLVAGSGSAEDTEKLMDLLAIVFGGKEALMEKPRCLTIVNTNSPLQLDTNMLDTMMVFNKYKQPIVIAACAMAGTTAPVTLASTIAITNAEVLAGIAVAQMINPGTPVIYGSQSTTSDMKTGSIACGSPEGALCYQYAARLAKAYGLPCRGGGAISDAKALSVQAGYESMLTFLATYTAKTNVIIHSAGIMDSYNAMSYEKFIVDLEIIGMVKRYVAGLAVNEETLALDVIQEVGVAGEFLSS…
I3XB54	I3XB54	unreviewed	I3XB54_SINF2	Methyltransferase (EC 2.1.1.-)	mttB3 USDA257_c45720	Sinorhizobium fredii (strain USDA 257)	512	Rhizobium fredii (species), Sinorhizobium fredii group (no rank), Sinorhizobium (genus), Sinorhizobium/Ensifer group (no rank), Rhizobiaceae (family), Hyphomicrobiales (order), Alphaproteobacteria (class), Proteobacteria (phylum), Bacteria (superkingdom), cellular organisms (no rank)	MMAEIAVSRRSGGRAARVALRSAPLAENIRPVRPGLSGGQYRPLTDAGVRCIHEAALDALEQIGLANAPKSGVEIMTGAGAILGDDGRIRFPRALVEDMLAIAARDITLYARDSKQDLELEGTRVYYGTAGAAVHVVDVEKREYRESTAKDLLNAAQLVHHLDNVHFFQRAMVCRDVPDNFLMDINTLYACCAGTTKHVGTSFSDPSHVEGCFDLIHMIAGGEDKWRARPFVSNSNCFVVPPMKFAEESCITMEKCIRGGMPILLLSAGQAGATAPAPLATAIVQAVAECLAGVVYVNAMSPGHPAIFGTWPFVSDLRTGAMSGGSGEQALLTAGCAQMHQFYRLPGGAAAGIADAKLPDMQAGWEQAISNVMAGLSGLNMVYEAVGMHASLLGFCLES…
A0A249PDB8	A0A249PDB8	unreviewed	A0A249PDB8_9HYPH	Methyltransferase (EC 2.1.1.-)	SJ05684_c23240	Ensifer sojae CCBAU 05684	515	Ensifer sojae (species), Ensifer (genus), Sinorhizobium/Ensifer group (no rank), Rhizobiaceae (family), Hyphomicrobiales (order), Alphaproteobacteria (class), Proteobacteria (phylum), Bacteria (superkingdom), cellular organisms (no rank)	MMAEECTVAVSRRSGGRAARVALRSAPLAENIRPVRPGLSGGQYKPLTEAGVKRIHEAALKALEEIGLANAPKSGIEIMTGAGAILGDDGRIRFPRALVEDMLAIAARDITLHARDPRQDLELTGTRVYYGTAGAAVHVVDVEKRDYRESTAKDLLNAAQLVHHLDNVHFFQRAMVCRDVPDNFLMDINTLYACCAGTTKHVGTSFSDPSHVEGCFDLIHMIAGGEEKWRARPFVSNSNCFVVPPMKFAEESCITMEKCIRGGMPVLLLSAGQAGATAPAPLATAVVQAVAECLAGVVYVNALSPGHPAIFGTWPFVSDLRSGAMSGGSGEQALLTAGCAQMHQFYRLPGGAAAGIADAKLPDMQAGWEQAISNLMAGLSGLNMVYEAVGMHASLLGFC…
A0A859QLL9	A0A859QLL9	unreviewed	A0A859QLL9_9HYPH	Methyltransferase (EC 2.1.1.-)	FKV68_14750	Ensifer mexicanus	515	Ensifer (genus), Sinorhizobium/Ensifer group (no rank), Rhizobiaceae (family), Hyphomicrobiales (order), Alphaproteobacteria (class), Proteobacteria (phylum), Bacteria (superkingdom), cellular organisms (no rank)	MMAEECAVAVSRRSGGRAARMALRSAPLAENIRPVRPGLAGGQYKPLSEANVRRIHEAALDALEEIGLANAPKSGIEIMTGAGAILGDDGRIRFPRALVEDMLAIAARDITLHARDSKQDLELSGTRVYYGTAGAAVHVVDVEKREYRESTAKDLLNAAQLVHHLDNVHFFQRAMVCRDIPDNFLMDVNTLYACCAGTTKHVGTSFSDPSHVEGCFDLIHMIAGGEDKWRARPFVSNSNCFVVPPMKFAEESCVTMEKCIRGGMPILLLSAGQAGATAPAPLATAIVQAVAECLAGVVYVNAMSPGHPAVFGTWPFVSDLRTGAMSGGSGEQALLTAGCAQMHQFYRLPGGAAAGIADAKLPDMQAGWEQAISNVMAGLSGLNMVYEAVGMHASLLGFC…
F7X2Q0	F7X2Q0	unreviewed	F7X2Q0_SINMM	Methyltransferase (EC 2.1.1.-)	mttB2 SM11_chr0985	Sinorhizobium meliloti (strain SM11)	515	Rhizobium meliloti (species), Sinorhizobium (genus), Sinorhizobium/Ensifer group (no rank), Rhizobiaceae (family), Hyphomicrobiales (order), Alphaproteobacteria (class), Proteobacteria (phylum), Bacteria (superkingdom), cellular organisms (no rank)	MMAEECAVAGSRRSGGRAARVALRSSPLAENIRPVRPGLSGGQYKPLTEANVRRIHEAALDALEQIGLANAPQSGVEIMTGAGAILGEDGRLRFPRALVEDMLAIAARDITLYARDPKQDLELSGTRVYYGTAGAAVHVVDVEKREYRESTAKDLLNAAQLVHHLDNVHFFQRAMVCRDVSDNFLMDINTLYACCAGTTKHVGTSFSDPSHVEGCFDLIHMIAGGEDKWRARPFVSNSNCFVVPPMKFAEESCITMEKCIRGGMPVLLLSAGQAGATAPAPLATAIVQAVAECLAGVVYVNALSPGHPAVFGTWPFVSDLRTGAMSGGSGEQALLTAGCAQMHQFYRLPGGAAAGIADAKLPDMQAGWEQAISNVMAGLSGLNMVYEAVGMHASLLGFC…
A6UBJ9	A6UBJ9	unreviewed	A6UBJ9_SINMW	Methyltransferase (EC 2.1.1.-)	Smed_2196	Sinorhizobium medicae (strain WSM419) (Ensifer medicae)	515	Sinorhizobium medicae (species), Sinorhizobium (genus), Sinorhizobium/Ensifer group (no rank), Rhizobiaceae (family), Hyphomicrobiales (order), Alphaproteobacteria (class), Proteobacteria (phylum), Bacteria (superkingdom), cellular organisms (no rank)	MMAEECAVAASRRSGGRAARVALRSAPLAENIRPVRPGLSGGQYKPLTEANVKRIHEAALDALEQIGLANAPQSGVEIMTGAGAILGEDGRLRFPRALVEDMLALAARDITLFARDPKQDLELSGTRVYYGTAGAAVHVVDVEKREYRESTAKDLLNAAQLVHRLDNVHFFQRAMVCRDVSDNFLMDINTLYACCAGTTKHVGTSFSDPSHVEGCFDLIHMIAGGEEQWRARPFVSNSNCFVVPPMKFAEESCITMEKCIRGGMPILLLSAGQAGATAPAPLATAIVQAVAECLAGVVYVNALSPGHPAVFGTWPFVSDLRTGAMSGGSGEQALLSAGCAQMHQFYRLPGGAAAGIADAKLPDMQAGWEQAISNVMAGLSGLNMVYESVGMHASLLGFC…
A0A1C7I902	A0A1C7I902	unreviewed	A0A1C7I902_9FIRM	Trimethylamine methyltransferase	A4V09_10380	Blautia pseudococcoides	461	Blautia (genus), Lachnospiraceae (family), Eubacteriales (order), Clostridia (class), Firmicutes (phylum), Terrabacteria group (no rank), Bacteria (superkingdom), cellular organisms (no rank)	MLVKKIKDSEVQMIHEKSLEILESVGVNFEHREILEVFKKRGIRVEGQRVYFERSFTEEILKGLKPSFTIETPFASLKIGDGGKAVSTASGAMTILRDGEICTPTVKDYIDATKMDETSRLVNLCCVPGIYASGLPDGKVELLKTVLSLKYSKKPLIASCETGKSAAESIEFIRDFYGEMGEYFTIGVENVSSPLRYSREDVAATLAYVKRNQPVVITCCSAPGMTSPITVGGTVVQNNAEVLAGILMTQVVNPGVPVVYGNVTYSADMRKAVPISWGPEVAVFMQYAKAMADFYGIPSRVGGSLSGAKQLDWQDGAETAVSLMTTFDCDTDFIFHAFGEMDCLNVFSLEKYVLDEEMLEARFSVENRDYITEESIHMDMIRRVGPGGTYMLEDETLEL…
A0A4P6M2G9	A0A4P6M2G9	unreviewed	A0A4P6M2G9_9FIRM	Trimethylamine methyltransferase	E5259_16970 PMF13cell1_03196	Blautia producta	461	Blautia (genus), Lachnospiraceae (family), Eubacteriales (order), Clostridia (class), Firmicutes (phylum), Terrabacteria group (no rank), Bacteria (superkingdom), cellular organisms (no rank)	MLVKKIKDSEVQMIHEKSLEILESVGVNFEHREILEVFKKRGIRVDGQRVYFERSLTEELLRGLKPSFTIETPFASLKIGDGGKAVSTASGAMTILKDGEICTPTVKDYIDGTKMDETSRFVNLCCVPGIYASDLPDGKVELLKTVLSLKYSQKPLIASCETGKSAAESIEFIRDFYGEMGEYFTIGVENVISPLRYSREDVAATLAYVKRNQPVVITCCSAPGMTSPITVGGTVVQNNAEVLAGILMTQVVNPGVPVVYGNVTYSADMRKAVPISWGPEVAVFMQYAKAMADFYGIPSRVGGSLSGAKQLDWQDGAETAVSLMTTFDCDTDFIFHAFGEMDCLNVFSLEKYVLDEELLEARFSVENCDYITEEAIHMDMIRRVGPGGTYMLEDETLEL…
A0A4P9C9Q2	A0A4P9C9Q2	unreviewed	A0A4P9C9Q2_EUBML	Trimethylamine methyltransferase	CPZ25_013595	Eubacterium maltosivorans	492	Eubacterium (genus), Eubacteriaceae (family), Eubacteriales (order), Clostridia (class), Firmicutes (phylum), Terrabacteria group (no rank), Bacteria (superkingdom), cellular organisms (no rank)	MLVFTCFRIGGKTLKAYERFISKNDILKIHENSLDILQTVGMEFDHDEACEVFKKHGAKVDGHKVYIPRKMVEDALKLAKPSFEYTSHKCTKTVGKGSKLFVPLAGYIYNNDHGKIRKCTNRDYVNQFILSETSDVINVSNCNFMIETDHLTDAQRRFGSIAIMLRYSKKMTLFIRPNPLKDPAEKMRAICRELFQFTRRFEGVSKDKICGLGLTTTLTPLSMHFAPVEMIFTCCEENQALLITSVPMPKMTVPGSMAGELAVSNAEVLGGYVLAKLLNPEVAVVYGNTPASANLHTLQLSIGSAETALGVYATAGLADLYNLPFRTGGSLADSKTCDFQAGCETTLITQATVDADTDVILHGAGCLGQFNVGSAEKFVLDEDVIRYALRIREGINCED…
A0A345NR01	A0A345NR01	unreviewed	A0A345NR01_9MICO	Methyltransferase (EC 2.1.1.-)	DV701_16255	Ornithinimicrobium avium	494	Ornithinimicrobium (genus), Ornithinimicrobiaceae (family), Micrococcales (order), Actinomycetia (class), Actinobacteria (phylum), Terrabacteria group (no rank), Bacteria (superkingdom), cellular organisms (no rank)	MLSPVASARQRLEVAMFVNHMPRYEILSAEAMDQLDRGWRRLISEVGVEFSSERALEIFRRAGQRVEGETVFFDPEFVLEQVALAPREFDVQARNPERSVHIGGDHMTFAAVYGPPFVRQGDVRRDGTLDDFVNFARLSQSFDVLDSAGGVVLEPNDRPLDSRHLDMVFALLTETDKFFMGNVISGQNARDTIAMSEIVFGGRESIERTPSSISIISVNSPMRWDERMLEAMFEYCEANQAVVLTPFLLMGAMSPVTIPATLVQQIAETLSGVALAQLIRPGCPVIFGSFLSTIDMQSGSPTFGTPESAIGLLATGQIARHLGLPFRTGGGLTSSQVADGQAGYEAMMTMMPTFLAGTNFVMHSAGWLEGGLVAGYEKFVMDVQIQEMLQAQFAPLEID…
A0A3G1L229	A0A3G1L229	unreviewed	A0A3G1L229_9FIRM	Trimethylamine methyltransferase	DCMF_23100	Candidatus Formimonas warabiya	463	Candidatus Formimonas (genus), Peptococcaceae (family), Eubacteriales (order), Clostridia (class), Firmicutes (phylum), Terrabacteria group (no rank), Bacteria (superkingdom), cellular organisms (no rank)	MLSEDQCEQIVMTALEVLERTGAEVLNKEALEIFEKGGCWVDGNRVRIPSSLSEWAVRTAPSRVTLCDRNGKRALSLETTNAYYGPGQDNVNIVDPMTGELRKPVKADVATTGLLCDGLKNIDFAMSNGLPTDVDANAAEVHAFEALVTNTTKPIIQSVKNVKQAQAIVDIASAVAGDLRELQKKPFVALYFGTEGTLIHSEETLAKVIFAAKNGIPFVYATKLIAGDTAPATSAGAIVVALADVLVGILLSQLVRQGAPVIAGGFFTINDTANGILPQGAPEVSLMGTGMSNVLRYLRIPSFGFAGATDAKHSDAQMGLESAFSVLHAGMCGTNLIHGCGQMEYGLTGSLELLVMNIEAIGMTRRIMKGVEVNEERLSRGVIDAVQPGGHYLGEEHTL…
A0A249PAU5	A0A249PAU5	unreviewed	A0A249PAU5_9HYPH	Putative TRIMETHYLAMINE METHYLTRANSFERASE protein	SJ05684_c15910	Ensifer sojae CCBAU 05684	420	Ensifer sojae (species), Ensifer (genus), Sinorhizobium/Ensifer group (no rank), Rhizobiaceae (family), Hyphomicrobiales (order), Alphaproteobacteria (class), Proteobacteria (phylum), Bacteria (superkingdom), cellular organisms (no rank)	MLRTSEMLDSPSVNRDFEMALIGRSPPDEAALRQIEDGADHVLAEVGIRFEGDLETVDLWRQNGGIVKGDHVLLDGPRLRKIIRENAPESFTLRARNPVRDTSIGAKHAPVFAPIYGAPNVLLENGERSSGSLSIYRRLVSMAHAAPALSNTGHMICVLNDVPETVRPMEMALAHLTLSDKPFMGCIASPEAAVDVIDVASMAVGRDATDGACELLHLINATPPLVYKDNPLKVLRAVARRRQACMVTSYMMMGATSPVTVAGTLIQGYAEVLAGLALTQLWSPGAPAVMGLFAIPFGMKSMLPCYGDPASHVVQIYAVQLARRLGVPIRGEGGVTSAKVDDGQAGAEGARATAASVLSGADFILHSAGWLEQGRSVSIGKFEREATAIAQLYGIEAGE…
A0A3G1KZD7	A0A3G1KZD7	unreviewed	A0A3G1KZD7_9FIRM	Trimethylamine methyltransferase	DCMF_26935	Candidatus Formimonas warabiya	480	Candidatus Formimonas (genus), Peptococcaceae (family), Eubacteriales (order), Clostridia (class), Firmicutes (phylum), Terrabacteria group (no rank), Bacteria (superkingdom), cellular organisms (no rank)	MLRRSNYVTNSTVNFRVFTEEQCQELHSAALEILERVGVEMHSEKALEVAKKAGAYVEGNRVKFPAALVEKCIRSAPSRVVLSDREGNRTMFLEGNRFYFGPGPTVTYTIDPITGERKVPTYADACRASRVMDALPNIDYQMDFGTIRDVETKILDVYLFEAMLKNSAKPIVHWAYNTKNCQAMIDMAAEVAGGLQNLQANPTFAIYTEPVTPLVHEFNALDVAMLMAENNLPAIYTPAPQAGVTAPATLAGTIVVSLCESLSGLVIHQTVREGAPFVMGGVITIMDMASTQITYGSPEFMLLAAGLSEMAHYYQIPMFSTAGCSDAKTCDGQHALEISQNILMAALSGGNLIHDVGYIESGMCTSLQSLVIADEVIGQVKRLVRGIEVNEETLALDVI…
A0A5C1WAS4	A0A5C1WAS4	unreviewed	A0A5C1WAS4_9HYPH	Methyltransferase (EC 2.1.1.-)	FZC33_06195	Labrys sp. KNU-23	524	unclassified Labrys (in: Bacteria) (no rank), Labrys (genus), Xanthobacteraceae (family), Hyphomicrobiales (order), Alphaproteobacteria (class), Proteobacteria (phylum), Bacteria (superkingdom), cellular organisms (no rank)	MLRQAEASVTIQESTTRRSGRDARRAIRMAPKVDMLPTLKRALPVVEPMDADQVERIHQASLAILEDIGVVFRDPIALEDWKRAGADVRGERVHLDRGLVMDLIGTIPPDITYHARNPAKNVELGGPNSIFVPMTGAPYLRDLDDVRRLPTIGDLGTFHKLAHMMPALHSSAHHIVEPMDIVVAHRHLHITYSSMKHSDKIFMGMTTSARNAEDVLDMCDILFGPGFLDNHAVTTGNCNGNSPLVWDQVMLGAMRAFCRRNQPVLCSPFVLGGANTPASTAAAVAQLNAEALSALAYTQVIRKGCPAIYGHYLSTVSMQSGAPMAGTPEISLMNFMIGQMARRYNVPWRTSNLLGGAKVFDAQAGYESAMTMMAVLMSGANYIWHSAGWNEAGMHCSIA…
I0I380	I0I380	unreviewed	I0I380_CALAS	Putative trimethylamine methyltransferase	CLDAP_16780	Caldilinea aerophila (strain DSM 14535 / JCM 11387 / NBRC 104270 / STL-6-O1)	505	Caldilinea aerophila (species), Caldilinea (genus), Caldilineaceae (family), Caldilineales (order), Caldilineae (class), Chloroflexi (phylum), Terrabacteria group (no rank), Bacteria (superkingdom), cellular organisms (no rank)	MLRPRLDVAEPALIDRIIDEARTILAEVGMEIRGPALRKRLLEAGLPATPTGRILFPPDVIDRALASAPSSFMLYDRDGRPHAEIGGSHTHFTPGSSGLKVQDHRTGFVREANTADFVEYVRLCDGLEHIRYLATAFSTGSDIEANVSDAWRLYLCLLHSKRPVVSGAFTEHGVPRMAEMMQLFRRDRNDLIARPMSIFTITATGNFRYSEDSCQNLIDCIEAGIPVEIVPVTLMGLTAPVTLVGAAVFHTVDTLAGVVMSQIIRPGAPVLYGGAPAEFHMRETTSPMLGVKALYLDVINAQVGRRLGLPVQAYMALSDAKELDAQAGAETFGSALLAALAGVNSVSGPGMLDFVLVFSLPKLVFDNEVCGQVLQLVQPLQIVEDLPTRPLVDAQLAEA…
A0A317RJQ7	A0A317RJQ7	unreviewed	A0A317RJQ7_EUBLI	Trimethylamine--corrinoid protein Co-methyltransferase	C7955_10779	Eubacterium limosum	483	Eubacterium (genus), Eubacteriaceae (family), Eubacteriales (order), Clostridia (class), Firmicutes (phylum), Terrabacteria group (no rank), Bacteria (superkingdom), cellular organisms (no rank)	MLRKNAYDLFLSLDDVEKIHESTLRVLKEVGVEFKHEEVLDVFKKHGARVENSIVYLDENMINNALQTVPKSFELHGRAGFSTISVDGAPVITTAGGPPQLVHEDDSIRDSTLEDVIKFYKLIESSDVIDVTRIVSSDTSDLDRSSENLFNPQQALLLKYNTKPVYGTIVNSNHTRGKSIRQGTRDSIQLIKKFYDVWDKNIILTDHCCISPLSVGSEVLENMLAMLDEDQIVQFTVCSMTNLTSPPSIMGTVVQDNATLLAAMVFTQLIKPGTPTIYRTLSSPTDMREVKLAIGSPENTLLGFAGIAMARYYGVPVGSGGGLSDSLTVDYQAGAETMMTLLPTYLGNADFVSHSVGTLGSFNLGSFEKLVLDEEAVSMLKRLYEGIAISDKKDGVDLM…
A0A4P9C643	A0A4P9C643	unreviewed	A0A4P9C643_EUBML	Trimethylamine methyltransferase	CPZ25_006230	Eubacterium maltosivorans	483	Eubacterium (genus), Eubacteriaceae (family), Eubacteriales (order), Clostridia (class), Firmicutes (phylum), Terrabacteria group (no rank), Bacteria (superkingdom), cellular organisms (no rank)	MLRKNAYDLFLSLDDVEKIHESTLRVLKEVGVEFKHEEVLDVFKKHGARVENSIVYLDEDIINNALQTVPKSFELHGRAGFSTISVDGAPVITTAGGPPQLVHEDDSIRDSTLEDVIKFYKLIESSDVIDVTRIVSSDTADLDRNSENLFNPQQALLLKYNTKPVYGTIVNSNHTRGKSIRQGTRDSIQLIKKFYDVWDKNIILTDHCCISPLSVGSEVLENMLAMLDEDQIVQFTVCSMTNLTSPPSIMGTVVQDNATLLAAMVFTQLVKPGTPTIYRTLSAPTDMREVKLAIGSPENTLLGFAGIAMARYYGVPVGSGGGLSDSLTVDYQAGAETMMTLLPTYLGNADFVSHSVGTLGSFNLGSFEKLVLDEEVVSMLKRLYEGIAISDKKDGVDLM…
A0A3G1L1N7	A0A3G1L1N7	unreviewed	A0A3G1L1N7_9FIRM	Methyltransferase (EC 2.1.1.-)	DCMF_17630	Candidatus Formimonas warabiya	481	Candidatus Formimonas (genus), Peptococcaceae (family), Eubacteriales (order), Clostridia (class), Firmicutes (phylum), Terrabacteria group (no rank), Bacteria (superkingdom), cellular organisms (no rank)	MLRGGMETDVLKLLKEEDMAKIHRASMKVLSEVGVQITEKTVRDFFAEKGLRSDDEKRRVYFTEEQVMKAVETAPSVVTLYGRGDESKNIEIGGNKVYTGTGGTAINILDLDRKRRKTTVQDIVDTAKLVDALDHIHFFVIPCHPNDVESVDVDINRFYHAINNTTKPIMGGILTEDGLDKVIEMAAHIAGGMDQLREKPFISFISSIISPLKLDDQGLRNLFKIAGAGLPVAPSCAPISGATAPVTLAGTLVQLNAEALAGVILTQLIKPGTPVLYCAVPTIMDMRTMAFLFGSVESGLMNAAMAQMAQYYRLPLYSTGGISDSKEPDQQAGFEKGISCILPALAGANFIHEAAGQLDGGMTISYAQYVIDNDINGYVLRAVRGIETDENSLATNVIV…
E3GKF9	E3GKF9	unreviewed	E3GKF9_9FIRM	Trimethylamine methyltransferase (Trimethylamine---corrinoid protein Co-methyltransferase)	ELI_0894 SAMN04487888_101604	Eubacterium callanderi	485	Eubacterium (genus), Eubacteriaceae (family), Eubacteriales (order), Clostridia (class), Firmicutes (phylum), Terrabacteria group (no rank), Bacteria (superkingdom), cellular organisms (no rank)	MLRDIQDCFISEKEVEHIHAMSLRVLSEIGVAFEHEEVLEVFRKNGARVDGDKVFLSEAMVNDALKTVPRNFEVYGRNGSVFIGPDREDPFPVMANSAGLVTYIETDDTVHKANVYDAIKYHKLTQTSEVLQMSKASSIDYPGLGNDKENKILKQYAIQLKYSDKPIASALRTNPHNVGTGRIKDGVLASYDLVKRYYDIWDKYVVLEVVCPLSPLSNNYECLENVLGAAAGNQPITICTCSMTNVTSPPTLLGTIIQDNASILAMTVLIQLLNPGNPIIYNSLSAPSDMRSVQLSIGASESFLLSMATLGMARFYNMPARTIGAYSDAIDVDYQAGAESMLTGMAPILGRSDQLTHAIGTMGSFNYGSFEKFVLDEEVLLYLKRVQQGINFSEGRECF…
A0A317RY89	A0A317RY89	unreviewed	A0A317RY89_EUBLI	Trimethylamine--corrinoid protein Co-methyltransferase	C7955_10182	Eubacterium limosum	485	Eubacterium (genus), Eubacteriaceae (family), Eubacteriales (order), Clostridia (class), Firmicutes (phylum), Terrabacteria group (no rank), Bacteria (superkingdom), cellular organisms (no rank)	MLRDIQDCFISEKEVEHIHAMSLRVLDEIGVAFEHEEVLEVFRKNGARVDGDKVFLSEAMVNEALGTVPRNFEVYGRNSSVFIGPDREDPFPVMANSAGLVTYIETDDTVHKANVYDAIKYHKLTQTSEVLQMSKASSIDYPGLGNDKENKILKQYAIQLKYSDKPIASALRTNPHNVGTGRIRDGVLASYELVKRYYDIWDKYVVLEVVCPLSPLSNNYECLENVLGAAAGNQPITICTCSMTNVTSPPTLLGTIIQDNASILAMTVLIQLLNPGNPIIYNSLSAPSDMRSVQLSIGASESFLLSMATLGMARFYNMPARTIGAYSDAIDVDYQAGAESMLTGMAPILGRSDQLTHAIGTMGSFNYGSFEKFVLDEEVLLYLKRVQQGINFSEGRECF…
A0A5K7Z0I9	A0A5K7Z0I9	unreviewed	A0A5K7Z0I9_9DELT	Trimethylamine methyltransferase	DSCA_59340	Desulfosarcina alkanivorans	489	Desulfosarcina (genus), Desulfobacteraceae (family), Desulfobacterales (order), Deltaproteobacteria (class), delta/epsilon subdivisions (subphylum), Proteobacteria (phylum), Bacteria (superkingdom), cellular organisms (no rank)	MLQSGQTQSSSIRMRIFSDDQIWEIKQAAFDIVEKVGFVCFHKEAQKMLADAGAWVKADRIRLPRHIAEACLATTPKGWTIYDRDGRRAMEVEGRKSHYGTSTASPYTRDVYTGEIRATGLTDIANGARVADACENIDFVMPMGSSSDVPLNTADVNEFPTVAANTTKPMVFIGYTPLGCAYVYEMAAVVAGGMDALKEKPFVIAYPEGIAPLFYPDDTIERIFVSADRFMPQLPGSTIQAGATGPVTLAGVTAQMTAEAIIHIVIAQLRNPGCPVAMSANAAVLNMTTALNTMGAPELSLGQCAQAEVAQSFNLPTWGLAGATDSKGLDAQAGLEAAFSILSQGMGGLNLIHDVGYMAAGMICSLEQLVMGNEIIGMAKRFVSGITVNRETLARDVIE…
G7W6Y0	G7W6Y0	unreviewed	G7W6Y0_DESOD	Trimethylamine:corrinoid methyltransferase	Desor_4419	Desulfosporosinus orientis (strain ATCC 19365 / DSM 765 / NCIMB 8382 / VKM B-1628 / Singapore I) (Desulfotomaculum orientis)	490	Desulfosporosinus orientis (species), Desulfosporosinus (genus), Desulfitobacteriaceae (family), Eubacteriales (order), Clostridia (class), Firmicutes (phylum), Terrabacteria group (no rank), Bacteria (superkingdom), cellular organisms (no rank)	MLQHDMISDKCINPHLRYQILSDNQIKFIINSTFEVLERTGSLVKHPEAVELLKKAGCIVEGELVKVPQWLIENALKNTPSQVILSSRNGERKLFLEGSNTYFGNGLANPFFVDIETGERRPVVKSDVFNTARLSDALPNIDFVMSLAGLTDCHPSVADVHEMHAMLQSTTKPIAGWATGVESLSDIIDMCSVVAGGLDKLQSNPFLIVYAGNPVSPLIHPEDALAKLLFTAENGLPVIYASGLQLGAVSPVTLAGTLVVGLAEQFVGLTIAQLKRPNTGYLASIGTLTLDMKTMNTAFGGPELPLSLAAAKDIFRYLNIPTWSIAGATDSKTVDQQSAIESTVQIFMALLSGGNLVHDIGFLEGAMSGALEQIVMSDEIISYVRKMVSGIEVNNETIG…
[truncated: 317 more rows]
